# Supplementary material for: Pathways and Network Based Analysis of Candidate Genes to Reveal Cross-Talk and Specificity in the Sorghum (Sorghum bicolor (L.) Moench) Responses to Drought and It's Co-occurring Stresses
Source: Front Genet. 2018 Nov 20;9:557. doi: 10.3389/fgene.2018.00557 (PMC6255970; doi:10.3389/fgene.2018.00557)
Supplement: Table S4 — Detailed description of metabolic pathway analysis. [file Table_4.XLSX]

## Sheet: Detailled_description_of_tatl_e
EC:number	Enzyme	Enzyme function	Protein Description	Sequence	Pathways	Functional class	KO path	# of seq	Mean e-value	Mean % identity
EC:2.6.1.1	Transferase	Transferring nitrogenous groups	Aspartate amino transferase, cytoplasmic	Sb03g035220|Sb03g035220.2	Alanine, aspartate and glutamate metabolism	Amino acid metabolism	Ko00250	2	0	89.675
EC:1.2.1.24;EC:1.2.1.16	Dehydrogenase (NAD+);Dehydrogenase [NAD(P)+]	Acting on the aldehyde or oxo group of donors	NADP-dependent glyceraldehyde-3-phosphate dehydrogenase	Sb07g021630|Sb07g021630.1
EC:1.1.1.1	Dehydrogenase	Acting on the CH-OH group of donors	Alchol dehydrogenease 1	Sb01g008730|Sb01g008730.3	Alpha-Linolenic acid metabolism	Lipid metabolism	ko00592	7	0	96.0643
EC:1.1.1.1	Dehydrogenase	Acting on the CH-OH group of donors	Alchol dehydrogenease 1	Sb01g008730|Sb01g008730.2
EC:1.1.1.1	Dehydrogenase	Acting on the CH-OH group of donors	Alchol dehydrogenease 1	Sb01g008730|Sb01g008730.1
EC:1.1.1.1	Dehydrogenase	Acting on the CH-OH group of donors	Alchol dehydrogenease 1	Sb05g009350|Sb05g009350.1
EC:1.1.1.1	Dehydrogenase	Acting on the CH-OH group of donors	Alchol dehydrogenease 1	Sb05g009360|Sb05g009360.1
EC:5.3.99.6	Cyclase	Inramolecular oxidoreductases	Allene oxide cyclase 4	Sb01g031870|Sb01g031870.1
EC:1.1.1.1	Dehydrogenase	Acting on the CH-OH group of donors	Aldehyde dehydrogenase family 3 member a22	Sb01g003880|Sb01g003880.1
EC:5.1.3.2	4-epimerase	Racemeses and epimerase	UDP-glucose 4 epimerase GEP148	Sb01g035380|Sb01g035380.1	Amino sugar and nucleotide sugar metabolism	Carbohydrate metabolism	ko00520	4	0	91.1825
EC:3.2.1.14	Chitodextrinase	Glycosylases	Chtinase	Sb02g028770|Sb02g028770.1
EC:3.2.1.14	Chitodextrinase	Glycosylases	Acid endochitinase-like	Sb03g030100|Sb03g030100.1
EC:5.4.2.2	Alpha-D-glucose-1,6-biphosphate-dependent (phosphoglucomutase)	Intramolecular transferased (mutase)	Cytoplasmic 2	Sb01g010280|Sb01g010280.1
EC:1.11.1.9	Peroxidase	Acting on the CH-OH group of donors	Probable glutathionine peroxidase 2	Sb0010s007790|Sb0010s007790.1	Arachidonic acid metabolism	Lipid metabolism	ko00590	1	7.9e-133	91.75
EC:1.2.1.41;EC:2.7.2.11	Dehydrogenase;5-kinase	Acting on the aldehyde or oxo group of donors	Delta-1-pyrroline-5 carboxylate synthase	Sb09g022290|Sb09g022290.1	Arganine and proline metabolism	Amino acid metabolism	ko00330	11	0	92.0273
EC:2.6.1.1	Transferase	Transferring nitrogenous groups	Aspartate amino transferase, cytoplasmic	Sb03g035220|Sb03g035220.2
EC:1.2.1.41;EC:2.7.2.11	Dehydrogenase;5-kinase	Acting on the aldehyde or oxo group of donors	Delta-1-pyrroline-5-carboxylate synthase	Sb09g022290|Sb09g022290.2
EC:1.2.1.3	Dehydrogenase (NAD+)	Acting on the aldehyde or oxo group of donors	NADP-dependent glyceraldehyde-3-phosphate dehydrogenase	Sb07g021630|Sb07g021630.1
EC:1.2.1.41;EC:2.7.2.11	Dehydrogenase;5-kinase	Acting on the aldehyde or oxo group of donors	Delta-1-pyrroline-5-carboxylate synthase	Sb03g039820|Sb03g039820.2
EC:1.2.1.41;EC:2.7.2.11	Dehydrogenase;5-kinase	Acting on the aldehyde or oxo group of donors	Delta-1-pyrroline-5-carboxylate synthase	Sb03g039820|Sb03g039820.1
EC:4.1.1.19	Decarboxylase	Carbon-carbon lyase	Arginine decarboxylase-line	Sb10g002070|Sb10g002070.1
EC:1.2.1.3	Dehydrogenase (NAD+)	Acting on the aldehyde or oxo group donors	aldehyde dehydrogenase family 7 member a1	Sb02g025790|Sb02g025790.1
EC:1.2.1.3	Dehydrogenase (NAD+)	Acting on the aldehyde or oxo group donors	Aldehyde dehydrogenase family 3 member a5	Sb05g005470|Sb05g005470.1
EC:1.2.1.3	Dehydrogenase (NAD+)	Acting on the aldehyde or oxo group donors	Aldehyde dehydrogenase family 3 member a5	Sb08g004840|Sb08g004840.1
EC:1.2.1.3	Dehydrogenease (NAD+)	Acting on the aldehyde or oxo group of donors group of donors	Indol-3-acetaldehyde oxidase	Sb02g005200|Sb02g005200.1
EC:2.6.1.1	Transferase	Transferring nitrogenous groups	Aspartate amino transferase, cytoplasmic	Sb03g035220|Sb03g035220.2	Arginine biosynthesis	Amino acid metabolism	ko00400	1	0	81.45
EC:1.2.1.3	Dehydrogenase (NAD+)	Acting on the aldehyde or oxo group of donors	NADP-dependent glyceraldehyde-3-phosphate dehydrogenase	Sb07g021630|Sb07g021630.1	Ascorbate and aldarate metabolism	Amino acid metabolism	ko00360	6	0	93.2167
EC:1.2.1.3	Dehydrogenase (NAD+)	Acting on the aldehyde or oxo group donors	aldehyde dehydrogenase family 7 member a1	Sb02g025790|Sb02g025790.1
EC:1.2.1.3	Dehydrogenase (NAD+)	Acting on the aldehyde or oxo group donors	Aldehyde dehydrogenase family 3 member a9	Sb05g005470|Sb05g005470.1
EC:1.2.1.3	Dehydrogenase (NAD+)	Acting on the aldehyde or oxo group donors	Aldehyde dehydrogenase family 3 member a9	Sb08g004840|Sb08g004840.1
EC:1.2.1.3	Dehydrogenease (NAD+)	Acting on the aldehyde or oxo group of donors group of donors	Indol-3-acetaldehyde oxidase	Sb02g005200|Sb02g005200.1
EC:1.11.1.11	Peroxidase	Acting on the CH-OH group of donors	Ascorbate peroxidase	Sb01g038760|Sb01g038760.1
EC:1.2.1.3	Dehydrogenase (NAD+)	Acting on the aldehyde or oxo group of donors	NADP-dependent glyceraldehyde-3-phosphate dehydrogenase	Sb07g021630|Sb07g021630.1	Beta-alanine metabolism	Metabolism of other amino acids	ko00410	4	0	92.875
EC:1.2.1.3	Dehydrogenase (NAD+)	Acting on the aldehyde or oxo group donors	aldehyde dehydrogenase family 7 member a1	Sb02g025790|Sb02g025790.1
EC:1.2.1.5;EC:1.2.1.3	Dehydrogenase [NAD(P)+];Dehydrogenase (NAD+)	Acting on the aldehyde or oxo group donors	Aldehyde dehydrogenase family 3 member a1	Sb05g005470|Sb05g005470.1
EC:1.2.1.5;EC:1.2.1.3	Dehydrogenase [NAD(P)+];Dehydrogenase (NAD+)	Acting on the aldehyde or oxo group donors	Aldehyde dehydrogenase family 3 member a1	Sb08g004840|Sb08g004840.1
EC:5.1.3.1	3-epimerase	Racemeses and epimerase	Ribulose phosphate 3 epimerase, chloroplastic	Sb01g045920|Sb01g045920.2	Biosynthesis of antibiotics	Metabolism of terpenoids and polyketides	ko01130	28	2.25e-130	93.5204
EC:2.6.1.57; EC:2.6.1.9; EC:2.6.1.5; EC:2.6.1.1	Transferase	Transferring nitrogenous groups	Aspartate amino transferase, cytoplasmic	Sb03g035220|Sb03g035220.2
EC:1.2.1.3	Dehydrogenase (NAD+)	Acting on the aldehyde or oxo group of donors	NADP-dependent glyceraldehyde-3-phosphate dehydrogenase	Sb07g021630|Sb07g021630.1
EC:2.7.2.3	Kinase	Transferring phosphorous containing groups	Phosphoglycerate kinase, cytosolic	Sb04g004690|Sb04g004690.2
EC:1.2.1.41;EC:2.7.2.11	Dehydrogenase;5-kinase	Acting on the aldehyde or oxo group of donors	Delta-1-pyrroline-5-carboxylate synthase	Sb03g039820|Sb03g039820.2
EC:2.7.2.3	Kinase	Transferring phosphorous containing groups	Phosphoglycerate kinase, cytosolic	Sb04g004690|Sb04g004690.1
EC:4.1.1.39	Carboxylase	Carbon-carbon lyases	Ribulose-1,5-biphosphate carboxylase	Sb05g027870|Sb05g027870.1
EC:1.1.1.1	Dehydrogenase	Acting on the CH-OH group of donors	Aldehyde dehydrogenase family 3 member a22	Sb01g003880|Sb01g003880.1
EC:1.1.1.1	Dehydrogenase	Acting on the CH-OH group of donors	Alchol dehydrogenease 1	Sb01g008730|Sb01g008730.3
EC:1.1.1.1	Dehydrogenase	Acting on the CH-OH group of donors	Alchol dehydrogenease 1	Sb01g008730|Sb01g008730.2
EC:1.1.1.1	Dehydrogenase	Acting on the CH-OH group of donors	Alchol dehydrogenease 1	Sb01g008730|Sb01g008730.1
EC:3.1.3.3	Phosphatase	Acting on ester bonds	RNA polymerase II C-terminal domain	Sb03g040355|Sb03g040355.1
EC:1.1.1.1	Dehydrogenase	Acting on the CH-OH group of donors	Alchol dehydrogenease 1	Sb05g009350|Sb05g009350.1
EC:1.1.1.1	Dehydrogenase	Acting on the CH-OH group of donors	Alchol dehydrogenease 1	Sb05g009360|Sb05g009360.1
EC:2.5.1.58;EC:2.5.1.29	farnesyltransferase;Diphosphate synthase	Transferring alkyl or aryl group other than methy groups	Farnesyltransferase geranylgeranyltransferasse	Sb02g029780|Sb02g029780.1
EC:1.2.1.31;EC:1.2.1.3	Dehydrogenase;Dehydrogenase (NAD+)	Acting on the aldehyde or oxo group donors	aldehyde dehydrogenase family 7 member a1	Sb02g025790|Sb02g025790.1
EC:1.2.1.3	Dehydrogenase (NAD+)	Acting on the aldehyde or oxo group donors	Aldehyde dehydrogenase family 3 member a16	Sb05g005470|Sb05g005470.1
EC:2.5.1.58;EC:2.5.1.29	farnesyltransferase;Diphosphate synthase	Transferring alkyl or aryl group other than methy groups	Farnesyltransferase subunit beta	Sb03g034000|Sb03g034000.1
EC:1.2.1.3	Dehydrogenase (NAD+)	Acting on the aldehyde or oxo group donors	Aldehyde dehydrogenase family 3 member a16	Sb08g004840|Sb08g004840.1
EC:1.2.1.41;EC:2.7.2.11	Dehydrogenase;5-kinase	Acting on aldehyde or oxo group of donor	Delta-1-pyrroline-5-carboxylate synthase	Sb09g022290|Sb09g022290.1
EC:1.2.1.41;EC:2.7.2.11	Dehydrogenase;5-kinase	Acting on aldehyde or oxo group of donor	Delta-1-pyrroline-5-carboxylate synthase	Sb09g022290|Sb09g022290.2
EC:1.2.1.3	Dehydrogenease (NAD+)	Acting on the aldehyde or oxo group of donors group of donors	Indol-3-acetaldehyde oxidase	Sb02g005200|Sb02g005200.1
EC:1.1.1.37	Dehydrogenease	Acting on the CH-OH group of donors	Malat mitochondria-like	Sb03g029570|Sb03g029570.1
EC:4.1.2.13	Aldolase	Acting on carbon-carbon lyases	Fructose-bisphosphate chloroplastic	Sb05g004590|Sb05g004590.1
EC:1.2.1.41;EC:2.7.2.11	Dehydrogenase;5-kinase	Acting on aldehyde or oxo group of donor	Delta-1-pyrroline-5-carboxylate synthase	Sb03g039820|Sb03g039820.1
EC:2.7.4.6	Kinase	Transfering phosphores containing group	Nucleoside diphosphate kinase chloroplastic	Sb08g017600|Sb08g017600.1
EC:4.1.2.13	Aldolase	Acting on carbon-carbon lyases	Probable Fructose biphosphate aldolase	Sb03g008050|Sb03g008050.1
EC:5.4.2.2	Alpha-D-glucose-1,6-biphosphate-dependent (phosphoglucomutase)	Intramolecular transferased (mutase)	Cytoplasmic 2	Sb01g010280|Sb01g010280.1
EC:1.14.19.2	9-desaturase	Acting on CH-OH groups of donors	Stearoyl [acyl-carrior]-9-desaturase	Sb06g012520|Sb06g012520.1	Biosynthesis of unsaturated fatty acid	Lipid metabolism	ko01040	1	0	95.6
EC:1.2.1.24;EC:1.2.1.16	Dehydrogenase (NAD+);Dehydrogenase [NAD(P)+]	Acting on the aldehyde or oxo group of donors	NADP-dependent glyceraldehyde-3-phosphate dehydrogenase	Sb07g021630|Sb07g021630.1	Butanoate metabolism	Carbohydrate metabolism	ko00650	1	0	97.9
EC:1.17.3.2	Oxidase	Acting on CH-OH groups of donors	Xanthine dehydrogenease	Sb01g031520|Sb01g031520.1	Caffeine metabolism	Biosynthesis of other secondary metabolites	ko00232	2	0	89.25
EC:1.17.3.2;EC:1.17.1.4	Oxidase	Acting on CH-OH groups of donors	Xanthine dehydrogenease	Sb01g031520|Sb01g031520.2					0	89.25
EC:1.2.1.41;EC:2.7.2.11	Dehydrogenase;5-kinase	Acting on the aldehyde or oxo group of donors	Delta-1-pyrroline-5-carboxylate synthase	Sb09g022290|Sb09g022290.2	Carbapenem biosynthesis	Biosynthesis of other secondary metabolites	ko00332	4	0	95.0125
EC:1.2.1.41;EC:2.7.2.11	Dehydrogenase;5-kinase	Acting on the aldehyde or oxo group of donors	Delta-1-pyrroline-5-carboxylate synthase	Sb03g039820|Sb03g039820.2
EC:1.2.1.41;EC:2.7.2.11	Dehydrogenase;5-kinase	Acting on the aldehyde or oxo group of donors	Delta-1-pyrroline-5-carboxylate synthase	Sb03g039820|Sb03g039820.1
EC:1.2.1.41;EC:2.7.2.11	Dehydrogenase;5-kinase	Acting on the aldehyde or oxo group of donors	Delta-1-pyrroline-5 carboxylate synthase	Sb09g022290|Sb09g022290.1
EC:5.1.3.1	3-epimerase	Racemeses and epimerase	Ribulose phosphate 3 epimerase, chloroplastic	Sb01g045920|Sb01g045920.2	Carbon fixation in photosynthetic organisms	Energy metabolism	ko00710	9	7.11111e-179	92.8611
EC:2.6.1.1	Transferase	Transferring nitrogenous groups	Aspartate amino transferase, cytoplasmic	Sb03g035220|Sb03g035220.2
EC:2.7.1.19	Phosphopentokinase	Transferring phosphorous containing groups	Phosphoribulokinase, chloroplastic	Sb04g030950|Sb04g030950.1
EC:2.7.2.3	Kinase	Transferring phosphorous containing groups	Phosphoglycerate kinase, cytosolic	Sb04g004690|Sb04g004690.2
EC:2.7.2.3	Kinase	Transferring phosphorous containing groups	Phosphoglycerate kinase, cytosolic	Sb04g004690|Sb04g004690.1
EC:2.7.1.19	Phosphopentokinase	Transferring phosphorous containing groups	Phosphoribulokinase, chloroplastic	Sb04g030950|Sb04g030950.2
EC:4.1.1.39	Carboxylase	Carbon-carbon lyases	Ribulose-1,5-biphosphate carboxylase	Sb05g027870|Sb05g027870.1
EC:1.1.1.37	Dehydrogenease	Acting on the CH-OH group of donors	Malat mitochondria-like	Sb03g029570|Sb03g029570.1
EC:4.1.2.13	Aldolase	Acting on carbon-carbon lyases	Probable Fructose biphosphate aldolase	Sb03g008050|Sb03g008050.1
EC:1.1.1.37	Dehydrogenease	Acting on the CH-OH group of donors	Malat mitochondria-like	Sb03g029570|Sb03g029570.1	Carbon fixation pathways in prokaryotes	Energy metabolism	ko00720	1	0	97.1
EC:1.14.13.90	epoxidase	Acting on CH-OH groups of donors	Zeaxanthin epoxidase	Sb06g018220|Sb06g018220.2	Carotenoid biosynthesis	Metabolism of terpenoids and polyketides	ko00906	5	0	90.9
EC:1.14.13.90	epoxidase	Acting on CH-OH groups of donors	Zeaxanthin epoxidase	Sb06g018220|Sb06g018220.1
EC:1.13.11.51	Dioxygenase	Acting on the CH-OH group of donors	Carotenoid cleavage dioxygenase	Sb01g047540|Sb01g047540.1
EC:1.14.13.93	Acid 8'-hydroxylase	Acting on the CH-OH group of donors	ABA8 Hydroxylase	Sb07g022990|Sb07g022990.1
EC:1.1.1.288	Dehydrogenease	Acting on the CH-OH group of donors	Zerumbone synthase (Xanthoxin dehydrogenase)	Sb01g003880|Sb01g003880.1
EC:1.2.1.3	Dehydrogenase (NAD+)	Acting on the aldehyde or oxo group of donors	NADP-dependent glyceraldehyde-3-phosphate dehydrogenase	Sb07g021630|Sb07g021630.1	Chloroalkane and chloroalkene degradation	Xenobiotics biodegradation and metabolism	ko00625	11	2e-180	94.5455
EC:1.1.1.1	Dehydrogenase	Acting on the CH-OH group of donors	Aldehyde dehydrogenase family 3 member a22	Sb01g003880|Sb01g003880.1
EC:1.1.1.1	Dehydrogenase	Acting on the CH-OH group of donors	Alchol dehydrogenease 1	Sb01g008730|Sb01g008730.3
EC:1.1.1.1	Dehydrogenase	Acting on the CH-OH group of donors	Alchol dehydrogenease 1	Sb01g008730|Sb01g008730.2
EC:1.1.1.1	Dehydrogenase	Acting on the CH-OH group of donors	Alchol dehydrogenease 1	Sb01g008730|Sb01g008730.1
EC:1.1.1.1	Dehydrogenase	Acting on the CH-OH group of donors	Alchol dehydrogenease 1	Sb05g009350|Sb05g009350.1
EC:1.1.1.1	Dehydrogenase	Acting on the CH-OH group of donors	Alchol dehydrogenease 1	Sb05g009360|Sb05g009360.1
EC:1.2.1.3	Dehydrogenase (NAD+)	Acting on the aldehyde or oxo group donors	aldehyde dehydrogenase family 7 member a1	Sb02g025790|Sb02g025790.1
EC:1.2.1.3	Dehydrogenase (NAD+)	Acting on the aldehyde or oxo group donors	Aldehyde dehydrogenase family 3 member a17	Sb05g005470|Sb05g005470.1
EC:1.2.1.3	Dehydrogenease (NAD+)	Acting on aldehyde or oxo group of donor	Aldehyde dehydrogenase family 3 member a1	Sb08g004840|Sb08g004840.1
EC:1.2.1.3	Dehydrogenease (NAD+)	Acting on the aldehyde or oxo group of donors group of donors	Indol-3-acetaldehyde oxidase	Sb02g005200|Sb02g005200.1
EC:1.1.1.37	Dehydrogenease	Acting on the CH-OH group of donors	Malat mitochondria-like	Sb03g029570|Sb03g029570.1	Citrate cycle (TCA cycle)	Carbohydrate metabolism	ko00020	1	0	97.1
EC:2.6.1.57; EC:2.6.1.5; EC:2.6.1.1	Transferase	Transferring nitrogenous groups	Aspartate amino transferase, cytoplasmic	Sb03g035220|Sb03g035220.2	Cysteine and methionine metabolism	Amino acid metabolism	ko00270	4	0	93.0875
EC:3.3.1.1	S-anosylhomocysteine synthase	Acting on ether bonds	Anosylhomocysteinase	Sb05g014470|Sb05g014470.2
EC:3.3.1.1	S-anosylhomocysteine synthase	Acting on ether bonds	Anosylhomocysteinase	Sb05g014470|Sb05g014470.1
EC:1.1.1.37	Dehydrogenease	Acting on the CH-OH group of donors	Malat mitochondria-like	Sb03g029570|Sb03g029570.1
EC:1.17.3.2	Oxidase	Acting on CH-OH groups of donors	Xanthine dehydrogenease	Sb01g031520|Sb01g031520.1	Drug metabolism – other enzymes	Xenobiotics biodegradation and metabolism	ko00983	4	0	90.25
EC:1.17.3.2	Oxidase	Acting on CH-OH groups of donors	Xanthine dehydrogenease	Sb01g031520|Sb01g031520.2
EC:2.7.1.48	Kinase	Transferring phosphorous containing groups	Phosphoribulokinase, chloroplastic	Sb04g030950|Sb04g030950.1
EC:2.7.1.48	Kinase	Transferring phosphorous containing groups	Phosphoribulokinase, chloroplastic	Sb04g030950|Sb04g030950.2
EC:1.14.13.8	Monooxygenase	Acting on CH-OH groups of donors	Probable flavin-containing monooxygenase 1	Sb02g004310|Sb02g004310.1	Drug metabolism Cytochrome p450	Xenobiotics biodegradation and metabolism	ko00982	15	2.26667e-132	89.3533
EC:1.14.13.8	Monooxygenase	Acting on CH-OH groups of donors	Probale flavin-containing monooxygenase	Sb06g001960|Sb06g001960.1
EC:2.5.1.18	Transferase	Transferring alkyl or aryl group other than methy groups	Glutathione transferase	Sb10g022780|Sb10g022780.1
EC:2.5.1.18	Transferase	Transferring alkyl or aryl group other than methy groups	Glutathione transferase	Sb03g045860|Sb03g045860.1
EC:1.1.1.1	Dehydrogenase	Acting on the CH-OH group of donors	Alchol dehydrogenease 1	Sb01g008730|Sb01g008730.3
EC:1.1.1.1	Dehydrogenase	Acting on the CH-OH group of donors	Alchol dehydrogenease 1	Sb01g008730|Sb01g008730.2
EC:1.1.1.1	Dehydrogenase	Acting on the CH-OH group of donors	Alchol dehydrogenease 1	Sb01g008730|Sb01g008730.1
EC:1.1.1.1	Dehydrogenase	Acting on the CH-OH group of donors	Alchol dehydrogenease 1	Sb05g009350|Sb05g009350.1
EC:1.1.1.1	Dehydrogenase	Acting on the CH-OH group of donors	Alchol dehydrogenease 1	Sb05g009360|Sb05g009360.1
EC:2.5.1.18	Transferase	Transferring alkyl or aryl group other than methy groups	Glutathione transferase	Sb01g005990|Sb01g005990.1
EC:2.5.1.18	Transferase	Transferring alkyl or aryl group other than methy groups	Glutathione s-transferase	Sb02g003090|Sb02g003090.1
EC:2.5.1.18	Transferase	Transferring alkyl or aryl group other than methy groups	Glutathione transferase	Sb02g022210|Sb02g022210.1
EC:1.2.1.5	Dehydrogenase [NAD(P)+]	Acting on the aldehyde or oxo group donors	Aldehyde dehydrogenase family 3 member a4	Sb05g005470|Sb05g005470.1
EC:1.2.1.5	Dehydrogenase [NAD(P)+]	Acting on the aldehyde or oxo group donors	Aldehyde dehydrogenase family 3 member a4	Sb08g004840|Sb08g004840.1
EC:1.1.1.1	Dehydrogenase	Acting on the CH-OH group of donors	Aldehyde dehydrogenase family 3 member a22	Sb01g003880|Sb01g003880.1
EC:3.1.4.4	Phospholipase D	Acting on ester bonds	Phospholipase D alpha 1-like	Sb02g024910|Sb02g024910.1	Ether lipid metabolism	Lipid metabolism	ko00565	1	0	78.05
EC:1.14.19.2	9-desaturase	Acting on CH-OH groups of donors	Stearoyl [acyl-carrior]-9-desaturase	Sb06g012520|Sb06g012520.1	Fatty acid biosynthesis	Lipid metabolism	ko00061	1	0	95.6
EC:1.2.1.3	Dehydrogenase (NAD+)	Acting on the aldehyde or oxo group of donors	NADP-dependent glyceraldehyde-3-phosphate dehydrogenase	Sb07g021630|Sb07g021630.1	Fatty acid degradation	Lipid metabolism	ko00071	11	2e-180	94.4636
EC:1.1.1.1	Dehydrogenase	Acting on the CH-OH group of donors	Aldehyde dehydrogenase family 3 member a22	Sb01g003880|Sb01g003880.1
EC:1.1.1.1	Dehydrogenase	Acting on the CH-OH group of donors	Alchol dehydrogenease 1	Sb01g008730|Sb01g008730.3
EC:1.1.1.1	Dehydrogenase	Acting on the CH-OH group of donors	Alchol dehydrogenease 1	Sb01g008730|Sb01g008730.2
EC:1.1.1.1	Dehydrogenase	Acting on the CH-OH group of donors	Alchol dehydrogenease 1	Sb01g008730|Sb01g008730.1
EC:1.1.1.1	Dehydrogenase	Acting on the CH-OH group of donors	Alchol dehydrogenease 1	Sb05g009350|Sb05g009350.1
EC:1.1.1.1	Dehydrogenase	Acting on the CH-OH group of donors	Alchol dehydrogenease 1	Sb05g009360|Sb05g009360.1
EC:1.2.1.3	Dehydrogenase (NAD+)	Acting on the aldehyde or oxo group donors	aldehyde dehydrogenase family 7 member a1	Sb02g025790|Sb02g025790.1
EC:1.2.1.3	Dehydrogenase (NAD+)	Acting on the aldehyde or oxo group donors	Aldehyde dehydrogenase family 3 member a20	Sb05g005470|Sb05g005470.1
EC:1.2.1.3	Dehydrogenase (NAD+)	Acting on the aldehyde or oxo group donors	Aldehyde dehydrogenase family 3 member a20	Sb08g004840|Sb08g004840.1
EC:1.2.1.3	Dehydrogenease (NAD+)	Acting on the aldehyde or oxo group of donors group of donors	Indol-3-acetaldehyde oxidase	Sb02g005200|Sb02g005200.1
EC:4.1.2.13	Aldolase	Acting on carbon-carbon lyases	Fructose-bisphosphate chloroplastic	Sb05g004590|Sb05g004590.1	Fructose and mannose metabolism	Carbohydrate metabolism	ko00051	2	0	95.8
EC:4.1.2.13	Aldolase	Acting on carbon-carbon lyases	Probable Fructose biphosphate aldolase	Sb03g008050|Sb03g008050.1
EC:2.4.1.123	3-alpha-galactosyltransferase	Glycosyltransferases	Galactinol snthase 2-like	Sb01g037090|Sb01g037090.1	Galactose metabolism	Carbohydrate metabolism	ko00052	5	0	91.158
EC:5.1.3.2	4-epimerase	Racemeses and epimerase	UDP-glucose 4 epimerase GEP149	Sb01g035380|Sb01g035380.1
EC:2.4.1.82	Galactosyltransferase	Glycosylases	Galactinol--sucros galactosyltransferase	Sb03g004540|Sb03g004540.1
EC:2.4.1.123	3-alpha-galactosyltransferase	Glycosyltransferases	Galactinol synthase 2-like	Sb02g043450|Sb02g043450.1
EC:5.4.2.2	Alpha-D-glucose-1,6-biphosphate-dependent (phosphoglucomutase)	Intramolecular transferased (mutase)	Cytoplasmic 2	Sb01g010280|Sb01g010280.1
EC:1.11.1.15	Thioredoxin peroxidase	Acting on CH-OH groups of donors	2-Cys peroxiredoxin BAS1, chloroplastic	Sb04g021990|Sb04g021990.2	Glutathione metabolism	Metabolism of other amino acids	ko00480	10	6.63e-130	87.63
EC:2.5.1.18	Transferase	Transferring alkyl or aryl group other than methy groups	Glutathione transferase	Sb10g022780|Sb10g022780.1
EC:2.5.1.18	Transferase	Transferring alkyl or aryl group other than methy groups	Glutathione transferase	Sb03g045860|Sb03g045860.1
EC:1.11.1.15	Thioredoxine peroxidase	Acting on CH-OH groups of donors		Sb04g021990|Sb04g021990.1
EC:1.11.1.9	Peroxidase	Acting on the CH-OH group of donors	Probable glutathionine peroxidase 2	Sb0010s007790|Sb0010s007790.1
EC:2.5.1.18	Transferase	Transferring alkyl or aryl group other than methy groups	Glutathione transferase	Sb01g005990|Sb01g005990.1
EC:2.5.1.18	Transferase	Transferring alkyl or aryl group other than methy groups	Glutathione s-transferase	Sb02g003090|Sb02g003090.1
EC:2.5.1.18	Transferase	Transferring alkyl or aryl group other than methy groups	Glutathione transferase	Sb02g022210|Sb02g022210.1
EC:2.5.1.18	Transferase	Transferring alkyl or aryl group other than methy groups	Glutathione transferase	Sb02g038130|Sb02g038130.1
EC:1.11.1.11	Peroxidase	Acting on the CH-OH group of donors	Ascorbate peroxidase	Sb01g038760|Sb01g038760.1
EC:1.2.1.3	Dehydrogenase (NAD+)	Acting on the aldehyde or oxo group of donors	NADP-dependent glyceraldehyde-3-phosphate dehydrogenase	Sb07g021630|Sb07g021630.1	Glycerolipid metabolism	Lipid metabolism	ko00561	6	0	91.25
EC:1.2.1.3	Dehydrogenase (NAD+)	Acting on the aldehyde or oxo group donors	aldehyde dehydrogenase family 7 member a1	Sb02g025790|Sb02g025790.1
EC:2.4.1.46	synthase	Glycosyltransferases	Probable monogalactosyl diacylglycerols	Sb04g036240|Sb04g036240.1
EC:1.2.1.3	Dehydrogenase (NAD+)	Acting on the aldehyde or oxo group donors	Aldehyde dehydrogenase family 3 member a6	Sb05g005470|Sb05g005470.1
EC:1.2.1.3	Dehydrogenase (NAD+)	Acting on the aldehyde or oxo group donors	Aldehyde dehydrogenase family 3 member a6	Sb08g004840|Sb08g004840.1
EC:1.2.1.3	Dehydrogenease (NAD+)	Acting on the aldehyde or oxo group of donors group of donors	Indol-3-acetaldehyde oxidase	Sb02g005200|Sb02g005200.1
EC:3.1.4.4	Phospholipase D	Acting on ester bonds	Phospholipase D alpha 1-like	Sb02g024910|Sb02g024910.1	Glycerophospholipid metabolism	Lipid metabolism	ko00564	1	0	295
EC:1.1.1.81	Reductase	Acting on CH-OH groups of donors	Glycerate dehydrogenase	Sb04g000320|Sb04g000320.2	Glycine, serine and threonine metabolism	Amino acid metabolism	ko00260	9	2.44444e-180	95.0444
EC:1.1.1.81	Reductase	Acting on CH-OH groups of donors	Glycerate dehydrogenase	Sb04g000320|Sb04g000320.3
EC:1.1.1.1	Dehydrogenase	Acting on the CH-OH group of donors	Aldehyde dehydrogenase family 3 member a22	Sb01g003880|Sb01g003880.1
EC:1.1.1.1	Dehydrogenase	Acting on the CH-OH group of donors	Alchol dehydrogenease 1	Sb01g008730|Sb01g008730.3
EC:1.1.1.1	Dehydrogenase	Acting on the CH-OH group of donors	Alchol dehydrogenease 1	Sb01g008730|Sb01g008730.2
EC:1.1.1.1	Dehydrogenase	Acting on the CH-OH group of donors	Alchol dehydrogenease 1	Sb01g008730|Sb01g008730.1
EC:3.1.3.3	Phosphatase	Acting on ester bonds	RNA polymerase II C-terminal domain	Sb03g040355|Sb03g040355.1
EC:1.1.1.1	Dehydrogenase	Acting on the CH-OH group of donors	Alchol dehydrogenease 1	Sb05g009350|Sb05g009350.1
EC:1.1.1.1	Dehydrogenase	Acting on the CH-OH group of donors	Alchol dehydrogenease 1	Sb05g009360|Sb05g009360.1
EC:1.2.1.3;EC:1.2.1.9	Dehydrogenase (NAD+);Dehydrogenase [NAD(P)+]	Acting on the aldehyde or oxo group of donors	NADP-dependent glyceraldehyde-3-phosphate dehydrogenase	Sb07g021630|Sb07g021630.1	Glycolysis / Gluconeogenesis	Carbohydrate metabolism	ko00010	17	0	94.8353
EC:2.7.2.3	Kinase	Transferring phosphorous containing groups	Phosphoglycerate kinase, cytosolic	Sb04g004690|Sb04g004690.2
EC:2.7.2.3	Kinase	Transferring phosphorous containing groups	Phosphoglycerate kinase, cytosolic	Sb04g004690|Sb04g004690.1
EC:1.1.1.1	Dehydrogenase	Acting on the CH-OH group of donors	Alchol dehydrogenease 1	Sb01g008730|Sb01g008730.3
EC:1.1.1.1	Dehydrogenase	Acting on the CH-OH group of donors	Alchol dehydrogenease 1	Sb01g008730|Sb01g008730.2
EC:1.1.1.1	Dehydrogenase	Acting on the CH-OH group of donors	Alchol dehydrogenease 1	Sb01g008730|Sb01g008730.1
EC:1.1.1.1	Dehydrogenase	Acting on the CH-OH group of donors	Alchol dehydrogenease 1	Sb05g009350|Sb05g009350.1
EC:1.1.1.1	Dehydrogenase	Acting on the CH-OH group of donors	Alchol dehydrogenease 1	Sb05g009360|Sb05g009360.1
EC:1.2.1.3	Dehydrogenase (NAD+)	Acting on the aldehyde or oxo group donors	aldehyde dehydrogenase family 7 member a1	Sb02g025790|Sb02g025790.1
EC:1.2.1.3;EC:1.2.1.5	Dehydrogenase (NAD+);Dehydrogenase [NAD(P)+]	Acting on the aldehyde or oxo group donors	Aldehyde dehydrogenase family 3 member a10	Sb05g005470|Sb05g005470.1
EC:1.2.1.3;EC:1.2.1.5	Dehydrogenase (NAD+);Dehydrogenase [NAD(P)+]	Acting on the aldehyde or oxo group donors	Aldehyde dehydrogenase family 3 member a10	Sb08g004840|Sb08g004840.1
EC:1.2.1.3	Dehydrogenease (NAD+)	Acting on the aldehyde or oxo group of donors group of donors	Indol-3-acetaldehyde oxidase	Sb02g005200|Sb02g005200.1
EC:4.1.2.13	Aldolase	Acting on carbon-carbon lyases	Fructose-bisphosphate chloroplastic	Sb05g004590|Sb05g004590.1
EC:2:7.2.3	Kinase	Transfering phosphores containing group	Phosphoglycerate systolic	Sb05g004590|Sb05g004590.1
EC:4.1.2.13	Aldolase	Acting on carbon-carbon lyases	Probable Fructose biphosphate aldolase	Sb03g008050|Sb03g008050.1
EC:5.4.2.2	Alpha-D-glucose-1,6-biphosphate-dependent (phosphoglucomutase)	Intramolecular transferased (mutase)	Cytoplasmic 2	Sb01g010280|Sb01g010280.1
EC:1.1.1.1	Dehydrogenase	Acting on the CH-OH group of donors	Aldehyde dehydrogenase family 3 member a22	Sb01g003880|Sb01g003880.1
EC:1.1.1.79; EC:1.1.1.81	Reductase	Acting on CH-OH groups of donors	Glycerate dehydrogenase	Sb04g000320|Sb04g000320.2	Glyoxylate and decarboxylate metabolism	Carbohydrate metabolism	ko00630	4	0	95.375
EC:1.1.1.79; EC:1.1.1.81	Reductase	Acting on CH-OH groups of donors	Glycerate dehydrogenase	Sb04g000320|Sb04g000320.3
EC:4.1.1.39	Carboxylase	Carbon-carbon lyases	Ribulose-1,5-biphosphate carboxylase	Sb05g027870|Sb05g027870.1
EC:1.1.1.37	Dehydrogenease	Acting on the CH-OH group of donors	Malat mitochondria-like	Sb03g029570|Sb03g029570.1
EC:1.2.1.3	Dehydrogenease (NAD+)	Acting on the aldehyde or oxo group of donors group of donors	Indol-3-acetaldehyde oxidase	Sb02g005200|Sb02g005200.1	Histidine metabolism	Amino acid metabolism	ko00340	6	0	98.08
EC:2.6.1.9	Transferase	Transferring nitrogenous groups	Aspartate amino transferase, cytoplasmic	Sb03g035220|Sb03g035220.2
EC:1.2.1.3	Dehydrogenase (NAD+)	Acting on the aldehyde or oxo group of donors	NADP-dependent glyceraldehyde-3-phosphate dehydrogenase	Sb07g021630|Sb07g021630.1
EC:1.2.1.3	Dehydrogenase (NAD+)	Acting on the aldehyde or oxo group donors	aldehyde dehydrogenase family 7 member a1	Sb02g025790|Sb02g025790.1
EC:1.2.1.3;EC:1.2.1.5	Dehydrogenase (NAD+);Dehydrogenase [NAD(P)+]	Acting on the aldehyde or oxo group donors	Aldehyde dehydrogenase family 3 member a12	Sb05g005470|Sb05g005470.1
EC:1.2.1.3;EC:1.2.1.5	Dehydrogenase (NAD+);Dehydrogenase [NAD(P)+]	Acting on the aldehyde or oxo group donors	Aldehyde dehydrogenase family 3 member a12	Sb08g004840|Sb08g004840.1
EC:3.1.4.11	Phospholipase c	Acting on ester bonds	Phosphoinsitide phospholipase C 2-like	Sb09g002320|Sb09g002320.1	Inositol phosphate metabolism	Carbohydrate metabolism	ko00562	2	0	94
EC:1.2.1.18	Dehydrogenease (acetylating)	Acting on the aldehyde or oxo group of donors group of donors	Indol-3-acetaldehyde oxidase	Sb02g005200|Sb02g005200.1
EC:2.6.1.57; EC:2.6.1.5; EC:2.6.1.1	Transferase	Transferring nitrogenous groups	Aspartate amino transferase, cytoplasmic	Sb03g035220|Sb03g035220.2	Isoquinoline alkaloid biosynthesis	Biosynthesis of other secondary metabolites	ko00950	1	0	81.45
EC:1.2.1.3	Dehydrogenase (NAD+)	Acting on the aldehyde or oxo group of donors	NADP-dependent glyceraldehyde-3-phosphate dehydrogenase	Sb07g021630|Sb07g021630.1	Limonene and pinene degradation	Metabolism of terpenoids and polyketides	ko00903	5	0	92.67
EC:1.2.1.3	Dehydrogenase (NAD+)	Acting on the aldehyde or oxo group donors	aldehyde dehydrogenase family 7 member a1	Sb02g025790|Sb02g025790.1
EC:1.2.1.3	Dehydrogenase (NAD+)	Acting on the aldehyde or oxo group donors	Aldehyde dehydrogenase family 3 member a19	Sb05g005470|Sb05g005470.1
EC:1.2.1.3	Dehydrogenase (NAD+)	Acting on the aldehyde or oxo group donors	Aldehyde dehydrogenase family 3 member a19	Sb08g004840|Sb08g004840.1
EC:1.2.1.3	Dehydrogenease (NAD+)	Acting on the aldehyde or oxo group of donors group of donors	Indol-3-acetaldehyde oxidase	Sb02g005200|Sb02g005200.1
EC:2.6.1.57; EC:2.6.1.9; EC:2.6.1.5; EC:2.6.1.1	Transferase	Transferring nitrogenous groups	Aspartate amino transferase, cytoplasmic	Sb03g035220|Sb03g035220.2	Lysine biosynthesis	Amino acid metabolism	ko00300	2	0	89
EC:1.2.1.31	Dehydrogenase	Acting on the aldehyde or oxo group donors	aldehyde dehydrogenase family 7 member a1	Sb02g025790|Sb02g025790.1
EC:1.2.1.3	Dehydrogenase (NAD+)	Acting on the aldehyde or oxo group of donors	NADP-dependent glyceraldehyde-3-phosphate dehydrogenase	Sb07g021630|Sb07g021630.1	Lysine degradation	Amino acid metabolism	ko00310	5	0	92.67
EC:1.2.1.31;EC:1.2.1.3	Dehydrogenase;Dehydrogenase (NAD+)	Acting on the aldehyde or oxo group donors	aldehyde dehydrogenase family 7 member a1	Sb02g025790|Sb02g025790.1
EC:1.2.1.3	Dehydrogenase (NAD+)	Acting on the aldehyde or oxo group donors	Aldehyde dehydrogenase family 3 member a3	Sb05g005470|Sb05g005470.1
EC:1.2.1.3	Dehydrogenase (NAD+)	Acting on the aldehyde or oxo group donors	Aldehyde dehydrogenase family 3 member a3	Sb08g004840|Sb08g004840.1
EC:1.2.1.18;EC:1.2.1.3	Dehydrogenease (acetylating);Dehydrogenease (NAD+)	Acting on the aldehyde or oxo group of donors group of donors	Indol-3-acetaldehyde oxidase	Sb02g005200|Sb02g005200.1
EC:2.5.1.18	Transferase	Transferring alkyl or aryl group other than methy groups	Glutathione transferase	Sb10g022780|Sb10g022780.1	Metabolism of xenobiotics by cytochrome p450	Xenobiotics biodegradation and metabolism	ko00980	12	2.83333e-136	96.6417
EC:2.5.1.18	Transferase	Transferring alkyl or aryl group other than methy groups	Glutathione transferase	Sb03g045860|Sb03g045860.1
EC:1.1.1.1	Dehydrogenase	Acting on the CH-OH group of donors	Aldehyde dehydrogenase family 3 member a22	Sb01g003880|Sb01g003880.1
EC:1.1.1.1	Dehydrogenase	Acting on the CH-OH group of donors	Alchol dehydrogenease 1	Sb01g008730|Sb01g008730.3
EC:1.1.1.1	Dehydrogenase	Acting on the CH-OH group of donors	Alchol dehydrogenease 1	Sb01g008730|Sb01g008730.2
EC:1.1.1.1	Dehydrogenase	Acting on the CH-OH group of donors	Alchol dehydrogenease 1	Sb01g008730|Sb01g008730.1
EC:1.1.1.1	Dehydrogenase	Acting on the CH-OH group of donors	Alchol dehydrogenease 1	Sb05g009350|Sb05g009350.1
EC:1.1.1.1	Dehydrogenase	Acting on the CH-OH group of donors	Alchol dehydrogenease 1	Sb05g009360|Sb05g009360.1
EC:2.5.1.18	Transferase	Transferring alkyl or aryl group other than methy groups	Glutathione transferase	Sb01g005990|Sb01g005990.1
EC:2.5.1.18	Transferase	Transferring alkyl or aryl group other than methy groups	Glutathione s-transferase	Sb02g003090|Sb02g003090.1
EC:2.5.1.18	Transferase	Transferring alkyl or aryl group other than methy groups	Glutathione transferase	Sb02g022210|Sb02g022210.1
EC:1.2.1.5	Dehydrogenase [NAD(P)+]	Acting on the aldehyde or oxo group donors	Aldehyde dehydrogenase family 3 member a7	Sb05g005470|Sb05g005470.1
EC:1.2.1.5	Dehydrogenase [NAD(P)+]	Acting on the aldehyde or oxo group donors	Aldehyde dehydrogenase family 3 member a7	Sb08g004840|Sb08g004840.1
EC:3.1.3.3	Phosphatase	Acting on ester bonds	RNA polymerase II C-terminal domain	Sb03g040355|Sb03g040355.1	Methane metabolism	Carbon metabolism	ko01200	4	0	94.275
EC:1.1.1.37	Dehydrogenease	Acting on the CH-OH group of donors	Malat mitochondria-like	Sb03g029570|Sb03g029570.1
EC:4.1.2.13	Aldolase	Acting on carbon-carbon lyases	Fructose-bisphosphate chloroplastic	Sb05g004590|Sb05g004590.1
EC:4.1.2.13	Aldolase	Acting on carbon-carbon lyases	Probable Fructose biphosphate aldolase	Sb03g008050|Sb03g008050.1
EC:2.7.11.24	Protein-kinase	Transferring phosphorous containing groups	Mitogene activated kinase 5 isoform x2	Sb01g038750|Sb01g038750.2	mTOR signaling pathway	Environmental Information Processing; Signal transduction	ko04150	4	0	95.8
EC:2.7.11.24	Protein-kinase	Transferring phosphorous containing groups	Mitogene activated kinase 5 isoform x2	Sb01g038750|Sb01g038750.1
EC:2.7.11.24	Protein-kinase	Transferring phosphorous containing groups	Mitogene activated kinase 5 isoform x2	Sb10g003810|Sb10g003810.1
EC:2.7.11.24	Protein kinase	Transfering phosphores containing group	Mitogen-activated kinase 3 (MAPK3)	Sb04g003480|Sb04g003480.1
EC:1.1.1.1	Dehydrogenase	Acting on the CH-OH group of donors	Aldehyde dehydrogenase family 3 member a22	Sb01g003880|Sb01g003880.1	Naphtalene degradation	Xenobiotics biodegradation and metabolism	ko00626	5	4.4e-180	94.71
EC:1.1.1.1	Dehydrogenase	Acting on the CH-OH group of donors	Alchol dehydrogenease 1	Sb01g008730|Sb01g008730.3
EC:1.1.1.1	Dehydrogenase	Acting on the CH-OH group of donors	Alchol dehydrogenease 1	Sb01g008730|Sb01g008730.2
EC:1.1.1.1	Dehydrogenase	Acting on the CH-OH group of donors	Alchol dehydrogenease 1	Sb01g008730|Sb01g008730.1
EC:1.1.1.1	Dehydrogenase	Acting on the CH-OH group of donors	Alchol dehydrogenease 1	Sb05g009350|Sb05g009350.1
EC:1.1.1.1	Dehydrogenase	Acting on the CH-OH group of donors	Alchol dehydrogenease 1	Sb05g009360|Sb05g009360.1
EC:2.6.1.57; EC:2.6.1.9; EC:2.6.1.5; EC:2.6.1.1	Transferase	Transferring nitrogenous groups	Aspartate amino transferase, cytoplasmic	Sb03g035220|Sb03g035220.2	Novobiocin biosynthesis	Biosynthesis of other secondary metabolites	ko00401	1	0	81.45
EC:1:6.5.3	Reductase (H+-translocating)	Acting on NADH or NADHP	NADH dehydrogenease [ubiquinone] iron-sulfur protein	Sb02g037780|Sb02g037780.1	Oxidative phosphorylation	Energy metabolism	ko00190	7	5e-110	93.6929
EC:3.6.3.6	ATPase	Acting on acid anhydride	Plasma membrane ATPase-like	Sb01g048440|Sb01g048440.1
EC:3.6.3.6	ATPase	Acting on acid anhydride	Plasma membrane ATPase-like	Sb06g031240|Sb06g031240.1
EC:1:3.6.3.6	ATPase	Acting on acid anhydride	Plasma membrane ATPase-like	Sb07g007610|Sb07g007610.1
EC:1:3.6.3.6	ATPase	Acting on acid anhydride	Plasma membrane ATPase-like	Sb10g025470|Sb10g025470.1
EC:3.6.3.6	ATPase	Transfering alkyl group other than aryl group	Plasma membrane ATPase-like	Sb04g036040|Sb04g036040.1
EC:3.6.3.6	ATPase	Actin on acid anhydrides	Plasma membrane H+-ATPase	Sb10g005500|Sb10g005500.1
EC:2.7.7.3;EC:2.7.1.24	Adenyltransferase;Kinase	Transferring phosphorous containing groups	Phosphopantetheine adenylyltransferase	Sb02g004440|Sb02g004440.1	Pantotenate and CoA biosynthesis	Metabolism of cofactors and vitamins	ko00770	3	5e-127	92.9
EC:2.7.7.3	Adenyltransferase	Transferring phosphorous containing groups	Phosphopantetheine adenylyltransferase	Sb01g008730|Sb01g008730.1
EC:2.7.7.3;EC:2.7.1.24	Adenyltransferase;Kinase	Transferring phosphorous containing groups	Phosphopantetheine adenylyltransferase	Sb04g002790|Sb04g002790.1
EC:5.1.3.1	3-epimerase	Racemeses and epimerase	Ribulose phosphate 3 epimerase, chloroplastic	Sb01g045920|Sb01g045920.2	Pentose and glucuronate interconversion	Carbohydrate metabolism	ko00040	6	1.06667e-178	93.1
EC:1.2.1.3	Dehydrogenase (NAD+)	Acting on the aldehyde or oxo group of donors	NADP-dependent glyceraldehyde-3-phosphate dehydrogenase	Sb07g021630|Sb07g021630.1
EC:1.2.1.3	Dehydrogenase (NAD+)	Acting on the aldehyde or oxo group donors	aldehyde dehydrogenase family 7 member a1	Sb02g025790|Sb02g025790.1
EC:1.2.1.3	Dehydrogenase (NAD+)	Acting on the aldehyde or oxo group donors	Aldehyde dehydrogenase family 3 member a14	Sb05g005470|Sb05g005470.1
EC:1.2.1.3	Dehydrogenase (NAD+)	Acting on the aldehyde or oxo group donors	Aldehyde dehydrogenase family 3 member a14	Sb08g004840|Sb08g004840.1
EC:1.2.1.3	Dehydrogenease (NAD+)	Acting on the aldehyde or oxo group of donors group of donors	Indol-3-acetaldehyde oxidase	Sb02g005200|Sb02g005200.1
EC:5.1.3.1	3-epimerase	Racemeses and epimerase	Ribulose phosphate 3 epimerase, chloroplastic	Sb01g045920|Sb01g045920.2	Pentose phosphate pathway	Carbohydrate metabolism	ko00030	5	1.28e-178	96.34
EC:1.2.1.9	Dehydrogenase (NADP+)	Acting on the aldehyde or oxo group of donors	NADP-dependent glyceraldehyde-3-phosphate dehydrogenase	Sb07g021630|Sb07g021630.1
EC:4.1.2.13	Aldolase	Acting on carbon-carbon lyases	Fructose-bisphosphate chloroplastic	Sb05g004590|Sb05g004590.1
EC:4.1.2.13	Aldolase	Acting on carbon-carbon lyases	Probable Fructose biphosphate aldolase	Sb03g008050|Sb03g008050.1
EC:5.4.2.2	Alpha-D-glucose-1,6-biphosphate-dependent (phosphoglucomutase)	Intramolecular transferased (mutase)	Cytoplasmic 2	Sb01g010280|Sb01g010280.1
EC:2.6.1.57; EC:2.6.1.9; EC:2.6.1.5; EC:2.6.1.1	Transferase	Transferring nitrogenous groups	Aspartate amino transferase, cytoplasmic	Sb03g035220|Sb03g035220.2	Phenylalanine metabolism	Amino acid metabolism	ko00360	3	0	86.0167
EC:1.2.1.5	Dehydrogenase [NAD(P)+]	Acting on the aldehyde or oxo group donors	Aldehyde dehydrogenase family 3 member a15	Sb05g005470|Sb05g005470.1
EC:1.2.1.5	Dehydrogenase [NAD(P)+]	Acting on the aldehyde or oxo group donors	Aldehyde dehydrogenase family 3 member a15	Sb08g004840|Sb08g004840.1
EC:2.6.1.57; EC:2.6.1.9; EC:2.6.1.5; EC:2.6.1.1	Transferase	Transferring nitrogenous groups	Aspartate amino transferase, cytoplasmic	Sb03g035220|Sb03g035220.2	Phenylalanine, tyrosine and tryptophan metabolism	Amino acid metabolism	ko00400	1	0	81.45
EC:1.11.1.7	Lactoperoxidase	Acting on CH-OH groups of donors	2-Cys peroxiredoxin BAS1, chloroplastic	Sb04g021990|Sb04g021990.2	Phenylpropanoid biosynthesis	Biosynthesis of other secondary metabolites	ko00940	5	5.28e-143	92.77
EC:1.11.1.7	Lactoperoxidase	Acting on CH-OH groups of donors	Peroxidase 4-like	Sb05g001000|Sb05g001000.1
EC:1.11.1.7	Lactoperoxidase	Acting on CH-OH groups of donors	2-Cys peroxiredoxin BAS1, chloroplastic	Sb04g021990|Sb04g021990.1
EC:1.11.1.7	Lactoperoxidase	Acting on the CH-OH group of donors	Peroxidase 3	Sb04g004250|Sb04g004250.1
EC:1.11.1.7	Lactoperoxidase	Acting on the CH-OH group of donors	Peroxidase 1b	Sb10g027490|Sb10g027490.1
EC:3.1.4.11	Phospholipase C	Acting on ester bonds	Phosphoinsitide phospholipase C 2-like	Sb09g002320|Sb09g002320.1	Phosphatidylinositol signaling system	Environmental Information Processing; Signal transduction	ko04070	1	0	82.55
EC:1.16.3.1	Ceruloplasmin	Acting on the CH-OH group of donors	Ferritin chloroplastic	Sb08g000550|Sb08g000550.1	Porphyrin and chlorophyll metabolism	Metabolism of cofactors and vitamins	ko00860	1	1.7e-144	94.1
EC:1.2.1.18;EC:1.2.1.27	Dehydrogenease (acetylating);Dehydrogenease (CoA-acylating)	Acting on the aldehyde or oxo group of donors group of donors	Indol-3-acetaldehyde oxidase	Sb02g005200|Sb02g005200.1	Propanoate metabolism	Carbohydrate metabolism	ko00640	1	0	92.3
EC:1.17.1.4	Dehydrogenase	Acting on CH-OH groups of donors	Xanthine dehydrogenease	Sb01g031520|Sb01g031520.1	Purine metabolism	Nucleotide metabolism	ko00230	6	1.05e-121	89.3667
EC:3.6.1.3	Adenylpyrophosphatase	Acting on acid anhydride	DNA-mismatch repair PMS1	Sb04g024570|Sb04g024570.1
EC:1.17.1.4;EC:1.17.3.2	Dehydrogenase;Oxidase	Acting on the CH-OH group of donors	Zanthine dehydrogenase	Sb01g031520|Sb01g031520.2
EC:1.17.1.4	Dehydrogenease	Acting on the CH-OH group of donors	Indol-3-acetaldehyde oxidase	Sb01g005670|Sb01g005670.1
EC:2.7.4.6	Kinase	Transfering phosphores containing group	Nucleoside diphosphate kinase chloroplastic	Sb08g017600|Sb08g017600.1
EC:5.4.2.2	Alpha-D-glucose-1,6-biphosphate-dependent (phosphoglucomutase)	Intramolecular transferased (mutase)	Cytoplasmic 2	Sb01g010280|Sb01g010280.1
EC:2.7.1.48	Kinase	Transferring phosphorous containing groups	Phosphoribulokinase, chloroplastic	Sb04g030950|Sb04g030950.1	Pyrimidine metabolism	Nucleotide metabolism	ko00240	3	2.1e-121	91.9667
EC:2.7.1.48	Kinase	Transferring phosphorous containing groups	Phosphoribulokinase, chloroplastic	Sb04g030950|Sb04g030950.2
EC:2.7.4.6	Kinase	Transfering phosphores containing group	Nucleoside diphosphate kinase chloroplastic	Sb08g017600|Sb08g017600.1
EC:1.1.1.79	Reductase	Acting on CH-OH groups of donors	Glycerate dehydrogenase	Sb04g000320|Sb04g000320.2	Pyruvate metabolism	Carbohydrate metabolism	ko00620	8	0	94.2375
EC:1.1.1.79	Reductase	Acting on CH-OH groups of donors	Glycerate dehydrogenase	Sb04g000320|Sb04g000320.3
EC:1.2.1.3	Dehydrogenase (NAD+)	Acting on the aldehyde or oxo group of donors	NADP-dependent glyceraldehyde-3-phosphate dehydrogenase	Sb07g021630|Sb07g021630.1
EC:1.2.1.3	Dehydrogenase (NAD+)	Acting on the aldehyde or oxo group donors	aldehyde dehydrogenase family 7 member a1	Sb02g025790|Sb02g025790.1
EC:1.2.1.3	Dehydrogenase (NAD+)	Acting on the aldehyde or oxo group donors	Aldehyde dehydrogenase family 3 member a18	Sb05g005470|Sb05g005470.1
EC:1.2.1.3	Dehydrogenase (NAD+)	Acting on the aldehyde or oxo group donors	Aldehyde dehydrogenase family 3 member a18	Sb08g004840|Sb08g004840.1
EC:1.2.1.3	Dehydrogenease (NAD+)	Acting on the aldehyde or oxo group of donors group of donors	Indol-3-acetaldehyde oxidase	Sb02g005200|Sb02g005200.1
EC:1.1.1.37	Dehydrogenease	Acting on the CH-OH group of donors	Malat mitochondria-like	Sb03g029570|Sb03g029570.1
EC:1.1.1.1	Dehydrogenase	Acting on the CH-OH group of donors	Aldehyde dehydrogenase family 3 member a22	Sb01g003880|Sb01g003880.1	Retinol metabolism	Metabolism of cofactors and vitamins	ko00830	6	2.2e-179	95.8
EC:1.1.1.1	Dehydrogenase	Acting on the CH-OH group of donors	Alchol dehydrogenease 1	Sb01g008730|Sb01g008730.3
EC:1.1.1.1	Dehydrogenase	Acting on the CH-OH group of donors	Alchol dehydrogenease 1	Sb01g008730|Sb01g008730.2
EC:1.1.1.1	Dehydrogenase	Acting on the CH-OH group of donors	Alchol dehydrogenease 1	Sb01g008730|Sb01g008730.1
EC:1.1.1.1	Dehydrogenase	Acting on the CH-OH group of donors	Alchol dehydrogenease 1	Sb05g009350|Sb05g009350.1
EC:1.1.1.1	Dehydrogenase	Acting on the CH-OH group of donors	Alchol dehydrogenease 1	Sb05g009360|Sb05g009360.1
EC:4.4.1.16	Lyase	Carbon-sulfur lyase	Molibdium co-factor sulfurasectivated kinase 5 isoform x2	Sb10g026910|Sb10g026910.1	Selenocompound metabolism	Metabolism of other amino acids	ko00450	1	0	85.6
EC:2.4.1.34	Synthase	Glycosyltransferases	Cellulose synthase 12-like	Sb03g034880|Sb03g034880.1	Starch and sucrose metabolism	Carbohydrate metabolism	ko00500	10	0	95.205
EC:2.4.1.13	synthase	Glycosyltransferases	Sucrose synthase	Sb01g033060|Sb01g033060.1
EC:2.4.1.12	Synthase (UDP-forming)	Glycosyltransferases	Cellulase synthase A catalytic subunit	Sb03g034680|Sb03g034680.1
EC:2.4.1.13	synthase	Glycosyltransferases	Sucrose synthase	Sb10g006330|Sb10g006330.1
EC:2.4.1.13	synthase	Glycosyltransferases	Sucrose synthase	Sb10g006330|Sb10g006330.3
EC:2.4.1.13	synthase	Glycosyltransferases	Sucrose synthase	Sb10g006330|Sb10g006330.2
EC:3.2.1.2	Saccharogen amylase	Glycosylases	Beta-amylase-1, chloroplastic	Sb01g019850|Sb01g019850.1
EC:3.2.1.2	Saccharogen amylase	Glycosylases	Beta-amylase-1, chloroplastic	Sb01g047500|Sb01g047500.1
EC:2.4.1.12	Synthas (UDP-forming)	Glycosyltransferases	Cellulase synthase A catalytic subunit	Sb03g034680|Sb03g034680.1
EC:5.4.2.2	Alpha-D-glucose-1,6-biphosphate-dependent (phosphoglucomutase)	Intramolecular transferased (mutase)	Cytoplasmic 2	Sb01g010280|Sb01g010280.1
EC:2.1.1.143	C-methyltransfrese	Transferring one carbon groups	24-methylenesterol C-methyltrasferase	Sb01g047930|Sb01g047930.1	Steroid biosynthesis	Lipid metabolism	ko00100	1	0	94.3
EC:5.4.2.2	Alpha-D-glucose-1,6-biphosphate-dependent (phosphoglucomutase)	Intramolecular transferased (mutase)	Cytoplasmic 2	Sb01g010280|Sb01g010280.1	Streptomycine biosynthesis	Biosynthesis of other secondary metabolites	ko00521	1	0	96.95
EC:3.1.3.7	Nuceotidase	Acting on ester bonds	3 (2),5 -bisphosphatenucleotidase-like	Sb08g005190|Sb08g005190.1	Sulfur metabolism	Energy metabolism	ko00920	2	0	90.125
EC:3.1.3.7	Nuceotidase	Acting on ester bonds	3 (2),5 -bisphosphatenucleotidase-like	Sb08g005200|Sb08g005200.1
EC:3.1.3.16	Phosphatase	Acting on ester bonds	Probable phosphatase 2C 9	Sb09g022410|Sb09g022410.1	T cell receptor signaling pathway	Organismal Systems; Immune system	ko04660	2	0	81
EC:3.1.3.16	Phosphatase	Acting on ester bonds	probable histidine kinase 6	Sb04g028550|Sb04g028550.1
EC:2.5.1.58;EC:2.5.1.29	farnesyltransferase;Diphosphate synthase	Transferring alkyl or aryl group other than methy groups	Farnesyltransferase geranylgeranyltransferasse	Sb02g029780|Sb02g029780.1	Terpenoid backbone biosynthesis	Metabolism of terpenoids and polyketides	ko00900	2	0	88.275
EC:2.5.1.58;EC:2.5.1.29	farnesyltransferase;Diphosphate synthase	Transferring alkyl or aryl group other than methy groups	Farnesyltransferase subunit beta	Sb03g034000|Sb03g034000.1
EC:2.6.1.57; EC:2.6.1.9; EC:2.6.1.5; EC:2.6.1.1	Transferase	Transferring nitrogenous groups	Aspartate amino transferase, cytoplasmic	Sb03g035220|Sb03g035220.2	Tropane, piperidine and pyridine alkaloid biosynthesis	Biosynthesis of other secondary metabolites	ko00960	1	0	81.45
EC:1.2.1.3	Dehydrogenease (NAD+)	Acting on the aldehyde or oxo group of donors group of donors	Indol-3-acetaldehyde oxidase	Sb02g005200|Sb02g005200.1	Tryptophane metabolism	Amino acid metabolism	ko00380	5	0	93.31
EC:1.2.1.3	Dehydrogenase (NAD+)	Acting on the aldehyde or oxo group of donors	NADP-dependent glyceraldehyde-3-phosphate dehydrogenase	Sb07g021630|Sb07g021630.1
EC:1.2.1.3	Dehydrogenase (NAD+)	Acting on the aldehyde or oxo group donors	aldehyde dehydrogenase family 7 member a1	Sb02g025790|Sb02g025790.1
EC:1.2.1.3	Dehydrogenase (NAD+)	Acting on the aldehyde or oxo group donors	Aldehyde dehydrogenase family 3 member a22	Sb05g005470|Sb05g005470.1
EC:1.2.1.3;EC:1.2.3.7	Dehydrogenease (NAD+);Oxidase	Acting on aldehyde or oxo group of donor	Aldehyde dehydrogenase family 3 member a1	Sb08g004840|Sb08g004840.1
EC:1.1.1.1	Dehydrogenase	Acting on the CH-OH group of donors	Aldehyde dehydrogenase family 3 member a22	Sb01g003880|Sb01g003880.1	Tyrosine metabolism	Amino acid metabolism	ko00350	10	2.2e-180	93.13
EC:2.6.1.57; EC:2.6.1.9; EC:2.6.1.5; EC:2.6.1.1	Transferase	Transferring nitrogenous groups	Aspartate amino transferase, cytoplasmic	Sb03g035220|Sb03g035220.2
EC:1.2.1.16	Dehydrogenase [NAD(P)+]	Acting on the aldehyde or oxo group of donors	NADP-dependent glyceraldehyde-3-phosphate dehydrogenase	Sb07g021630|Sb07g021630.1
EC:1.1.1.1	Dehydrogenase	Acting on the CH-OH group of donors	Alchol dehydrogenease 1	Sb01g008730|Sb01g008730.3
EC:1.1.1.1	Dehydrogenase	Acting on the CH-OH group of donors	Alchol dehydrogenease 1	Sb01g008730|Sb01g008730.2
EC:1.1.1.1	Dehydrogenase	Acting on the CH-OH group of donors	Alchol dehydrogenease 1	Sb01g008730|Sb01g008730.1
EC:1.1.1.1	Dehydrogenase	Acting on the CH-OH group of donors	Alchol dehydrogenease 1	Sb05g009350|Sb05g009350.1
EC:1.1.1.1	Dehydrogenase	Acting on the CH-OH group of donors	Alchol dehydrogenease 1	Sb05g009360|Sb05g009360.1
EC:1.2.1.5	Dehydrogenase [NAD(P)+]	Acting on the aldehyde or oxo group donors	Aldehyde dehydrogenase family 3 member a8	Sb05g005470|Sb05g005470.1
EC:1.2.1.5	Dehydrogenase [NAD(P)+]	Acting on the aldehyde or oxo group donors	Aldehyde dehydrogenase family 3 member a8	Sb08g004840|Sb08g004840.1
EC:2.6.1.5	Transferase	Transferring nitrogenous groups	Aspartate amino transferase, cytoplasmic	Sb03g035220|Sb03g035220.2	Ubiquinone and other terpenoid quinone biosynthesis	Metabolism of cofactors and vitamins	ko00130	1	0	81.45
EC:1.2.1.3	Dehydrogenase (NAD+)	Acting on the aldehyde or oxo group of donors	NADP-dependent glyceraldehyde-3-phosphate dehydrogenase	Sb07g021630|Sb07g021630.1	Valine, leucine and isoleucine degradation	Amino acid metabolism	ko00280	5	0	92.67
EC:1.2.1.3	Dehydrogenase (NAD+)	Acting on the aldehyde or oxo group donors	aldehyde dehydrogenase family 7 member a1	Sb02g025790|Sb02g025790.1
EC:1.2.1.3	Dehydrogenase (NAD+)	Acting on the aldehyde or oxo group donors	Aldehyde dehydrogenase family 3 member a21	Sb05g005470|Sb05g005470.1
EC:1.2.1.3	Dehydrogenase (NAD+)	Acting on the aldehyde or oxo group donors	Aldehyde dehydrogenase family 3 member a21	Sb08g004840|Sb08g004840.1
EC:1.2.1.3;EC:1.2.1.27	Dehydrogenease (NAD+);Dehydrogenease (CoA-acylating)	Acting on the aldehyde or oxo group of donors group of donors	Indol-3-acetaldehyde oxidase	Sb02g005200|Sb02g005200.1

## Sheet: Enriched_Pathways_containing_3_
Table S4: Detailed description of metabolic pathway analysis
EC:number	Enzyme	Enzyme function	Protein Description	Sequence	Pathways	Functional class	KO path	# of seq	Mean e-value	Mean % identity
EC:1.1.1.1	Dehydrogenase	Acting on the CH-OH group of donors	Alchol dehydrogenease 1	Sb01g008730|Sb01g008730.3	Alpha-Linolenic acid metabolism	Lipid metabolism	ko00592	7	0	96.0643
EC:1.1.1.1	Dehydrogenase	Acting on the CH-OH group of donors	Alchol dehydrogenease 1	Sb01g008730|Sb01g008730.2
EC:1.1.1.1	Dehydrogenase	Acting on the CH-OH group of donors	Alchol dehydrogenease 1	Sb01g008730|Sb01g008730.1
EC:1.1.1.1	Dehydrogenase	Acting on the CH-OH group of donors	Alchol dehydrogenease 1	Sb05g009350|Sb05g009350.1
EC:1.1.1.1	Dehydrogenase	Acting on the CH-OH group of donors	Alchol dehydrogenease 1	Sb05g009360|Sb05g009360.1
EC:5.3.99.6	Cyclase	Inramolecular oxidoreductases	Allene oxide cyclase 4	Sb01g031870|Sb01g031870.1
EC:1.1.1.1	Dehydrogenase	Acting on the CH-OH group of donors	Aldehyde dehydrogenase family 3 member a22	Sb01g003880|Sb01g003880.1
EC:5.1.3.2	4-epimerase	Racemeses and epimerase	UDP-glucose 4 epimerase GEP148	Sb01g035380|Sb01g035380.1	Amino sugar and nucleotide sugar metabolism	Carbohydrate metabolism	ko00520	4	0	91.1825
EC:3.2.1.14	Chitodextrinase	Glycosylases	Chtinase	Sb02g028770|Sb02g028770.1
EC:3.2.1.14	Chitodextrinase	Glycosylases	Acid endochitinase-like	Sb03g030100|Sb03g030100.1
EC:5.4.2.2	Alpha-D-glucose-1,6-biphosphate-dependent (phosphoglucomutase)	Intramolecular transferased (mutase)	Cytoplasmic 2	Sb01g010280|Sb01g010280.1
EC:1.2.1.41;EC:2.7.2.11	Dehydrogenase;5-kinase	Acting on the aldehyde or oxo group of donors	Delta-1-pyrroline-5 carboxylate synthase	Sb09g022290|Sb09g022290.1	Arganine and proline metabolism	Amino acid metabolism	ko00330	11	0	92.0273
EC:2.6.1.1	Transferase	Transferring nitrogenous groups	Aspartate amino transferase, cytoplasmic	Sb03g035220|Sb03g035220.2
EC:1.2.1.41;EC:2.7.2.11	Dehydrogenase;5-kinase	Acting on the aldehyde or oxo group of donors	Delta-1-pyrroline-5-carboxylate synthase	Sb09g022290|Sb09g022290.2
EC:1.2.1.3	Dehydrogenase (NAD+)	Acting on the aldehyde or oxo group of donors	NADP-dependent glyceraldehyde-3-phosphate dehydrogenase	Sb07g021630|Sb07g021630.1
EC:1.2.1.41;EC:2.7.2.11	Dehydrogenase;5-kinase	Acting on the aldehyde or oxo group of donors	Delta-1-pyrroline-5-carboxylate synthase	Sb03g039820|Sb03g039820.2
EC:1.2.1.41;EC:2.7.2.11	Dehydrogenase;5-kinase	Acting on the aldehyde or oxo group of donors	Delta-1-pyrroline-5-carboxylate synthase	Sb03g039820|Sb03g039820.1
EC:4.1.1.19	Decarboxylase	Carbon-carbon lyase	Arginine decarboxylase-line	Sb10g002070|Sb10g002070.1
EC:1.2.1.3	Dehydrogenase (NAD+)	Acting on the aldehyde or oxo group donors	aldehyde dehydrogenase family 7 member a1	Sb02g025790|Sb02g025790.1
EC:1.2.1.3	Dehydrogenase (NAD+)	Acting on the aldehyde or oxo group donors	Aldehyde dehydrogenase family 3 member a5	Sb05g005470|Sb05g005470.1
EC:1.2.1.3	Dehydrogenase (NAD+)	Acting on the aldehyde or oxo group donors	Aldehyde dehydrogenase family 3 member a5	Sb08g004840|Sb08g004840.1
EC:1.2.1.3	Dehydrogenease (NAD+)	Acting on the aldehyde or oxo group of donors group of donors	Indol-3-acetaldehyde oxidase	Sb02g005200|Sb02g005200.1
EC:1.2.1.3	Dehydrogenase (NAD+)	Acting on the aldehyde or oxo group of donors	NADP-dependent glyceraldehyde-3-phosphate dehydrogenase	Sb07g021630|Sb07g021630.1	Ascorbate and aldarate metabolism	Amino acid metabolism	ko00053	6	0	93.2167
EC:1.2.1.3	Dehydrogenase (NAD+)	Acting on the aldehyde or oxo group donors	aldehyde dehydrogenase family 7 member a1	Sb02g025790|Sb02g025790.1
EC:1.2.1.3	Dehydrogenase (NAD+)	Acting on the aldehyde or oxo group donors	Aldehyde dehydrogenase family 3 member a9	Sb05g005470|Sb05g005470.1
EC:1.2.1.3	Dehydrogenase (NAD+)	Acting on the aldehyde or oxo group donors	Aldehyde dehydrogenase family 3 member a9	Sb08g004840|Sb08g004840.1
EC:1.2.1.3	Dehydrogenease (NAD+)	Acting on the aldehyde or oxo group of donors group of donors	Indol-3-acetaldehyde oxidase	Sb02g005200|Sb02g005200.1
EC:1.11.1.11	Peroxidase	Acting on the CH-OH group of donors	Ascorbate peroxidase	Sb01g038760|Sb01g038760.1
EC:1.2.1.3	Dehydrogenase (NAD+)	Acting on the aldehyde or oxo group of donors	NADP-dependent glyceraldehyde-3-phosphate dehydrogenase	Sb07g021630|Sb07g021630.1	Beta-alanine metabolism	Metabolism of other amino acids	ko00410	4	0	92.875
EC:1.2.1.3	Dehydrogenase (NAD+)	Acting on the aldehyde or oxo group donors	aldehyde dehydrogenase family 7 member a1	Sb02g025790|Sb02g025790.1
EC:1.2.1.5;EC:1.2.1.3	Dehydrogenase [NAD(P)+];Dehydrogenase (NAD+)	Acting on the aldehyde or oxo group donors	Aldehyde dehydrogenase family 3 member a1	Sb05g005470|Sb05g005470.1
EC:1.2.1.5;EC:1.2.1.3	Dehydrogenase [NAD(P)+];Dehydrogenase (NAD+)	Acting on the aldehyde or oxo group donors	Aldehyde dehydrogenase family 3 member a1	Sb08g004840|Sb08g004840.1
EC:5.1.3.1	3-epimerase	Racemeses and epimerase	Ribulose phosphate 3 epimerase, chloroplastic	Sb01g045920|Sb01g045920.2	Biosynthesis of antibiotics	Metabolism of terpenoids and polyketides	ko01130	28	2.25e-130	93.5204
EC:2.6.1.57; EC:2.6.1.9; EC:2.6.1.5; EC:2.6.1.1	Transferase	Transferring nitrogenous groups	Aspartate amino transferase, cytoplasmic	Sb03g035220|Sb03g035220.2
EC:1.2.1.3	Dehydrogenase (NAD+)	Acting on the aldehyde or oxo group of donors	NADP-dependent glyceraldehyde-3-phosphate dehydrogenase	Sb07g021630|Sb07g021630.1
EC:2.7.2.3	Kinase	Transferring phosphorous containing groups	Phosphoglycerate kinase, cytosolic	Sb04g004690|Sb04g004690.2
EC:1.2.1.41;EC:2.7.2.11	Dehydrogenase;5-kinase	Acting on the aldehyde or oxo group of donors	Delta-1-pyrroline-5-carboxylate synthase	Sb03g039820|Sb03g039820.2
EC:2.7.2.3	Kinase	Transferring phosphorous containing groups	Phosphoglycerate kinase, cytosolic	Sb04g004690|Sb04g004690.1
EC:4.1.1.39	Carboxylase	Carbon-carbon lyases	Ribulose-1,5-biphosphate carboxylase	Sb05g027870|Sb05g027870.1
EC:1.1.1.1	Dehydrogenase	Acting on the CH-OH group of donors	Aldehyde dehydrogenase family 3 member a22	Sb01g003880|Sb01g003880.1
EC:1.1.1.1	Dehydrogenase	Acting on the CH-OH group of donors	Alchol dehydrogenease 1	Sb01g008730|Sb01g008730.3
EC:1.1.1.1	Dehydrogenase	Acting on the CH-OH group of donors	Alchol dehydrogenease 1	Sb01g008730|Sb01g008730.2
EC:1.1.1.1	Dehydrogenase	Acting on the CH-OH group of donors	Alchol dehydrogenease 1	Sb01g008730|Sb01g008730.1
EC:3.1.3.3	Phosphatase	Acting on ester bonds	RNA polymerase II C-terminal domain	Sb03g040355|Sb03g040355.1
EC:1.1.1.1	Dehydrogenase	Acting on the CH-OH group of donors	Alchol dehydrogenease 1	Sb05g009350|Sb05g009350.1
EC:1.1.1.1	Dehydrogenase	Acting on the CH-OH group of donors	Alchol dehydrogenease 1	Sb05g009360|Sb05g009360.1
EC:2.5.1.58;EC:2.5.1.29	farnesyltransferase;Diphosphate synthase	Transferring alkyl or aryl group other than methy groups	Farnesyltransferase geranylgeranyltransferasse	Sb02g029780|Sb02g029780.1
EC:1.2.1.31;EC:1.2.1.3	Dehydrogenase;Dehydrogenase (NAD+)	Acting on the aldehyde or oxo group donors	aldehyde dehydrogenase family 7 member a1	Sb02g025790|Sb02g025790.1
EC:1.2.1.3	Dehydrogenase (NAD+)	Acting on the aldehyde or oxo group donors	Aldehyde dehydrogenase family 3 member a16	Sb05g005470|Sb05g005470.1
EC:2.5.1.58;EC:2.5.1.29	farnesyltransferase;Diphosphate synthase	Transferring alkyl or aryl group other than methy groups	Farnesyltransferase subunit beta	Sb03g034000|Sb03g034000.1
EC:1.2.1.3	Dehydrogenase (NAD+)	Acting on the aldehyde or oxo group donors	Aldehyde dehydrogenase family 3 member a16	Sb08g004840|Sb08g004840.1
EC:1.2.1.41;EC:2.7.2.11	Dehydrogenase;5-kinase	Acting on aldehyde or oxo group of donor	Delta-1-pyrroline-5-carboxylate synthase	Sb09g022290|Sb09g022290.1
EC:1.2.1.41;EC:2.7.2.11	Dehydrogenase;5-kinase	Acting on aldehyde or oxo group of donor	Delta-1-pyrroline-5-carboxylate synthase	Sb09g022290|Sb09g022290.2
EC:1.2.1.3	Dehydrogenease (NAD+)	Acting on the aldehyde or oxo group of donors group of donors	Indol-3-acetaldehyde oxidase	Sb02g005200|Sb02g005200.1
EC:1.1.1.37	Dehydrogenease	Acting on the CH-OH group of donors	Malat mitochondria-like	Sb03g029570|Sb03g029570.1
EC:4.1.2.13	Aldolase	Acting on carbon-carbon lyases	Fructose-bisphosphate chloroplastic	Sb05g004590|Sb05g004590.1
EC:1.2.1.41;EC:2.7.2.11	Dehydrogenase;5-kinase	Acting on aldehyde or oxo group of donor	Delta-1-pyrroline-5-carboxylate synthase	Sb03g039820|Sb03g039820.1
EC:2.7.4.6	Kinase	Transfering phosphores containing group	Nucleoside diphosphate kinase chloroplastic	Sb08g017600|Sb08g017600.1
EC:4.1.2.13	Aldolase	Acting on carbon-carbon lyases	Probable Fructose biphosphate aldolase	Sb03g008050|Sb03g008050.1
EC:5.4.2.2	Alpha-D-glucose-1,6-biphosphate-dependent (phosphoglucomutase)	Intramolecular transferased (mutase)	Cytoplasmic 2	Sb01g010280|Sb01g010280.1
EC:1.2.1.41;EC:2.7.2.11	Dehydrogenase;5-kinase	Acting on the aldehyde or oxo group of donors	Delta-1-pyrroline-5-carboxylate synthase	Sb09g022290|Sb09g022290.2	Carbapenem biosynthesis	Biosynthesis of other secondary metabolites	ko00332	4	0	95.0125
EC:1.2.1.41;EC:2.7.2.11	Dehydrogenase;5-kinase	Acting on the aldehyde or oxo group of donors	Delta-1-pyrroline-5-carboxylate synthase	Sb03g039820|Sb03g039820.2
EC:1.2.1.41;EC:2.7.2.11	Dehydrogenase;5-kinase	Acting on the aldehyde or oxo group of donors	Delta-1-pyrroline-5-carboxylate synthase	Sb03g039820|Sb03g039820.1
EC:1.2.1.41;EC:2.7.2.11	Dehydrogenase;5-kinase	Acting on the aldehyde or oxo group of donors	Delta-1-pyrroline-5 carboxylate synthase	Sb09g022290|Sb09g022290.1
EC:5.1.3.1	3-epimerase	Racemeses and epimerase	Ribulose phosphate 3 epimerase, chloroplastic	Sb01g045920|Sb01g045920.2	Carbon fixation in photosynthetic organisms	Energy metabolism	ko00710	9	7.11111e-179	92.8611
EC:2.6.1.1	Transferase	Transferring nitrogenous groups	Aspartate amino transferase, cytoplasmic	Sb03g035220|Sb03g035220.2
EC:2.7.1.19	Phosphopentokinase	Transferring phosphorous containing groups	Phosphoribulokinase, chloroplastic	Sb04g030950|Sb04g030950.1
EC:2.7.2.3	Kinase	Transferring phosphorous containing groups	Phosphoglycerate kinase, cytosolic	Sb04g004690|Sb04g004690.2
EC:2.7.2.3	Kinase	Transferring phosphorous containing groups	Phosphoglycerate kinase, cytosolic	Sb04g004690|Sb04g004690.1
EC:2.7.1.19	Phosphopentokinase	Transferring phosphorous containing groups	Phosphoribulokinase, chloroplastic	Sb04g030950|Sb04g030950.2
EC:4.1.1.39	Carboxylase	Carbon-carbon lyases	Ribulose-1,5-biphosphate carboxylase	Sb05g027870|Sb05g027870.1
EC:1.1.1.37	Dehydrogenease	Acting on the CH-OH group of donors	Malat mitochondria-like	Sb03g029570|Sb03g029570.1
EC:4.1.2.13	Aldolase	Acting on carbon-carbon lyases	Probable Fructose biphosphate aldolase	Sb03g008050|Sb03g008050.1
EC:1.14.13.90	epoxidase	Acting on CH-OH groups of donors	Zeaxanthin epoxidase	Sb06g018220|Sb06g018220.2	Carotenoid biosynthesis	Metabolism of terpenoids and polyketides	ko00906	5	0	90.9
EC:1.14.13.90	epoxidase	Acting on CH-OH groups of donors	Zeaxanthin epoxidase	Sb06g018220|Sb06g018220.1
EC:1.13.11.51	Dioxygenase	Acting on the CH-OH group of donors	Carotenoid cleavage dioxygenase	Sb01g047540|Sb01g047540.1
EC:1.14.13.93	Acid 8'-hydroxylase	Acting on the CH-OH group of donors	ABA8 Hydroxylase	Sb07g022990|Sb07g022990.1
EC:1.1.1.288	Dehydrogenease	Acting on the CH-OH group of donors	Zerumbone synthase (Xanthoxin dehydrogenase)	Sb01g003880|Sb01g003880.1
EC:1.2.1.3	Dehydrogenase (NAD+)	Acting on the aldehyde or oxo group of donors	NADP-dependent glyceraldehyde-3-phosphate dehydrogenase	Sb07g021630|Sb07g021630.1	Chloroalkane and chloroalkene degradation	Xenobiotics biodegradation and metabolism	ko00625	11	2e-180	94.5455
EC:1.1.1.1	Dehydrogenase	Acting on the CH-OH group of donors	Aldehyde dehydrogenase family 3 member a22	Sb01g003880|Sb01g003880.1
EC:1.1.1.1	Dehydrogenase	Acting on the CH-OH group of donors	Alchol dehydrogenease 1	Sb01g008730|Sb01g008730.3
EC:1.1.1.1	Dehydrogenase	Acting on the CH-OH group of donors	Alchol dehydrogenease 1	Sb01g008730|Sb01g008730.2
EC:1.1.1.1	Dehydrogenase	Acting on the CH-OH group of donors	Alchol dehydrogenease 1	Sb01g008730|Sb01g008730.1
EC:1.1.1.1	Dehydrogenase	Acting on the CH-OH group of donors	Alchol dehydrogenease 1	Sb05g009350|Sb05g009350.1
EC:1.1.1.1	Dehydrogenase	Acting on the CH-OH group of donors	Alchol dehydrogenease 1	Sb05g009360|Sb05g009360.1
EC:1.2.1.3	Dehydrogenase (NAD+)	Acting on the aldehyde or oxo group donors	aldehyde dehydrogenase family 7 member a1	Sb02g025790|Sb02g025790.1
EC:1.2.1.3	Dehydrogenase (NAD+)	Acting on the aldehyde or oxo group donors	Aldehyde dehydrogenase family 3 member a17	Sb05g005470|Sb05g005470.1
EC:1.2.1.3	Dehydrogenease (NAD+)	Acting on aldehyde or oxo group of donor	Aldehyde dehydrogenase family 3 member a1	Sb08g004840|Sb08g004840.1
EC:1.2.1.3	Dehydrogenease (NAD+)	Acting on the aldehyde or oxo group of donors group of donors	Indol-3-acetaldehyde oxidase	Sb02g005200|Sb02g005200.1
EC:2.6.1.57; EC:2.6.1.5; EC:2.6.1.1	Transferase	Transferring nitrogenous groups	Aspartate amino transferase, cytoplasmic	Sb03g035220|Sb03g035220.2	Cysteine and methionine metabolism	Amino acid metabolism	ko00270	4	0	93.0875
EC:3.3.1.1	S-anosylhomocysteine synthase	Acting on ether bonds	Anosylhomocysteinase	Sb05g014470|Sb05g014470.2
EC:3.3.1.1	S-anosylhomocysteine synthase	Acting on ether bonds	Anosylhomocysteinase	Sb05g014470|Sb05g014470.1
EC:1.1.1.37	Dehydrogenease	Acting on the CH-OH group of donors	Malat mitochondria-like	Sb03g029570|Sb03g029570.1
EC:1.17.3.2	Oxidase	Acting on CH-OH groups of donors	Xanthine dehydrogenease	Sb01g031520|Sb01g031520.1	Drug metabolism – other enzymes	Xenobiotics biodegradation and metabolism	ko00983	4	0	90.25
EC:1.17.3.2	Oxidase	Acting on CH-OH groups of donors	Xanthine dehydrogenease	Sb01g031520|Sb01g031520.2
EC:2.7.1.48	Kinase	Transferring phosphorous containing groups	Phosphoribulokinase, chloroplastic	Sb04g030950|Sb04g030950.1
EC:2.7.1.48	Kinase	Transferring phosphorous containing groups	Phosphoribulokinase, chloroplastic	Sb04g030950|Sb04g030950.2
EC:1.14.13.8	Monooxygenase	Acting on CH-OH groups of donors	Probable flavin-containing monooxygenase 1	Sb02g004310|Sb02g004310.1	Drug metabolism Cytochrome p450	Xenobiotics biodegradation and metabolism	ko00982	15	2.26667e-132	89.3533
EC:1.14.13.8	Monooxygenase	Acting on CH-OH groups of donors	Probale flavin-containing monooxygenase	Sb06g001960|Sb06g001960.1
EC:2.5.1.18	Transferase	Transferring alkyl or aryl group other than methy groups	Glutathione transferase	Sb10g022780|Sb10g022780.1
EC:2.5.1.18	Transferase	Transferring alkyl or aryl group other than methy groups	Glutathione transferase	Sb03g045860|Sb03g045860.1
EC:1.1.1.1	Dehydrogenase	Acting on the CH-OH group of donors	Alchol dehydrogenease 1	Sb01g008730|Sb01g008730.3
EC:1.1.1.1	Dehydrogenase	Acting on the CH-OH group of donors	Alchol dehydrogenease 1	Sb01g008730|Sb01g008730.2
EC:1.1.1.1	Dehydrogenase	Acting on the CH-OH group of donors	Alchol dehydrogenease 1	Sb01g008730|Sb01g008730.1
EC:1.1.1.1	Dehydrogenase	Acting on the CH-OH group of donors	Alchol dehydrogenease 1	Sb05g009350|Sb05g009350.1
EC:1.1.1.1	Dehydrogenase	Acting on the CH-OH group of donors	Alchol dehydrogenease 1	Sb05g009360|Sb05g009360.1
EC:2.5.1.18	Transferase	Transferring alkyl or aryl group other than methy groups	Glutathione transferase	Sb01g005990|Sb01g005990.1
EC:2.5.1.18	Transferase	Transferring alkyl or aryl group other than methy groups	Glutathione s-transferase	Sb02g003090|Sb02g003090.1
EC:2.5.1.18	Transferase	Transferring alkyl or aryl group other than methy groups	Glutathione transferase	Sb02g022210|Sb02g022210.1
EC:1.2.1.5	Dehydrogenase [NAD(P)+]	Acting on the aldehyde or oxo group donors	Aldehyde dehydrogenase family 3 member a4	Sb05g005470|Sb05g005470.1
EC:1.2.1.5	Dehydrogenase [NAD(P)+]	Acting on the aldehyde or oxo group donors	Aldehyde dehydrogenase family 3 member a4	Sb08g004840|Sb08g004840.1
EC:1.1.1.1	Dehydrogenase	Acting on the CH-OH group of donors	Aldehyde dehydrogenase family 3 member a22	Sb01g003880|Sb01g003880.1
EC:1.2.1.3	Dehydrogenase (NAD+)	Acting on the aldehyde or oxo group of donors	NADP-dependent glyceraldehyde-3-phosphate dehydrogenase	Sb07g021630|Sb07g021630.1	Fatty acid degradation	Lipid metabolism	ko00071	11	2e-180	94.4636
EC:1.1.1.1	Dehydrogenase	Acting on the CH-OH group of donors	Aldehyde dehydrogenase family 3 member a22	Sb01g003880|Sb01g003880.1
EC:1.1.1.1	Dehydrogenase	Acting on the CH-OH group of donors	Alchol dehydrogenease 1	Sb01g008730|Sb01g008730.3
EC:1.1.1.1	Dehydrogenase	Acting on the CH-OH group of donors	Alchol dehydrogenease 1	Sb01g008730|Sb01g008730.2
EC:1.1.1.1	Dehydrogenase	Acting on the CH-OH group of donors	Alchol dehydrogenease 1	Sb01g008730|Sb01g008730.1
EC:1.1.1.1	Dehydrogenase	Acting on the CH-OH group of donors	Alchol dehydrogenease 1	Sb05g009350|Sb05g009350.1
EC:1.1.1.1	Dehydrogenase	Acting on the CH-OH group of donors	Alchol dehydrogenease 1	Sb05g009360|Sb05g009360.1
EC:1.2.1.3	Dehydrogenase (NAD+)	Acting on the aldehyde or oxo group donors	aldehyde dehydrogenase family 7 member a1	Sb02g025790|Sb02g025790.1
EC:1.2.1.3	Dehydrogenase (NAD+)	Acting on the aldehyde or oxo group donors	Aldehyde dehydrogenase family 3 member a20	Sb05g005470|Sb05g005470.1
EC:1.2.1.3	Dehydrogenase (NAD+)	Acting on the aldehyde or oxo group donors	Aldehyde dehydrogenase family 3 member a20	Sb08g004840|Sb08g004840.1
EC:1.2.1.3	Dehydrogenease (NAD+)	Acting on the aldehyde or oxo group of donors group of donors	Indol-3-acetaldehyde oxidase	Sb02g005200|Sb02g005200.1
EC:2.4.1.123	3-alpha-galactosyltransferase	Glycosyltransferases	Galactinol snthase 2-like	Sb01g037090|Sb01g037090.1	Galactose metabolism	Carbohydrate metabolism	ko00052	5	0	91.158
EC:5.1.3.2	4-epimerase	Racemeses and epimerase	UDP-glucose 4 epimerase GEP149	Sb01g035380|Sb01g035380.1
EC:2.4.1.82	Galactosyltransferase	Glycosylases	Galactinol--sucros galactosyltransferase	Sb03g004540|Sb03g004540.1
EC:2.4.1.123	3-alpha-galactosyltransferase	Glycosyltransferases	Galactinol synthase 2-like	Sb02g043450|Sb02g043450.1
EC:5.4.2.2	Alpha-D-glucose-1,6-biphosphate-dependent (phosphoglucomutase)	Intramolecular transferased (mutase)	Cytoplasmic 2	Sb01g010280|Sb01g010280.1
EC:1.11.1.15	Thioredoxin peroxidase	Acting on CH-OH groups of donors	2-Cys peroxiredoxin BAS1, chloroplastic	Sb04g021990|Sb04g021990.2	Glutathione metabolism	Metabolism of other amino acids	ko00480	10	6.63e-130	87.63
EC:2.5.1.18	Transferase	Transferring alkyl or aryl group other than methy groups	Glutathione transferase	Sb10g022780|Sb10g022780.1
EC:2.5.1.18	Transferase	Transferring alkyl or aryl group other than methy groups	Glutathione transferase	Sb03g045860|Sb03g045860.1
EC:1.11.1.15	Thioredoxine peroxidase	Acting on CH-OH groups of donors		Sb04g021990|Sb04g021990.1
EC:1.11.1.9	Peroxidase	Acting on the CH-OH group of donors	Probable glutathionine peroxidase 2	Sb0010s007790|Sb0010s007790.1
EC:2.5.1.18	Transferase	Transferring alkyl or aryl group other than methy groups	Glutathione transferase	Sb01g005990|Sb01g005990.1
EC:2.5.1.18	Transferase	Transferring alkyl or aryl group other than methy groups	Glutathione s-transferase	Sb02g003090|Sb02g003090.1
EC:2.5.1.18	Transferase	Transferring alkyl or aryl group other than methy groups	Glutathione transferase	Sb02g022210|Sb02g022210.1
EC:2.5.1.18	Transferase	Transferring alkyl or aryl group other than methy groups	Glutathione transferase	Sb02g038130|Sb02g038130.1
EC:1.11.1.11	Peroxidase	Acting on the CH-OH group of donors	Ascorbate peroxidase	Sb01g038760|Sb01g038760.1
EC:1.2.1.3	Dehydrogenase (NAD+)	Acting on the aldehyde or oxo group of donors	NADP-dependent glyceraldehyde-3-phosphate dehydrogenase	Sb07g021630|Sb07g021630.1	Glycerolipid metabolism	Lipid metabolism	ko00561	6	0	91.25
EC:1.2.1.3	Dehydrogenase (NAD+)	Acting on the aldehyde or oxo group donors	aldehyde dehydrogenase family 7 member a1	Sb02g025790|Sb02g025790.1
EC:2.4.1.46	synthase	Glycosyltransferases	Probable monogalactosyl diacylglycerols	Sb04g036240|Sb04g036240.1
EC:1.2.1.3	Dehydrogenase (NAD+)	Acting on the aldehyde or oxo group donors	Aldehyde dehydrogenase family 3 member a6	Sb05g005470|Sb05g005470.1
EC:1.2.1.3	Dehydrogenase (NAD+)	Acting on the aldehyde or oxo group donors	Aldehyde dehydrogenase family 3 member a6	Sb08g004840|Sb08g004840.1
EC:1.2.1.3	Dehydrogenease (NAD+)	Acting on the aldehyde or oxo group of donors group of donors	Indol-3-acetaldehyde oxidase	Sb02g005200|Sb02g005200.1
EC:1.1.1.81	Reductase	Acting on CH-OH groups of donors	Glycerate dehydrogenase	Sb04g000320|Sb04g000320.2	Glycine, serine and threonine metabolism	Amino acid metabolism	ko00260	9	2.44444e-180	95.0444
EC:1.1.1.81	Reductase	Acting on CH-OH groups of donors	Glycerate dehydrogenase	Sb04g000320|Sb04g000320.3
EC:1.1.1.1	Dehydrogenase	Acting on the CH-OH group of donors	Aldehyde dehydrogenase family 3 member a22	Sb01g003880|Sb01g003880.1
EC:1.1.1.1	Dehydrogenase	Acting on the CH-OH group of donors	Alchol dehydrogenease 1	Sb01g008730|Sb01g008730.3
EC:1.1.1.1	Dehydrogenase	Acting on the CH-OH group of donors	Alchol dehydrogenease 1	Sb01g008730|Sb01g008730.2
EC:1.1.1.1	Dehydrogenase	Acting on the CH-OH group of donors	Alchol dehydrogenease 1	Sb01g008730|Sb01g008730.1
EC:3.1.3.3	Phosphatase	Acting on ester bonds	RNA polymerase II C-terminal domain	Sb03g040355|Sb03g040355.1
EC:1.1.1.1	Dehydrogenase	Acting on the CH-OH group of donors	Alchol dehydrogenease 1	Sb05g009350|Sb05g009350.1
EC:1.1.1.1	Dehydrogenase	Acting on the CH-OH group of donors	Alchol dehydrogenease 1	Sb05g009360|Sb05g009360.1
EC:1.2.1.3;EC:1.2.1.9	Dehydrogenase (NAD+);Dehydrogenase [NAD(P)+]	Acting on the aldehyde or oxo group of donors	NADP-dependent glyceraldehyde-3-phosphate dehydrogenase	Sb07g021630|Sb07g021630.1	Glycolysis / Gluconeogenesis	Carbohydrate metabolism	ko00010	17	0	94.8353
EC:2.7.2.3	Kinase	Transferring phosphorous containing groups	Phosphoglycerate kinase, cytosolic	Sb04g004690|Sb04g004690.2
EC:2.7.2.3	Kinase	Transferring phosphorous containing groups	Phosphoglycerate kinase, cytosolic	Sb04g004690|Sb04g004690.1
EC:1.1.1.1	Dehydrogenase	Acting on the CH-OH group of donors	Alchol dehydrogenease 1	Sb01g008730|Sb01g008730.3
EC:1.1.1.1	Dehydrogenase	Acting on the CH-OH group of donors	Alchol dehydrogenease 1	Sb01g008730|Sb01g008730.2
EC:1.1.1.1	Dehydrogenase	Acting on the CH-OH group of donors	Alchol dehydrogenease 1	Sb01g008730|Sb01g008730.1
EC:1.1.1.1	Dehydrogenase	Acting on the CH-OH group of donors	Alchol dehydrogenease 1	Sb05g009350|Sb05g009350.1
EC:1.1.1.1	Dehydrogenase	Acting on the CH-OH group of donors	Alchol dehydrogenease 1	Sb05g009360|Sb05g009360.1
EC:1.2.1.3	Dehydrogenase (NAD+)	Acting on the aldehyde or oxo group donors	aldehyde dehydrogenase family 7 member a1	Sb02g025790|Sb02g025790.1
EC:1.2.1.3;EC:1.2.1.5	Dehydrogenase (NAD+);Dehydrogenase [NAD(P)+]	Acting on the aldehyde or oxo group donors	Aldehyde dehydrogenase family 3 member a10	Sb05g005470|Sb05g005470.1
EC:1.2.1.3;EC:1.2.1.5	Dehydrogenase (NAD+);Dehydrogenase [NAD(P)+]	Acting on the aldehyde or oxo group donors	Aldehyde dehydrogenase family 3 member a10	Sb08g004840|Sb08g004840.1
EC:1.2.1.3	Dehydrogenease (NAD+)	Acting on the aldehyde or oxo group of donors group of donors	Indol-3-acetaldehyde oxidase	Sb02g005200|Sb02g005200.1
EC:4.1.2.13	Aldolase	Acting on carbon-carbon lyases	Fructose-bisphosphate chloroplastic	Sb05g004590|Sb05g004590.1
EC:2:7.2.3	Kinase	Transfering phosphores containing group	Phosphoglycerate systolic	Sb05g004590|Sb05g004590.1
EC:4.1.2.13	Aldolase	Acting on carbon-carbon lyases	Probable Fructose biphosphate aldolase	Sb03g008050|Sb03g008050.1
EC:5.4.2.2	Alpha-D-glucose-1,6-biphosphate-dependent (phosphoglucomutase)	Intramolecular transferased (mutase)	Cytoplasmic 2	Sb01g010280|Sb01g010280.1
EC:1.1.1.1	Dehydrogenase	Acting on the CH-OH group of donors	Aldehyde dehydrogenase family 3 member a22	Sb01g003880|Sb01g003880.1
EC:1.1.1.79; EC:1.1.1.81	Reductase	Acting on CH-OH groups of donors	Glycerate dehydrogenase	Sb04g000320|Sb04g000320.2	Glyoxylate and decarboxylate metabolism	Carbohydrate metabolism	ko00630	4	0	95.375
EC:1.1.1.79; EC:1.1.1.81	Reductase	Acting on CH-OH groups of donors	Glycerate dehydrogenase	Sb04g000320|Sb04g000320.3
EC:4.1.1.39	Carboxylase	Carbon-carbon lyases	Ribulose-1,5-biphosphate carboxylase	Sb05g027870|Sb05g027870.1
EC:1.1.1.37	Dehydrogenease	Acting on the CH-OH group of donors	Malat mitochondria-like	Sb03g029570|Sb03g029570.1
EC:1.2.1.3	Dehydrogenease (NAD+)	Acting on the aldehyde or oxo group of donors group of donors	Indol-3-acetaldehyde oxidase	Sb02g005200|Sb02g005200.1	Histidine metabolism	Amino acid metabolism	ko00340	6	0	98.08
EC:2.6.1.9	Transferase	Transferring nitrogenous groups	Aspartate amino transferase, cytoplasmic	Sb03g035220|Sb03g035220.2
EC:1.2.1.3	Dehydrogenase (NAD+)	Acting on the aldehyde or oxo group of donors	NADP-dependent glyceraldehyde-3-phosphate dehydrogenase	Sb07g021630|Sb07g021630.1
EC:1.2.1.3	Dehydrogenase (NAD+)	Acting on the aldehyde or oxo group donors	aldehyde dehydrogenase family 7 member a1	Sb02g025790|Sb02g025790.1
EC:1.2.1.3;EC:1.2.1.5	Dehydrogenase (NAD+);Dehydrogenase [NAD(P)+]	Acting on the aldehyde or oxo group donors	Aldehyde dehydrogenase family 3 member a12	Sb05g005470|Sb05g005470.1
EC:1.2.1.3;EC:1.2.1.5	Dehydrogenase (NAD+);Dehydrogenase [NAD(P)+]	Acting on the aldehyde or oxo group donors	Aldehyde dehydrogenase family 3 member a12	Sb08g004840|Sb08g004840.1
EC:1.2.1.3	Dehydrogenase (NAD+)	Acting on the aldehyde or oxo group of donors	NADP-dependent glyceraldehyde-3-phosphate dehydrogenase	Sb07g021630|Sb07g021630.1	Limonene and pinene degradation	Metabolism of terpenoids and polyketides	ko00903	5	0	92.67
EC:1.2.1.3	Dehydrogenase (NAD+)	Acting on the aldehyde or oxo group donors	aldehyde dehydrogenase family 7 member a1	Sb02g025790|Sb02g025790.1
EC:1.2.1.3	Dehydrogenase (NAD+)	Acting on the aldehyde or oxo group donors	Aldehyde dehydrogenase family 3 member a19	Sb05g005470|Sb05g005470.1
EC:1.2.1.3	Dehydrogenase (NAD+)	Acting on the aldehyde or oxo group donors	Aldehyde dehydrogenase family 3 member a19	Sb08g004840|Sb08g004840.1
EC:1.2.1.3	Dehydrogenease (NAD+)	Acting on the aldehyde or oxo group of donors group of donors	Indol-3-acetaldehyde oxidase	Sb02g005200|Sb02g005200.1
EC:1.2.1.3	Dehydrogenase (NAD+)	Acting on the aldehyde or oxo group of donors	NADP-dependent glyceraldehyde-3-phosphate dehydrogenase	Sb07g021630|Sb07g021630.1	Lysine degradation	Amino acid metabolism	ko00310	5	0	92.67
EC:1.2.1.31;EC:1.2.1.3	Dehydrogenase;Dehydrogenase (NAD+)	Acting on the aldehyde or oxo group donors	aldehyde dehydrogenase family 7 member a1	Sb02g025790|Sb02g025790.1
EC:1.2.1.3	Dehydrogenase (NAD+)	Acting on the aldehyde or oxo group donors	Aldehyde dehydrogenase family 3 member a3	Sb05g005470|Sb05g005470.1
EC:1.2.1.3	Dehydrogenase (NAD+)	Acting on the aldehyde or oxo group donors	Aldehyde dehydrogenase family 3 member a3	Sb08g004840|Sb08g004840.1
EC:1.2.1.18;EC:1.2.1.3	Dehydrogenease (acetylating);Dehydrogenease (NAD+)	Acting on the aldehyde or oxo group of donors group of donors	Indol-3-acetaldehyde oxidase	Sb02g005200|Sb02g005200.1
EC:2.5.1.18	Transferase	Transferring alkyl or aryl group other than methy groups	Glutathione transferase	Sb10g022780|Sb10g022780.1	Metabolism of xenobiotics by cytochrome p450	Xenobiotics biodegradation and metabolism	ko00980	12	2.83333e-136	96.6417
EC:2.5.1.18	Transferase	Transferring alkyl or aryl group other than methy groups	Glutathione transferase	Sb03g045860|Sb03g045860.1
EC:1.1.1.1	Dehydrogenase	Acting on the CH-OH group of donors	Aldehyde dehydrogenase family 3 member a22	Sb01g003880|Sb01g003880.1
EC:1.1.1.1	Dehydrogenase	Acting on the CH-OH group of donors	Alchol dehydrogenease 1	Sb01g008730|Sb01g008730.3
EC:1.1.1.1	Dehydrogenase	Acting on the CH-OH group of donors	Alchol dehydrogenease 1	Sb01g008730|Sb01g008730.2
EC:1.1.1.1	Dehydrogenase	Acting on the CH-OH group of donors	Alchol dehydrogenease 1	Sb01g008730|Sb01g008730.1
EC:1.1.1.1	Dehydrogenase	Acting on the CH-OH group of donors	Alchol dehydrogenease 1	Sb05g009350|Sb05g009350.1
EC:1.1.1.1	Dehydrogenase	Acting on the CH-OH group of donors	Alchol dehydrogenease 1	Sb05g009360|Sb05g009360.1
EC:2.5.1.18	Transferase	Transferring alkyl or aryl group other than methy groups	Glutathione transferase	Sb01g005990|Sb01g005990.1
EC:2.5.1.18	Transferase	Transferring alkyl or aryl group other than methy groups	Glutathione s-transferase	Sb02g003090|Sb02g003090.1
EC:2.5.1.18	Transferase	Transferring alkyl or aryl group other than methy groups	Glutathione transferase	Sb02g022210|Sb02g022210.1
EC:1.2.1.5	Dehydrogenase [NAD(P)+]	Acting on the aldehyde or oxo group donors	Aldehyde dehydrogenase family 3 member a7	Sb05g005470|Sb05g005470.1
EC:1.2.1.5	Dehydrogenase [NAD(P)+]	Acting on the aldehyde or oxo group donors	Aldehyde dehydrogenase family 3 member a7	Sb08g004840|Sb08g004840.1
EC:3.1.3.3	Phosphatase	Acting on ester bonds	RNA polymerase II C-terminal domain	Sb03g040355|Sb03g040355.1	Methane metabolism	Carbon metabolism	ko01200	4	0	94.275
EC:1.1.1.37	Dehydrogenease	Acting on the CH-OH group of donors	Malat mitochondria-like	Sb03g029570|Sb03g029570.1
EC:4.1.2.13	Aldolase	Acting on carbon-carbon lyases	Fructose-bisphosphate chloroplastic	Sb05g004590|Sb05g004590.1
EC:4.1.2.13	Aldolase	Acting on carbon-carbon lyases	Probable Fructose biphosphate aldolase	Sb03g008050|Sb03g008050.1
EC:2.7.11.24	Protein-kinase	Transferring phosphorous containing groups	Mitogene activated kinase 5 isoform x2	Sb01g038750|Sb01g038750.2	mTOR signaling pathway	Environmental Information Processing; Signal transduction	ko04150	4	0	95.8
EC:2.7.11.24	Protein-kinase	Transferring phosphorous containing groups	Mitogene activated kinase 5 isoform x2	Sb01g038750|Sb01g038750.1
EC:2.7.11.24	Protein-kinase	Transferring phosphorous containing groups	Mitogene activated kinase 5 isoform x2	Sb10g003810|Sb10g003810.1
EC:2.7.11.24	Protein kinase	Transfering phosphores containing group	Mitogen-activated kinase 3 (MAPK3)	Sb04g003480|Sb04g003480.1
EC:1.1.1.1	Dehydrogenase	Acting on the CH-OH group of donors	Aldehyde dehydrogenase family 3 member a22	Sb01g003880|Sb01g003880.1	Naphtalene degradation	Xenobiotics biodegradation and metabolism	ko00626	5	4.4e-180	114.71
EC:1.1.1.1	Dehydrogenase	Acting on the CH-OH group of donors	Alchol dehydrogenease 1	Sb01g008730|Sb01g008730.3
EC:1.1.1.1	Dehydrogenase	Acting on the CH-OH group of donors	Alchol dehydrogenease 1	Sb01g008730|Sb01g008730.2
EC:1.1.1.1	Dehydrogenase	Acting on the CH-OH group of donors	Alchol dehydrogenease 1	Sb01g008730|Sb01g008730.1
EC:1.1.1.1	Dehydrogenase	Acting on the CH-OH group of donors	Alchol dehydrogenease 1	Sb05g009350|Sb05g009350.1
EC:1.1.1.1	Dehydrogenase	Acting on the CH-OH group of donors	Alchol dehydrogenease 1	Sb05g009360|Sb05g009360.1
EC:1:6.5.3	Reductase (H+-translocating)	Acting on NADH or NADHP	NADH dehydrogenease [ubiquinone] iron-sulfur protein	Sb02g037780|Sb02g037780.1	Oxidative phosphorylation	Energy metabolism	ko00190	7	5e-110	93.6929
EC:3.6.3.6	ATPase	Acting on acid anhydride	Plasma membrane ATPase-like	Sb01g048440|Sb01g048440.1
EC:3.6.3.6	ATPase	Acting on acid anhydride	Plasma membrane ATPase-like	Sb06g031240|Sb06g031240.1
EC:1:3.6.3.6	ATPase	Acting on acid anhydride	Plasma membrane ATPase-like	Sb07g007610|Sb07g007610.1
EC:1:3.6.3.6	ATPase	Acting on acid anhydride	Plasma membrane ATPase-like	Sb10g025470|Sb10g025470.1
EC:3.6.3.6	ATPase	Transfering alkyl group other than aryl group	Plasma membrane ATPase-like	Sb04g036040|Sb04g036040.1
EC:3.6.3.6	ATPase	Actin on acid anhydrides	Plasma membrane H+-ATPase	Sb10g005500|Sb10g005500.1
EC:2.7.7.3;EC:2.7.1.24	Adenyltransferase;Kinase	Transferring phosphorous containing groups	Phosphopantetheine adenylyltransferase	Sb02g004440|Sb02g004440.1	Pantotenate and CoA biosynthesis	Metabolism of cofactors and vitamins	ko00770	3	5e-127	92.9
EC:2.7.7.3	Adenyltransferase	Transferring phosphorous containing groups	Phosphopantetheine adenylyltransferase	Sb01g008730|Sb01g008730.1
EC:2.7.7.3;EC:2.7.1.24	Adenyltransferase;Kinase	Transferring phosphorous containing groups	Phosphopantetheine adenylyltransferase	Sb04g002790|Sb04g002790.1
EC:5.1.3.1	3-epimerase	Racemeses and epimerase	Ribulose phosphate 3 epimerase, chloroplastic	Sb01g045920|Sb01g045920.2	Pentose and glucuronate interconversion	Carbohydrate metabolism	ko00040	6	1.06667e-178	93.1
EC:1.2.1.3	Dehydrogenase (NAD+)	Acting on the aldehyde or oxo group of donors	NADP-dependent glyceraldehyde-3-phosphate dehydrogenase	Sb07g021630|Sb07g021630.1
EC:1.2.1.3	Dehydrogenase (NAD+)	Acting on the aldehyde or oxo group donors	aldehyde dehydrogenase family 7 member a1	Sb02g025790|Sb02g025790.1
EC:1.2.1.3	Dehydrogenase (NAD+)	Acting on the aldehyde or oxo group donors	Aldehyde dehydrogenase family 3 member a14	Sb05g005470|Sb05g005470.1
EC:1.2.1.3	Dehydrogenase (NAD+)	Acting on the aldehyde or oxo group donors	Aldehyde dehydrogenase family 3 member a14	Sb08g004840|Sb08g004840.1
EC:1.2.1.3	Dehydrogenease (NAD+)	Acting on the aldehyde or oxo group of donors group of donors	Indol-3-acetaldehyde oxidase	Sb02g005200|Sb02g005200.1
EC:5.1.3.1	3-epimerase	Racemeses and epimerase	Ribulose phosphate 3 epimerase, chloroplastic	Sb01g045920|Sb01g045920.2	Pentose phosphate pathway	Carbohydrate metabolism	ko00030	5	1.28e-178	96.34
EC:1.2.1.9	Dehydrogenase (NADP+)	Acting on the aldehyde or oxo group of donors	NADP-dependent glyceraldehyde-3-phosphate dehydrogenase	Sb07g021630|Sb07g021630.1
EC:4.1.2.13	Aldolase	Acting on carbon-carbon lyases	Fructose-bisphosphate chloroplastic	Sb05g004590|Sb05g004590.1
EC:4.1.2.13	Aldolase	Acting on carbon-carbon lyases	Probable Fructose biphosphate aldolase	Sb03g008050|Sb03g008050.1
EC:5.4.2.2	Alpha-D-glucose-1,6-biphosphate-dependent (phosphoglucomutase)	Intramolecular transferased (mutase)	Cytoplasmic 2	Sb01g010280|Sb01g010280.1
EC:2.6.1.57; EC:2.6.1.9; EC:2.6.1.5; EC:2.6.1.1	Transferase	Transferring nitrogenous groups	Aspartate amino transferase, cytoplasmic	Sb03g035220|Sb03g035220.2	Phenylalanine metabolism	Amino acid metabolism	ko00360	3	0	86.0167
EC:1.2.1.5	Dehydrogenase [NAD(P)+]	Acting on the aldehyde or oxo group donors	Aldehyde dehydrogenase family 3 member a15	Sb05g005470|Sb05g005470.1
EC:1.2.1.5	Dehydrogenase [NAD(P)+]	Acting on the aldehyde or oxo group donors	Aldehyde dehydrogenase family 3 member a15	Sb08g004840|Sb08g004840.1
EC:1.11.1.7	Lactoperoxidase	Acting on CH-OH groups of donors	2-Cys peroxiredoxin BAS1, chloroplastic	Sb04g021990|Sb04g021990.2	Phenylpropanoid biosynthesis	Biosynthesis of other secondary metabolites	ko00940	5	5.28e-143	92.77
EC:1.11.1.7	Lactoperoxidase	Acting on CH-OH groups of donors	Peroxidase 4-like	Sb05g001000|Sb05g001000.1
EC:1.11.1.7	Lactoperoxidase	Acting on CH-OH groups of donors	2-Cys peroxiredoxin BAS1, chloroplastic	Sb04g021990|Sb04g021990.1
EC:1.11.1.7	Lactoperoxidase	Acting on the CH-OH group of donors	Peroxidase 3	Sb04g004250|Sb04g004250.1
EC:1.11.1.7	Lactoperoxidase	Acting on the CH-OH group of donors	Peroxidase 1b	Sb10g027490|Sb10g027490.1
EC:1.17.1.4	Dehydrogenase	Acting on CH-OH groups of donors	Xanthine dehydrogenease	Sb01g031520|Sb01g031520.1	Purine metabolism	Nucleotide metabolism	ko00230	6	1.05e-121	89.3667
EC:3.6.1.3	Adenylpyrophosphatase	Acting on acid anhydride	DNA-mismatch repair PMS1	Sb04g024570|Sb04g024570.1
EC:1.17.1.4;EC:1.17.3.2	Dehydrogenase;Oxidase	Acting on the CH-OH group of donors	Zanthine dehydrogenase	Sb01g031520|Sb01g031520.2
EC:1.17.1.4	Dehydrogenease	Acting on the CH-OH group of donors	Indol-3-acetaldehyde oxidase	Sb01g005670|Sb01g005670.1
EC:2.7.4.6	Kinase	Transfering phosphores containing group	Nucleoside diphosphate kinase chloroplastic	Sb08g017600|Sb08g017600.1
EC:5.4.2.2	Alpha-D-glucose-1,6-biphosphate-dependent (phosphoglucomutase)	Intramolecular transferased (mutase)	Cytoplasmic 2	Sb01g010280|Sb01g010280.1
EC:2.7.1.48	Kinase	Transferring phosphorous containing groups	Phosphoribulokinase, chloroplastic	Sb04g030950|Sb04g030950.1	Pyrimidine metabolism	Nucleotide metabolism	ko00240	3	2.1e-121	91.9667
EC:2.7.1.48	Kinase	Transferring phosphorous containing groups	Phosphoribulokinase, chloroplastic	Sb04g030950|Sb04g030950.2
EC:2.7.4.6	Kinase	Transfering phosphores containing group	Nucleoside diphosphate kinase chloroplastic	Sb08g017600|Sb08g017600.1
EC:1.1.1.79	Reductase	Acting on CH-OH groups of donors	Glycerate dehydrogenase	Sb04g000320|Sb04g000320.2	Pyruvate metabolism	Carbohydrate metabolism	ko00620	8	0	94.2375
EC:1.1.1.79	Reductase	Acting on CH-OH groups of donors	Glycerate dehydrogenase	Sb04g000320|Sb04g000320.3
EC:1.2.1.3	Dehydrogenase (NAD+)	Acting on the aldehyde or oxo group of donors	NADP-dependent glyceraldehyde-3-phosphate dehydrogenase	Sb07g021630|Sb07g021630.1
EC:1.2.1.3	Dehydrogenase (NAD+)	Acting on the aldehyde or oxo group donors	aldehyde dehydrogenase family 7 member a1	Sb02g025790|Sb02g025790.1
EC:1.2.1.3	Dehydrogenase (NAD+)	Acting on the aldehyde or oxo group donors	Aldehyde dehydrogenase family 3 member a18	Sb05g005470|Sb05g005470.1
EC:1.2.1.3	Dehydrogenase (NAD+)	Acting on the aldehyde or oxo group donors	Aldehyde dehydrogenase family 3 member a18	Sb08g004840|Sb08g004840.1
EC:1.2.1.3	Dehydrogenease (NAD+)	Acting on the aldehyde or oxo group of donors group of donors	Indol-3-acetaldehyde oxidase	Sb02g005200|Sb02g005200.1
EC:1.1.1.37	Dehydrogenease	Acting on the CH-OH group of donors	Malat mitochondria-like	Sb03g029570|Sb03g029570.1
EC:1.1.1.1	Dehydrogenase	Acting on the CH-OH group of donors	Aldehyde dehydrogenase family 3 member a22	Sb01g003880|Sb01g003880.1	Retinol metabolism	Metabolism of cofactors and vitamins	ko00830	6	2.2e-179	95.8
EC:1.1.1.1	Dehydrogenase	Acting on the CH-OH group of donors	Alchol dehydrogenease 1	Sb01g008730|Sb01g008730.3
EC:1.1.1.1	Dehydrogenase	Acting on the CH-OH group of donors	Alchol dehydrogenease 1	Sb01g008730|Sb01g008730.2
EC:1.1.1.1	Dehydrogenase	Acting on the CH-OH group of donors	Alchol dehydrogenease 1	Sb01g008730|Sb01g008730.1
EC:1.1.1.1	Dehydrogenase	Acting on the CH-OH group of donors	Alchol dehydrogenease 1	Sb05g009350|Sb05g009350.1
EC:1.1.1.1	Dehydrogenase	Acting on the CH-OH group of donors	Alchol dehydrogenease 1	Sb05g009360|Sb05g009360.1
EC:2.4.1.34	Synthase	Glycosyltransferases	Cellulose synthase 12-like	Sb03g034880|Sb03g034880.1	Starch and sucrose metabolism	Carbohydrate metabolism	ko00500	10	0	95.205
EC:2.4.1.13	synthase	Glycosyltransferases	Sucrose synthase	Sb01g033060|Sb01g033060.1
EC:2.4.1.12	Synthase (UDP-forming)	Glycosyltransferases	Cellulase synthase A catalytic subunit	Sb03g034680|Sb03g034680.1
EC:2.4.1.13	synthase	Glycosyltransferases	Sucrose synthase	Sb10g006330|Sb10g006330.1
EC:2.4.1.13	synthase	Glycosyltransferases	Sucrose synthase	Sb10g006330|Sb10g006330.3
EC:2.4.1.13	synthase	Glycosyltransferases	Sucrose synthase	Sb10g006330|Sb10g006330.2
EC:3.2.1.2	Saccharogen amylase	Glycosylases	Beta-amylase-1, chloroplastic	Sb01g019850|Sb01g019850.1
EC:3.2.1.2	Saccharogen amylase	Glycosylases	Beta-amylase-1, chloroplastic	Sb01g047500|Sb01g047500.1
EC:2.4.1.12	Synthas (UDP-forming)	Glycosyltransferases	Cellulase synthase A catalytic subunit	Sb03g034680|Sb03g034680.1
EC:5.4.2.2	Alpha-D-glucose-1,6-biphosphate-dependent (phosphoglucomutase)	Intramolecular transferased (mutase)	Cytoplasmic 2	Sb01g010280|Sb01g010280.1
EC:1.2.1.3	Dehydrogenease (NAD+)	Acting on the aldehyde or oxo group of donors group of donors	Indol-3-acetaldehyde oxidase	Sb02g005200|Sb02g005200.1	Tryptophane metabolism	Amino acid metabolism	ko00380	5	0	93.31
EC:1.2.1.3	Dehydrogenase (NAD+)	Acting on the aldehyde or oxo group of donors	NADP-dependent glyceraldehyde-3-phosphate dehydrogenase	Sb07g021630|Sb07g021630.1
EC:1.2.1.3	Dehydrogenase (NAD+)	Acting on the aldehyde or oxo group donors	aldehyde dehydrogenase family 7 member a1	Sb02g025790|Sb02g025790.1
EC:1.2.1.3	Dehydrogenase (NAD+)	Acting on the aldehyde or oxo group donors	Aldehyde dehydrogenase family 3 member a22	Sb05g005470|Sb05g005470.1
EC:1.2.1.3;EC:1.2.3.7	Dehydrogenease (NAD+);Oxidase	Acting on aldehyde or oxo group of donor	Aldehyde dehydrogenase family 3 member a1	Sb08g004840|Sb08g004840.1
EC:1.1.1.1	Dehydrogenase	Acting on the CH-OH group of donors	Aldehyde dehydrogenase family 3 member a22	Sb01g003880|Sb01g003880.1	Tyrosine metabolism	Amino acid metabolism	ko00350	10	2.2e-180	93.13
EC:2.6.1.57; EC:2.6.1.9; EC:2.6.1.5; EC:2.6.1.1	Transferase	Transferring nitrogenous groups	Aspartate amino transferase, cytoplasmic	Sb03g035220|Sb03g035220.2
EC:1.2.1.16	Dehydrogenase [NAD(P)+]	Acting on the aldehyde or oxo group of donors	NADP-dependent glyceraldehyde-3-phosphate dehydrogenase	Sb07g021630|Sb07g021630.1
EC:1.1.1.1	Dehydrogenase	Acting on the CH-OH group of donors	Alchol dehydrogenease 1	Sb01g008730|Sb01g008730.3
EC:1.1.1.1	Dehydrogenase	Acting on the CH-OH group of donors	Alchol dehydrogenease 1	Sb01g008730|Sb01g008730.2
EC:1.1.1.1	Dehydrogenase	Acting on the CH-OH group of donors	Alchol dehydrogenease 1	Sb01g008730|Sb01g008730.1
EC:1.1.1.1	Dehydrogenase	Acting on the CH-OH group of donors	Alchol dehydrogenease 1	Sb05g009350|Sb05g009350.1
EC:1.1.1.1	Dehydrogenase	Acting on the CH-OH group of donors	Alchol dehydrogenease 1	Sb05g009360|Sb05g009360.1
EC:1.2.1.5	Dehydrogenase [NAD(P)+]	Acting on the aldehyde or oxo group donors	Aldehyde dehydrogenase family 3 member a8	Sb05g005470|Sb05g005470.1
EC:1.2.1.5	Dehydrogenase [NAD(P)+]	Acting on the aldehyde or oxo group donors	Aldehyde dehydrogenase family 3 member a8	Sb08g004840|Sb08g004840.1
EC:1.2.1.3	Dehydrogenase (NAD+)	Acting on the aldehyde or oxo group of donors	NADP-dependent glyceraldehyde-3-phosphate dehydrogenase	Sb07g021630|Sb07g021630.1	Valine, leucine and isoleucine degradation	Amino acid metabolism	ko00280	5	0	92.67
EC:1.2.1.3	Dehydrogenase (NAD+)	Acting on the aldehyde or oxo group donors	aldehyde dehydrogenase family 7 member a1	Sb02g025790|Sb02g025790.1
EC:1.2.1.3	Dehydrogenase (NAD+)	Acting on the aldehyde or oxo group donors	Aldehyde dehydrogenase family 3 member a21	Sb05g005470|Sb05g005470.1
EC:1.2.1.3	Dehydrogenase (NAD+)	Acting on the aldehyde or oxo group donors	Aldehyde dehydrogenase family 3 member a21	Sb08g004840|Sb08g004840.1
EC:1.2.1.3;EC:1.2.1.27	Dehydrogenease (NAD+);Dehydrogenease (CoA-acylating)	Acting on the aldehyde or oxo group of donors group of donors	Indol-3-acetaldehyde oxidase	Sb02g005200|Sb02g005200.1

## Sheet: Enriched pathways selected for 
Table S4: Description of enriched pathways
Pathways	Functional class	KO path	# of seq	p-value	Mean % identity	Gene entries
Glycolysis / Gluconeogenesis	Carbohydrate metabolism	ko00010	17	1.83333e-180	94.8	Sb07g021630.1	Sb04g004690.2	Sb04g004690.1	Sb01g008730.3	Sb01g008730.2	Sb01g008730.1	Sb05g009350.1	Sb05g009360.1	Sb02g025790.1	Sb05g005470.1	Sb08g004840.1	Sb02g005200.1	Sb05g004590.1	Sb05g004590.1	Sb03g008050.1	Sb01g010280.1	Sb01g003880.1
Pentose phosphate pathway	Carbohydrate metabolism	ko00030	5	3.2e-178	96.3	Sb01g045920.2	Sb07g021630.1	Sb05g004590.1	Sb03g008050.1	Sb01g010280.1
Pentose and glucuronate interconversion	Carbohydrate metabolism	ko00040	6	1.28e-178	93.1	Sb01g045920.2	Sb07g021630.1	Sb02g025790.1	Sb05g005470.1	Sb08g004840.1	Sb02g005200.1
Galactose metabolism	Carbohydrate metabolism	ko00052	5	1.35e-143	91.2	Sb01g037090.1	Sb01g035380.1	Sb03g004540.1	Sb02g043450.1	Sb01g010280.1
Ascorbate and aldarate metabolism	Amino acid metabolism	ko00053	6	1.95e-200	93.2	Sb07g021630.1	Sb02g025790.1	Sb05g005470.1	Sb08g004840.1	Sb02g005200.1	Sb01g038760.1
Fatty acid degradation	Lipid metabolism	ko00071	11	2.2e-180	94.5	Sb07g021630.1	Sb01g003880.1	Sb01g008730.3	Sb01g008730.2	Sb01g008730.1	Sb05g009350.1	Sb05g009360.1	Sb02g025790.1	Sb05g005470.1	Sb08g004840.1	Sb02g005200.1
Oxidative phosphorylation	Energy metabolism	ko00190	7	2.04e-134	93.7	Sb02g037780.1	Sb01g048440.1	Sb06g031240.1	Sb07g007610.1	Sb10g025470.1	Sb04g036040.1	Sb10g005500.1
Purine metabolism	Nucleotide metabolism	ko00230	6	1.95e-200	89.4	Sb01g031520.1	Sb04g024570.1	Sb01g031520.2	Sb01g005670.1	Sb08g017600.1	Sb01g010280.1
Pyrimidine metabolism	Nucleotide metabolism	ko00240	3	1.98e-200	92	Sb04g030950.1	Sb04g030950.2	Sb08g017600.1
Glycine serine and threonine metabolism Amino acid metabolism		ko00260	9	2.95e-200	95	Sb04g000320.2	Sb04g000320.3	Sb01g003880.1	Sb01g008730.3	Sb01g008730.2	Sb01g008730.1	Sb03g040355.1	Sb05g009350.1	Sb05g009360.1
Cysteine and methionine metabolism	Amino acid metabolism	ko00270	4	6.57e-138	93.1	Sb03g035220.2	Sb05g014470.2	Sb05g014470.1	Sb03g029570.1
Valine leucine and isoleucine degradation Amino acid metabolism		ko00280	5	3.95e-195	92.7	Sb07g021630.1	Sb02g025790.1	Sb05g005470.1	Sb08g004840.1	Sb02g005200.1
Lysine degradation	Amino acid metabolism	ko00310	5	5.9e-195	92.7	Sb07g021630.1	Sb02g025790.1	Sb05g005470.1	Sb08g004840.1	Sb02g005200.1
Arganine and proline metabolism	Amino acid metabolism	ko00330	11	5.95e-195	92	Sb09g022290.1	Sb03g035220.2	Sb09g022290.2	Sb07g021630.1	Sb03g039820.2	Sb03g039820.1	Sb10g002070.1	Sb02g025790.1	Sb05g005470.1	Sb08g004840.1	Sb02g005200.1
Carbapenem biosynthesis	Biosynthesis of other secondary metabolites	ko00332	4	7.25e-195	95	Sb09g022290.2	Sb03g039820.2	Sb03g039820.1	Sb09g022290.1
Histidine metabolism	Amino acid metabolism	ko00340	6	4.25e-190	98.1	Sb02g005200.1	Sb03g035220.2	Sb07g021630.1	Sb02g025790.1	Sb05g005470.1	Sb08g004840.1
Tyrosine metabolism	Amino acid metabolism	ko00350	10	2.2e-180	93.1	Sb01g003880.1	Sb03g035220.2	Sb07g021630.1	Sb01g008730.3	Sb01g008730.2	Sb01g008730.1	Sb05g009350.1	Sb05g009360.1	Sb05g005470.1	Sb08g004840.1
Phenylalanine metabolism	Amino acid metabolism	ko00360	3	1.95e-190	86	Sb03g035220.2	Sb05g005470.1	Sb08g004840.1
Tryptophane metabolism	Amino acid metabolism	ko00380	5	3.95e-190	93.3	Sb02g005200.1	Sb07g021630.1	Sb02g025790.1	Sb05g005470.1	Sb08g004840.1
Beta-alanine metabolism	Metabolism of other amino acids	ko00410	4	4.45e-190	92.9	Sb07g021630.1	Sb02g025790.1	Sb05g005470.1	Sb08g004840.1
Glutathione metabolism	Metabolism of other amino acids	ko00480	10	7.37e-130	87.6	Sb04g021990.2	Sb10g022780.1	Sb03g045860.1	Sb04g021990.1	Sb0010s007790.1	Sb01g005990.1	Sb02g003090.1	Sb02g022210.1	Sb02g038130.1	Sb01g038760.1
Starch and sucrose metabolism	Carbohydrate metabolism	ko00500	10	2.98e-169	95.2	Sb03g034880.1	Sb01g033060.1	Sb03g034680.1	Sb10g006330.1	Sb10g006330.3	Sb10g006330.2	Sb01g019850.1	Sb01g047500.1	Sb03g034680.1	Sb01g010280.1
Amino sugar and nucleotide sugar metabolism	Carbohydrate metabolism	ko00520	4	4.91e-158	91.2	Sb01g035380.1	Sb02g028770.1	Sb03g030100.1	Sb01g010280.1
Glycerolipid metabolism	Lipid metabolism	ko00561	6	7.36e-190	91.3	Sb07g021630.1	Sb02g025790.1	Sb04g036240.1	Sb05g005470.1	Sb08g004840.1	Sb02g005200.1
Alpha-Linolenic acid metabolism	Lipid metabolism	ko00592	7	7e-144	96.1	Sb01g008730.3	Sb01g008730.2	Sb01g008730.1	Sb05g009350.1	Sb05g009360.1	Sb01g031870.1	Sb01g003880.1
Pyruvate metabolism	Carbohydrate metabolism	ko00620	8	2.13333e-185	94.2	Sb04g000320.2	Sb04g000320.3	Sb07g021630.1	Sb02g025790.1	Sb05g005470.1	Sb08g004840.1	Sb02g005200.1	Sb03g029570.1
Chloroalkane and chloroalkene degradation	Xenobiotics biodegradation and metabolism	ko00625	11	2.2e-180	94.5	Sb07g021630.1	Sb01g003880.1	Sb01g008730.3	Sb01g008730.2	Sb01g008730.1	Sb05g009350.1	Sb05g009360.1	Sb02g025790.1	Sb05g005470.1	Sb08g004840.1	Sb02g005200.1
Naphtalene degradation	Xenobiotics biodegradation and metabolism	ko00626	5	3.67e-180	114.7	Sb01g003880.1	Sb01g008730.3	Sb01g008730.2	Sb01g008730.1	Sb05g009350.1	Sb05g009360.1
Glyoxylate and decarboxylate metabolism	Carbohydrate metabolism	ko00630	4	2.2e-185	95.4	Sb04g000320.2	Sb04g000320.3	Sb05g027870.1	Sb03g029570.1
Carbon fixation in photosynthetic organisms	Energy metabolism	ko00710	9	9.14e-179	92.9	Sb01g045920.2	Sb03g035220.2	Sb04g030950.1	Sb04g004690.2	Sb04g004690.1	Sb04g030950.2	Sb05g027870.1	Sb03g029570.1	Sb03g008050.1
Pantotenate and CoA biosynthesis	Metabolism of cofactors and vitamins	ko00770	3	5.01e-127	92.9	Sb02g004440.1	Sb01g008730.1	Sb04g002790.1
Retinol metabolism	Metabolism of cofactors and vitamins	ko00830	6	3.67e-180	95.8	Sb01g003880.1	Sb01g008730.3	Sb01g008730.2	Sb01g008730.1	Sb05g009350.1	Sb05g009360.1
Limonene and pinene degradation	Metabolism of terpenoids and polyketides	ko00903	5	2.2e-185	92.7	Sb07g021630.1	Sb02g025790.1	Sb05g005470.1	Sb08g004840.1	Sb02g005200.1
Carotenoid biosynthesis	Metabolism of terpenoids and polyketides	ko00906	5	4.82e-147	90.9	Sb06g018220.2	Sb06g018220.1	Sb01g047540.1	Sb07g022990.1	Sb01g003880.1
Phenylpropanoid biosynthesis	Biosynthesis of other secondary metabolites	ko00940	5	3.45e-136	92.8	Sb04g021990.2	Sb05g001000.1	Sb04g021990.1	Sb04g004250.1	Sb10g027490.1
Metabolism of xenobiotics by cytochrome p450	Xenobiotics biodegradation and metabolism	ko00980	12	2.62e-132	96.6	Sb10g022780.1	Sb03g045860.1	Sb01g003880.1	Sb01g008730.3	Sb01g008730.2	Sb01g008730.1	Sb05g009350.1	Sb05g009360.1	Sb01g005990.1	Sb02g003090.1	Sb02g022210.1	Sb05g005470.1	Sb08g004840.1
Drug metabolism Cytochrome p450	Xenobiotics biodegradation and metabolism	ko00982	15	2.42857e-132	89.4	Sb02g004310.1	Sb06g001960.1	Sb10g022780.1	Sb03g045860.1	Sb01g008730.3	Sb01g008730.2	Sb01g008730.1	Sb05g009350.1	Sb05g009360.1	Sb01g005990.1	Sb02g003090.1	Sb02g022210.1	Sb05g005470.1	Sb08g004840.1	Sb01g003880.1
Drug metabolism – other enzymes	Xenobiotics biodegradation and metabolism	ko00983	4	2.2e-185	90.3	Sb01g031520.1	Sb01g031520.2	Sb04g030950.1	Sb04g030950.2
Biosynthesis of antibiotics	Metabolism of terpenoids and polyketides	ko01130	28	3.01e-179	93.5	Sb01g045920.2	Sb03g035220.2	Sb07g021630.1	Sb04g004690.2	Sb03g039820.2	Sb04g004690.1	Sb05g027870.1	Sb01g003880.1	Sb01g008730.3	Sb01g008730.2	Sb01g008730.1	Sb03g040355.1	Sb05g009350.1	Sb05g009360.1	Sb02g029780.1	Sb02g025790.1	Sb05g005470.1	Sb03g034000.1	Sb08g004840.1	Sb09g022290.1	Sb09g022290.2
Methane metabolism	Carbon metabolism	ko01200	4	2.2e-185	94.3	Sb03g040355.1	Sb03g029570.1	Sb05g004590.1	Sb03g008050.1
mTOR signaling pathway	Environmental Information Processing; Signal transduction	ko04150	4	4.5e-169	95.8	Sb01g038750.2	Sb01g038750.1	Sb10g003810.1	Sb04g003480.1

## Sheet: DSRhubgenes_and_associated_path
		Table S4: Description of DSRhub genes involved metabolic pathways
Pathways	DRTFSF	Pathways	ABA-BSP	Pathways	DIRPRG	Pathways	DSRTG	Pathways	HSRG	Pathways	CSRG	Pathways	SSRG	Pathways	OSRG	Pathways	EIPSTRG	Pathways	CMRG	Pathways	ECMRG	Pathways	AAMRG	Pathways	BSMRG	Pathways	OPHRG
Arganine and proline metabolism	Sb08g004840	Alpha-Linolenic acid metabolism	Sb01g003880	Arganine and proline metabolism	Sb02g005200	Alanine, aspartate and glutamate metabolism	Sb07g021630	Amino sugar and nucleotide sugar metabolism	Sb02g028770	Alpha-Linolenic acid metabolism	Sb01g031870	Alpha-Linolenic acid metabolism	Sb01g031870	Drug metabolism Cytochrome p452	Sb10g022780	Biosynthesis of antibiotics	Sb04g004690	Alpha-Linolenic acid metabolism	Sb01g008730	Alanine, aspartate and glutamate metabolism	Sb03g035220	Alanine, aspartate and glutamate metabolism	Sb03g035220	Alanine, aspartate and glutamate metabolism	Sb03g035220	Alanine, aspartate and glutamate metabolism	Sb03g035220
Ascorbate and aldarate metabolism	Sb08g004840	Biosynthesis of antibiotics	Sb01g003880	Ascorbate and aldarate metabolism	Sb02g005200	Alpha-Linolenic acid metabolism	Sb01g008730	Carotenoid biosynthesis	Sb06g018220	Amino sugar and nucleotide sugar metabolism	Sb03g030100	Amino sugar and nucleotide sugar metabolism	Sb02g028770	Drug metabolism Cytochrome p459	Sb01g005990	Biosynthesis of antibiotics	Sb04g004690	Alpha-Linolenic acid metabolism	Sb01g008730	Arganine and proline metabolism	Sb03g035220	Alanine, aspartate and glutamate metabolism	Sb07g021630	Arganine and proline metabolism	Sb09g022290	Alanine, aspartate and glutamate metabolism	Sb07g021630
Beta-alanine metabolism	Sb08g004840	Carotenoid biosynthesis	Sb06g018220	Ascorbate and aldarate metabolism	Sb01g038760	Alpha-Linolenic acid metabolism	Sb01g008730	Carotenoid biosynthesis	Sb06g018220	Drug metabolism Cytochrome p459	Sb01g005990	Amino sugar and nucleotide sugar metabolism	Sb03g030100	Drug metabolism Cytochrome p460	Sb02g003090	Carbon fixation in photosynthetic organisms	Sb04g030950	Alpha-Linolenic acid metabolism	Sb01g008730	Arginine biosynthesis	Sb03g035220	Alpha-Linolenic acid metabolism	Sb01g008730	Arganine and proline metabolism	Sb03g035220	Alpha-Linolenic acid metabolism	Sb01g008730
Biosynthesis of antibiotics	Sb08g004840	Carotenoid biosynthesis	Sb06g018220	Biosynthesis of antibiotics	Sb02g005200	Alpha-Linolenic acid metabolism	Sb01g008730	Galactose metabolism	Sb01g037090	Drug metabolism Cytochrome p460	Sb02g003090	Arganine and proline metabolism	Sb09g022290	Drug metabolism Cytochrome p461	Sb02g022210	Carbon fixation in photosynthetic organisms	Sb04g004690	Alpha-Linolenic acid metabolism	Sb05g009350	Biosynthesis of antibiotics	Sb01g045920	Alpha-Linolenic acid metabolism	Sb01g008730	Arganine and proline metabolism	Sb09g022290	Alpha-Linolenic acid metabolism	Sb01g008730
Chloroalkane and chloroalkene degradation	Sb08g004840	Carotenoid biosynthesis	Sb01g047540	Chloroalkane and chloroalkene degradation	Sb02g005200	Alpha-Linolenic acid metabolism	Sb05g009350	Galactose metabolism	Sb02g043450	Drug metabolism Cytochrome p461	Sb02g022210	Arganine and proline metabolism	Sb09g022290	Galactose metabolism	Sb01g037090	Carbon fixation in photosynthetic organisms	Sb04g004690	Alpha-Linolenic acid metabolism	Sb05g009360	Biosynthesis of antibiotics	Sb03g035220	Alpha-Linolenic acid metabolism	Sb01g008730	Arganine and proline metabolism	Sb03g039820	Alpha-Linolenic acid metabolism	Sb01g008730
Drug metabolism Cytochrome p450	Sb08g004840	Carotenoid biosynthesis	Sb07g022990	Fatty acid degradation	Sb02g005200	Alpha-Linolenic acid metabolism	Sb05g009360			Galactose metabolism	Sb01g037090	Arganine and proline metabolism	Sb03g039820	Galactose metabolism	Sb03g004540	Carbon fixation in photosynthetic organisms	Sb04g030950	Alpha-Linolenic acid metabolism	Sb01g003880	Biosynthesis of antibiotics	Sb04g004690	Alpha-Linolenic acid metabolism	Sb05g009350	Arganine and proline metabolism	Sb03g039820	Alpha-Linolenic acid metabolism	Sb05g009350
Fatty acid degradation	Sb08g004840	Carotenoid biosynthesis	Sb01g003880	Glutathione metabolism	Sb01g038760	Alpha-Linolenic acid metabolism	Sb01g031870			Galactose metabolism	Sb02g043450	Arganine and proline metabolism	Sb03g039820	Glutathione metabolism	Sb10g022780	Drug metabolism – other enzymes	Sb04g030950	Amino sugar and nucleotide sugar metabolism	Sb01g035380	Biosynthesis of antibiotics	Sb04g004690	Alpha-Linolenic acid metabolism	Sb05g009360	Arginine biosynthesis	Sb03g035220	Alpha-Linolenic acid metabolism	Sb05g009360
Glycerolipid metabolism	Sb08g004840	Chloroalkane and chloroalkene degradation	Sb01g003880	Glycerolipid metabolism	Sb02g005200	Alpha-Linolenic acid metabolism	Sb01g003880			Glutathione metabolism	Sb01g005990	Arganine and proline metabolism	Sb02g025790	Glutathione metabolism	Sb01g005990	Drug metabolism – other enzymes	Sb04g030950	Amino sugar and nucleotide sugar metabolism	Sb02g028770	Biosynthesis of antibiotics	Sb05g027870	Alpha-Linolenic acid metabolism	Sb01g003880	Biosynthesis of antibiotics	Sb03g035220	Alpha-Linolenic acid metabolism	Sb01g031870
Glycolysis / Gluconeogenesis	Sb08g004840	Drug metabolism Cytochrome p464	Sb01g003880	Glycolysis / Gluconeogenesis	Sb02g005200	Arganine and proline metabolism	Sb09g022290			Glutathione metabolism	Sb02g003090	Arganine and proline metabolism	Sb05g005470	Glutathione metabolism	Sb02g003090	Glycolysis / Gluconeogenesis	Sb04g004690	Amino sugar and nucleotide sugar metabolism	Sb03g030100	Biosynthesis of antibiotics	Sb03g040355	Arachidonic acid metabolism	Sb0010s007790	Biosynthesis of antibiotics	Sb03g039820	Alpha-Linolenic acid metabolism	Sb01g003880
Histidine metabolism	Sb08g004840	Fatty acid degradation	Sb01g003880	Histidine metabolism	Sb02g005200	Arganine and proline metabolism	Sb09g022290			Glutathione metabolism	Sb02g022210	Arganine and proline metabolism	Sb08g004840	Glutathione metabolism	Sb02g022210	Glycolysis / Gluconeogenesis	Sb04g004690	Arganine and proline metabolism	Sb02g025790	Carbon fixation in photosynthetic organisms	Sb01g045920	Arganine and proline metabolism	Sb09g022290	Biosynthesis of antibiotics	Sb09g022290	Arganine and proline metabolism	Sb03g035220
Limonene and pinene degradation	Sb08g004840	Glycine, serine and threonine metabolism	Sb01g003880	Inositol phosphate metabolism	Sb02g005200	Arganine and proline metabolism	Sb07g021630			Glutathione metabolism	Sb02g038130	Ascorbate and aldarate metabolism	Sb02g025790	Glutathione metabolism	Sb02g038130	Inositol phosphate metabolism	Sb09g002320	Arganine and proline metabolism	Sb05g005470	Carbon fixation in photosynthetic organisms	Sb03g035220	Arganine and proline metabolism	Sb03g035220	Biosynthesis of antibiotics	Sb09g022290	Arganine and proline metabolism	Sb07g021630
Lysine degradation	Sb08g004840	Glycolysis / Gluconeogenesis	Sb01g003880	Limonene and pinene degradation	Sb02g005200	Arganine and proline metabolism	Sb03g039820			Glycerolipid metabolism	Sb04g036240	Ascorbate and aldarate metabolism	Sb05g005470	Metabolism of xenobiotics by cytochrome p450	Sb10g022780	mTOR signaling pathway	Sb01g038750	Arganine and proline metabolism	Sb08g004840	Carbon fixation in photosynthetic organisms	Sb04g030950	Arganine and proline metabolism	Sb09g022290	Biosynthesis of antibiotics	Sb03g039820	Arganine and proline metabolism	Sb02g025790
Metabolism of xenobiotics by cytochrome p450	Sb08g004840	Metabolism of xenobiotics by cytochrome p452	Sb01g003880	Lysine degradation	Sb02g005200	Arganine and proline metabolism	Sb03g039820			Inositol phosphate metabolism	Sb09g002320	Ascorbate and aldarate metabolism	Sb08g004840	Metabolism of xenobiotics by cytochrome p458	Sb01g005990	mTOR signaling pathway	Sb01g038750	Ascorbate and aldarate metabolism	Sb02g025790	Carbon fixation in photosynthetic organisms	Sb04g004690	Arganine and proline metabolism	Sb07g021630	Caffeine metabolism	Sb01g031520	Arganine and proline metabolism	Sb05g005470
Pentose and glucuronate interconversion	Sb08g004840	Naphtalene degradation	Sb01g003880	Pentose and glucuronate interconversion	Sb02g005200	Arganine and proline metabolism	Sb02g025790			Metabolism of xenobiotics by cytochrome p458	Sb01g005990	Beta-alanine metabolism	Sb02g025790	Metabolism of xenobiotics by cytochrome p459	Sb02g003090	mTOR signaling pathway	Sb10g003810	Ascorbate and aldarate metabolism	Sb05g005470	Carbon fixation in photosynthetic organisms	Sb04g004690	Arganine and proline metabolism	Sb03g039820	Caffeine metabolism	Sb01g031520	Arganine and proline metabolism	Sb08g004840
Phenylalanine metabolism	Sb08g004840	Retinol metabolism	Sb01g003880	Propanoate metabolism	Sb02g005200	Arganine and proline metabolism	Sb05g005470			Metabolism of xenobiotics by cytochrome p459	Sb02g003090	Beta-alanine metabolism	Sb05g005470	Metabolism of xenobiotics by cytochrome p460	Sb02g022210	Pantotenate and CoA biosynthesis	Sb04g002790	Ascorbate and aldarate metabolism	Sb08g004840	Carbon fixation in photosynthetic organisms	Sb04g030950	Arganine and proline metabolism	Sb03g039820	Carbapenem biosynthesis	Sb09g022290	Arganine and proline metabolism	Sb02g005200
Pyruvate metabolism	Sb08g004840	Selenocompound metabolism	Sb10g026910	Purine metabolism	Sb01g005670	Arganine and proline metabolism	Sb08g004840			Metabolism of xenobiotics by cytochrome p460	Sb02g022210	Beta-alanine metabolism	Sb08g004840	Phenylpropanoid biosynthesis	Sb04g004250	Phosphatidylinositol signaling system	Sb09g002320	Beta-alanine metabolism	Sb02g025790	Carbon fixation in photosynthetic organisms	Sb05g027870	Arganine and proline metabolism	Sb10g002070	Carbapenem biosynthesis	Sb03g039820	Arginine biosynthesis	Sb03g035220
Tryptophane metabolism	Sb08g004840	Tyrosine metabolism	Sb01g003880	Pyruvate metabolism	Sb02g005200	Arganine and proline metabolism	Sb02g005200			Phenylpropanoid biosynthesis	Sb04g004250	Biosynthesis of antibiotics	Sb03g039820	Phenylpropanoid biosynthesis	Sb10g027490	Pyrimidine metabolism	Sb04g030950	Beta-alanine metabolism	Sb05g005470	Cysteine and methionine metabolism	Sb03g035220	Arganine and proline metabolism	Sb05g005470	Carbapenem biosynthesis	Sb03g039820	Ascorbate and aldarate metabolism	Sb07g021630
Tyrosine metabolism	Sb08g004840			Tryptophane metabolism	Sb02g005200	Ascorbate and aldarate metabolism	Sb07g021630			Phenylpropanoid biosynthesis	Sb10g027490	Biosynthesis of antibiotics	Sb02g025790			Pyrimidine metabolism	Sb04g030950	Beta-alanine metabolism	Sb08g004840	Drug metabolism – other enzymes	Sb04g030950	Arganine and proline metabolism	Sb08g004840	Carbapenem biosynthesis	Sb09g022290	Ascorbate and aldarate metabolism	Sb02g025790
Valine, leucine and isoleucine degradation	Sb08g004840			Valine, leucine and isoleucine degradation	Sb02g005200	Ascorbate and aldarate metabolism	Sb02g025790			Phosphatidylinositol signaling system	Sb09g002320	Biosynthesis of antibiotics	Sb05g005470			Selenocompound metabolism	Sb10g026910	Biosynthesis of antibiotics	Sb01g045920	Drug metabolism – other enzymes	Sb04g030950	Arginine biosynthesis	Sb03g035220	Carbon fixation in photosynthetic organisms	Sb03g035220	Ascorbate and aldarate metabolism	Sb05g005470
						Ascorbate and aldarate metabolism	Sb05g005470			Sulfur metabolism	Sb08g005190	Biosynthesis of antibiotics	Sb08g004840			T cell receptor signaling pathway	Sb09g022410	Biosynthesis of antibiotics	Sb04g004690	Glycine, serine and threonine metabolism	Sb03g040355	Ascorbate and aldarate metabolism	Sb07g021630	Cysteine and methionine metabolism	Sb03g035220	Ascorbate and aldarate metabolism	Sb08g004840
						Ascorbate and aldarate metabolism	Sb08g004840			Sulfur metabolism	Sb08g005200	Biosynthesis of antibiotics	Sb09g022290					Biosynthesis of antibiotics	Sb04g004690	Glycolysis / Gluconeogenesis	Sb04g004690	Ascorbate and aldarate metabolism	Sb05g005470	Drug metabolism – other enzymes	Sb01g031520	Ascorbate and aldarate metabolism	Sb02g005200
						Ascorbate and aldarate metabolism	Sb02g005200					Biosynthesis of antibiotics	Sb09g022290					Biosynthesis of antibiotics	Sb05g027870	Glycolysis / Gluconeogenesis	Sb04g004690	Ascorbate and aldarate metabolism	Sb08g004840	Drug metabolism – other enzymes	Sb01g031520	Beta-alanine metabolism	Sb07g021630
						Beta-alanine metabolism	Sb07g021630					Biosynthesis of antibiotics	Sb03g039820					Biosynthesis of antibiotics	Sb01g003880	Glyoxylate and decarboxylate metabolism	Sb05g027870	Beta-alanine metabolism	Sb07g021630	Glutathione metabolism	Sb04g021990	Beta-alanine metabolism	Sb02g025790
						Beta-alanine metabolism	Sb02g025790					Carbapenem biosynthesis	Sb09g022290					Biosynthesis of antibiotics	Sb01g008730	Histidine metabolism	Sb03g035220	Beta-alanine metabolism	Sb05g005470	Glutathione metabolism	Sb04g021990	Beta-alanine metabolism	Sb05g005470
						Beta-alanine metabolism	Sb05g005470					Carbapenem biosynthesis	Sb03g039820					Biosynthesis of antibiotics	Sb01g008730	Isoquinoline alkaloid biosynthesis	Sb03g035220	Beta-alanine metabolism	Sb08g004840	Histidine metabolism	Sb03g035220	Beta-alanine metabolism	Sb08g004840
						Beta-alanine metabolism	Sb08g004840					Carbapenem biosynthesis	Sb03g039820					Biosynthesis of antibiotics	Sb01g008730	Lysine biosynthesis	Sb03g035220	Biosynthesis of antibiotics	Sb03g035220	Isoquinoline alkaloid biosynthesis	Sb03g035220	Biosynthesis of antibiotics	Sb03g035220
						Biosynthesis of antibiotics	Sb01g045920					Carbapenem biosynthesis	Sb09g022290					Biosynthesis of antibiotics	Sb05g009350	Methane metabolism	Sb03g040355	Biosynthesis of antibiotics	Sb07g021630	Lysine biosynthesis	Sb03g035220	Biosynthesis of antibiotics	Sb07g021630
						Biosynthesis of antibiotics	Sb07g021630					Chloroalkane and chloroalkene degradation	Sb02g025790					Biosynthesis of antibiotics	Sb05g009360	Novobiocin biosynthesis	Sb03g035220	Biosynthesis of antibiotics	Sb03g039820	Novobiocin biosynthesis	Sb03g035220	Biosynthesis of antibiotics	Sb01g003880
						Biosynthesis of antibiotics	Sb03g039820					Chloroalkane and chloroalkene degradation	Sb05g005470					Biosynthesis of antibiotics	Sb02g025790	Oxidative phosphorylation	Sb02g037780	Biosynthesis of antibiotics	Sb01g003880	Phenylalanine metabolism	Sb03g035220	Biosynthesis of antibiotics	Sb01g008730
						Biosynthesis of antibiotics	Sb01g003880					Chloroalkane and chloroalkene degradation	Sb08g004840					Biosynthesis of antibiotics	Sb05g005470	Oxidative phosphorylation	Sb01g048440	Biosynthesis of antibiotics	Sb01g008730	Phenylalanine, tyrosine and tryptophan metabolism	Sb03g035220	Biosynthesis of antibiotics	Sb01g008730
						Biosynthesis of antibiotics	Sb01g008730					Drug metabolism Cytochrome p462	Sb05g005470					Biosynthesis of antibiotics	Sb08g004840	Oxidative phosphorylation	Sb06g031240	Biosynthesis of antibiotics	Sb01g008730	Phenylpropanoid biosynthesis	Sb04g021990	Biosynthesis of antibiotics	Sb01g008730
						Biosynthesis of antibiotics	Sb01g008730					Drug metabolism Cytochrome p463	Sb08g004840					Carbon fixation in photosynthetic organisms	Sb01g045920	Oxidative phosphorylation	Sb07g007610	Biosynthesis of antibiotics	Sb01g008730	Phenylpropanoid biosynthesis	Sb05g001000	Biosynthesis of antibiotics	Sb05g009350
						Biosynthesis of antibiotics	Sb01g008730					Fatty acid degradation	Sb02g025790					Carbon fixation in photosynthetic organisms	Sb04g004690	Oxidative phosphorylation	Sb10g025470	Biosynthesis of antibiotics	Sb03g040355	Phenylpropanoid biosynthesis	Sb04g021990	Biosynthesis of antibiotics	Sb05g009360
						Biosynthesis of antibiotics	Sb05g009350					Fatty acid degradation	Sb05g005470					Carbon fixation in photosynthetic organisms	Sb04g004690	Pentose and glucuronate interconversion	Sb01g045920	Biosynthesis of antibiotics	Sb05g009350	Phenylpropanoid biosynthesis	Sb04g004250	Biosynthesis of antibiotics	Sb02g025790
						Biosynthesis of antibiotics	Sb05g009360					Fatty acid degradation	Sb08g004840					Carbon fixation in photosynthetic organisms	Sb05g027870	Pentose phosphate pathway	Sb01g045920	Biosynthesis of antibiotics	Sb05g009360	Phenylpropanoid biosynthesis	Sb10g027490	Biosynthesis of antibiotics	Sb05g005470
						Biosynthesis of antibiotics	Sb02g025790					Galactose metabolism	Sb01g037090					Carotenoid biosynthesis	Sb01g003880	Phenylalanine metabolism	Sb03g035220	Biosynthesis of antibiotics	Sb05g005470	Purine metabolism	Sb01g031520	Biosynthesis of antibiotics	Sb08g004840
						Biosynthesis of antibiotics	Sb05g005470					Glycerolipid metabolism	Sb02g025790					Chloroalkane and chloroalkene degradation	Sb01g003880	Phenylalanine, tyrosine and tryptophan metabolism	Sb03g035220	Biosynthesis of antibiotics	Sb08g004840	Purine metabolism	Sb01g031520	Biosynthesis of antibiotics	Sb02g005200
						Biosynthesis of antibiotics	Sb08g004840					Glycerolipid metabolism	Sb04g036240					Chloroalkane and chloroalkene degradation	Sb01g008730	Pyrimidine metabolism	Sb04g030950	Biosynthesis of antibiotics	Sb09g022290	Tropane, piperidine and pyridine alkaloid biosynthesis	Sb03g035220	Biosynthesis of antibiotics	Sb03g029570
						Biosynthesis of antibiotics	Sb09g022290					Glycerolipid metabolism	Sb05g005470					Chloroalkane and chloroalkene degradation	Sb01g008730	Pyrimidine metabolism	Sb04g030950	Biosynthesis of antibiotics	Sb09g022290	Tyrosine metabolism	Sb03g035220	Butanoate metabolism	Sb07g021630
						Biosynthesis of antibiotics	Sb09g022290					Glycerolipid metabolism	Sb08g004840					Chloroalkane and chloroalkene degradation	Sb01g008730	Sulfur metabolism	Sb08g005190	Biosynthesis of antibiotics	Sb03g039820	Ubiquinone and other terpenoid quinone biosynthesis	Sb03g035220	Carbon fixation in photosynthetic organisms	Sb03g035220
						Biosynthesis of antibiotics	Sb02g005200					Glycolysis / Gluconeogenesis	Sb02g025790					Chloroalkane and chloroalkene degradation	Sb05g009350	Sulfur metabolism	Sb08g005200	Butanoate metabolism	Sb07g021630			Carbon fixation in photosynthetic organisms	Sb03g029570
						Biosynthesis of antibiotics	Sb03g039820					Glycolysis / Gluconeogenesis	Sb05g005470					Chloroalkane and chloroalkene degradation	Sb05g009360	Tropane, piperidine and pyridine alkaloid biosynthesis	Sb03g035220	Carbapenem biosynthesis	Sb09g022290			Carbon fixation pathways in prokaryotes	Sb03g029570
						Butanoate metabolism	Sb07g021630					Glycolysis / Gluconeogenesis	Sb08g004840					Chloroalkane and chloroalkene degradation	Sb02g025790	Tyrosine metabolism	Sb03g035220	Carbapenem biosynthesis	Sb03g039820			Carotenoid biosynthesis	Sb06g018220
						Caffeine metabolism	Sb01g031520					Histidine metabolism	Sb02g025790					Chloroalkane and chloroalkene degradation	Sb05g005470	Ubiquinone and other terpenoid quinone biosynthesis	Sb03g035220	Carbapenem biosynthesis	Sb03g039820			Carotenoid biosynthesis	Sb06g018220
						Caffeine metabolism	Sb01g031520					Histidine metabolism	Sb05g005470					Chloroalkane and chloroalkene degradation	Sb08g004840			Carbapenem biosynthesis	Sb09g022290			Carotenoid biosynthesis	Sb01g047540
						Carbapenem biosynthesis	Sb09g022290					Histidine metabolism	Sb08g004840					Drug metabolism Cytochrome p454	Sb01g008730			Carbon fixation in photosynthetic organisms	Sb03g035220			Carotenoid biosynthesis	Sb07g022990
						Carbapenem biosynthesis	Sb03g039820					Inositol phosphate metabolism	Sb09g002320					Drug metabolism Cytochrome p455	Sb01g008730			Carotenoid biosynthesis	Sb01g003880			Carotenoid biosynthesis	Sb01g003880
						Carbapenem biosynthesis	Sb03g039820					Limonene and pinene degradation	Sb02g025790					Drug metabolism Cytochrome p456	Sb01g008730			Chloroalkane and chloroalkene degradation	Sb07g021630			Chloroalkane and chloroalkene degradation	Sb07g021630
						Carbapenem biosynthesis	Sb09g022290					Limonene and pinene degradation	Sb05g005470					Drug metabolism Cytochrome p457	Sb05g009350			Chloroalkane and chloroalkene degradation	Sb01g003880			Chloroalkane and chloroalkene degradation	Sb01g003880
						Carbon fixation in photosynthetic organisms	Sb01g045920					Limonene and pinene degradation	Sb08g004840					Drug metabolism Cytochrome p458	Sb05g009360			Chloroalkane and chloroalkene degradation	Sb01g008730			Chloroalkane and chloroalkene degradation	Sb01g008730
						Carotenoid biosynthesis	Sb01g047540					Lysine biosynthesis	Sb02g025790					Drug metabolism Cytochrome p462	Sb05g005470			Chloroalkane and chloroalkene degradation	Sb01g008730			Chloroalkane and chloroalkene degradation	Sb01g008730
						Carotenoid biosynthesis	Sb01g003880					Lysine degradation	Sb02g025790					Drug metabolism Cytochrome p463	Sb08g004840			Chloroalkane and chloroalkene degradation	Sb01g008730			Chloroalkane and chloroalkene degradation	Sb01g008730
						Chloroalkane and chloroalkene degradation	Sb07g021630					Lysine degradation	Sb05g005470					Drug metabolism Cytochrome p464	Sb01g003880			Chloroalkane and chloroalkene degradation	Sb05g009350			Chloroalkane and chloroalkene degradation	Sb05g009350
						Chloroalkane and chloroalkene degradation	Sb01g003880					Lysine degradation	Sb08g004840					Fatty acid degradation	Sb01g003880			Chloroalkane and chloroalkene degradation	Sb05g009360			Chloroalkane and chloroalkene degradation	Sb05g009360
						Chloroalkane and chloroalkene degradation	Sb01g008730					Metabolism of xenobiotics by cytochrome p461	Sb05g005470					Fatty acid degradation	Sb01g008730			Chloroalkane and chloroalkene degradation	Sb05g005470			Chloroalkane and chloroalkene degradation	Sb02g025790
						Chloroalkane and chloroalkene degradation	Sb01g008730					Metabolism of xenobiotics by cytochrome p462	Sb08g004840					Fatty acid degradation	Sb01g008730			Chloroalkane and chloroalkene degradation	Sb08g004840			Chloroalkane and chloroalkene degradation	Sb05g005470
						Chloroalkane and chloroalkene degradation	Sb01g008730					Pentose and glucuronate interconversion	Sb02g025790					Fatty acid degradation	Sb01g008730			Cysteine and methionine metabolism	Sb03g035220			Chloroalkane and chloroalkene degradation	Sb08g004840
						Chloroalkane and chloroalkene degradation	Sb05g009350					Pentose and glucuronate interconversion	Sb05g005470					Fatty acid degradation	Sb05g009350			Cysteine and methionine metabolism	Sb05g014470			Chloroalkane and chloroalkene degradation	Sb02g005200
						Chloroalkane and chloroalkene degradation	Sb05g009360					Pentose and glucuronate interconversion	Sb08g004840					Fatty acid degradation	Sb05g009360			Cysteine and methionine metabolism	Sb05g014470			Citrate cycle (TCA cycle)	Sb03g029570
						Chloroalkane and chloroalkene degradation	Sb02g025790					Phenylalanine metabolism	Sb05g005470					Fatty acid degradation	Sb02g025790			Drug metabolism Cytochrome p452	Sb10g022780			Cysteine and methionine metabolism	Sb03g035220
						Chloroalkane and chloroalkene degradation	Sb05g005470					Phenylalanine metabolism	Sb08g004840					Fatty acid degradation	Sb05g005470			Drug metabolism Cytochrome p453	Sb03g045860			Cysteine and methionine metabolism	Sb05g014470
						Chloroalkane and chloroalkene degradation	Sb08g004840					Phosphatidylinositol signaling system	Sb09g002320					Fatty acid degradation	Sb08g004840			Drug metabolism Cytochrome p454	Sb01g008730			Cysteine and methionine metabolism	Sb05g014470
						Chloroalkane and chloroalkene degradation	Sb02g005200					Pyruvate metabolism	Sb02g025790					Galactose metabolism	Sb01g037090			Drug metabolism Cytochrome p455	Sb01g008730			Cysteine and methionine metabolism	Sb03g029570
						Drug metabolism – other enzymes	Sb01g031520					Pyruvate metabolism	Sb05g005470					Galactose metabolism	Sb01g035380			Drug metabolism Cytochrome p456	Sb01g008730			Drug metabolism Cytochrome p454	Sb01g008730
						Drug metabolism – other enzymes	Sb01g031520					Pyruvate metabolism	Sb08g004840					Galactose metabolism	Sb03g004540			Drug metabolism Cytochrome p457	Sb05g009350			Drug metabolism Cytochrome p455	Sb01g008730
						Drug metabolism Cytochrome p450	Sb01g008730					Tryptophane metabolism	Sb02g025790					Galactose metabolism	Sb02g043450			Drug metabolism Cytochrome p458	Sb05g009360			Drug metabolism Cytochrome p456	Sb01g008730
						Drug metabolism Cytochrome p450	Sb01g008730					Tryptophane metabolism	Sb05g005470					Glycerolipid metabolism	Sb02g025790			Drug metabolism Cytochrome p459	Sb01g005990			Drug metabolism Cytochrome p457	Sb05g009350
						Drug metabolism Cytochrome p450	Sb01g008730					Tryptophane metabolism	Sb08g004840					Glycerolipid metabolism	Sb05g005470			Drug metabolism Cytochrome p460	Sb02g003090			Drug metabolism Cytochrome p458	Sb05g009360
						Drug metabolism Cytochrome p450	Sb05g009350					Tyrosine metabolism	Sb05g005470					Glycerolipid metabolism	Sb08g004840			Drug metabolism Cytochrome p461	Sb02g022210			Drug metabolism Cytochrome p462	Sb05g005470
						Drug metabolism Cytochrome p450	Sb05g009360					Tyrosine metabolism	Sb08g004840					Glycine, serine and threonine metabolism	Sb04g000320			Drug metabolism Cytochrome p462	Sb05g005470			Drug metabolism Cytochrome p463	Sb08g004840
						Drug metabolism Cytochrome p450	Sb01g005990					Valine, leucine and isoleucine degradation	Sb02g025790					Glycine, serine and threonine metabolism	Sb04g000320			Drug metabolism Cytochrome p463	Sb08g004840			Drug metabolism Cytochrome p464	Sb01g003880
						Drug metabolism Cytochrome p450	Sb02g003090					Valine, leucine and isoleucine degradation	Sb05g005470					Glycine, serine and threonine metabolism	Sb01g003880			Drug metabolism Cytochrome p464	Sb01g003880			Fatty acid degradation	Sb07g021630
						Drug metabolism Cytochrome p450	Sb02g022210					Valine, leucine and isoleucine degradation	Sb08g004840					Glycine, serine and threonine metabolism	Sb01g008730			Fatty acid degradation	Sb07g021630			Fatty acid degradation	Sb01g003880
						Drug metabolism Cytochrome p450	Sb05g005470											Glycine, serine and threonine metabolism	Sb01g008730			Fatty acid degradation	Sb01g003880			Fatty acid degradation	Sb01g008730
						Drug metabolism Cytochrome p450	Sb08g004840											Glycine, serine and threonine metabolism	Sb01g008730			Fatty acid degradation	Sb01g008730			Fatty acid degradation	Sb01g008730
						Drug metabolism Cytochrome p450	Sb01g003880											Glycine, serine and threonine metabolism	Sb05g009350			Fatty acid degradation	Sb01g008730			Fatty acid degradation	Sb01g008730
						Fatty acid degradation	Sb07g021630											Glycine, serine and threonine metabolism	Sb05g009360			Fatty acid degradation	Sb01g008730			Fatty acid degradation	Sb05g009350
						Fatty acid degradation	Sb01g003880											Glycolysis / Gluconeogenesis	Sb04g004690			Fatty acid degradation	Sb05g009350			Fatty acid degradation	Sb05g009360
						Fatty acid degradation	Sb01g008730											Glycolysis / Gluconeogenesis	Sb04g004690			Fatty acid degradation	Sb05g009360			Fatty acid degradation	Sb02g025790
						Fatty acid degradation	Sb01g008730											Glycolysis / Gluconeogenesis	Sb01g008730			Fatty acid degradation	Sb05g005470			Fatty acid degradation	Sb05g005470
						Fatty acid degradation	Sb01g008730											Glycolysis / Gluconeogenesis	Sb01g008730			Fatty acid degradation	Sb08g004840			Fatty acid degradation	Sb08g004840
						Fatty acid degradation	Sb05g009350											Glycolysis / Gluconeogenesis	Sb01g008730			Glutathione metabolism	Sb04g021990			Fatty acid degradation	Sb02g005200
						Fatty acid degradation	Sb05g009360											Glycolysis / Gluconeogenesis	Sb05g009350			Glutathione metabolism	Sb10g022780			Glycerolipid metabolism	Sb07g021630
						Fatty acid degradation	Sb02g025790											Glycolysis / Gluconeogenesis	Sb05g009360			Glutathione metabolism	Sb03g045860			Glycerolipid metabolism	Sb02g025790
						Fatty acid degradation	Sb05g005470											Glycolysis / Gluconeogenesis	Sb02g025790			Glutathione metabolism	Sb04g021990			Glycerolipid metabolism	Sb05g005470
						Fatty acid degradation	Sb08g004840											Glycolysis / Gluconeogenesis	Sb05g005470			Glutathione metabolism	Sb0010s007790			Glycerolipid metabolism	Sb08g004840
						Fatty acid degradation	Sb02g005200											Glycolysis / Gluconeogenesis	Sb08g004840			Glutathione metabolism	Sb01g005990			Glycerolipid metabolism	Sb02g005200
						Galactose metabolism	Sb01g037090											Glycolysis / Gluconeogenesis	Sb01g003880			Glutathione metabolism	Sb02g003090			Glycine, serine and threonine metabolism	Sb01g003880
						Glutathione metabolism	Sb01g005990											Glyoxylate and decarboxylate metabolism	Sb04g000320			Glutathione metabolism	Sb02g022210			Glycine, serine and threonine metabolism	Sb01g008730
						Glutathione metabolism	Sb02g003090											Glyoxylate and decarboxylate metabolism	Sb04g000320			Glutathione metabolism	Sb02g038130			Glycine, serine and threonine metabolism	Sb01g008730
						Glutathione metabolism	Sb02g022210											Glyoxylate and decarboxylate metabolism	Sb05g027870			Glycerolipid metabolism	Sb07g021630			Glycine, serine and threonine metabolism	Sb01g008730
						Glycerolipid metabolism	Sb07g021630											Histidine metabolism	Sb02g025790			Glycerolipid metabolism	Sb05g005470			Glycine, serine and threonine metabolism	Sb05g009350
						Glycerolipid metabolism	Sb02g025790											Histidine metabolism	Sb05g005470			Glycerolipid metabolism	Sb08g004840			Glycine, serine and threonine metabolism	Sb05g009360
						Glycerolipid metabolism	Sb04g036240											Histidine metabolism	Sb08g004840			Glycine, serine and threonine metabolism	Sb04g000320			Glycolysis / Gluconeogenesis	Sb07g021630
						Glycerolipid metabolism	Sb05g005470											Inositol phosphate metabolism	Sb09g002320			Glycine, serine and threonine metabolism	Sb04g000320			Glycolysis / Gluconeogenesis	Sb01g008730
						Glycerolipid metabolism	Sb08g004840											Limonene and pinene degradation	Sb02g025790			Glycine, serine and threonine metabolism	Sb01g003880			Glycolysis / Gluconeogenesis	Sb01g008730
						Glycerolipid metabolism	Sb02g005200											Limonene and pinene degradation	Sb05g005470			Glycine, serine and threonine metabolism	Sb01g008730			Glycolysis / Gluconeogenesis	Sb01g008730
						Glycine, serine and threonine metabolism	Sb01g003880											Limonene and pinene degradation	Sb08g004840			Glycine, serine and threonine metabolism	Sb01g008730			Glycolysis / Gluconeogenesis	Sb05g009350
						Glycine, serine and threonine metabolism	Sb01g008730											Lysine biosynthesis	Sb02g025790			Glycine, serine and threonine metabolism	Sb01g008730			Glycolysis / Gluconeogenesis	Sb05g009360
						Glycine, serine and threonine metabolism	Sb01g008730											Lysine degradation	Sb02g025790			Glycine, serine and threonine metabolism	Sb03g040355			Glycolysis / Gluconeogenesis	Sb02g025790
						Glycine, serine and threonine metabolism	Sb01g008730											Lysine degradation	Sb05g005470			Glycine, serine and threonine metabolism	Sb05g009350			Glycolysis / Gluconeogenesis	Sb05g005470
						Glycine, serine and threonine metabolism	Sb05g009350											Lysine degradation	Sb08g004840			Glycine, serine and threonine metabolism	Sb05g009360			Glycolysis / Gluconeogenesis	Sb08g004840
						Glycine, serine and threonine metabolism	Sb05g009360											Metabolism of xenobiotics by cytochrome p452	Sb01g003880			Glycolysis / Gluconeogenesis	Sb07g021630			Glycolysis / Gluconeogenesis	Sb02g005200
						Glycolysis / Gluconeogenesis	Sb07g021630											Metabolism of xenobiotics by cytochrome p453	Sb01g008730			Glycolysis / Gluconeogenesis	Sb01g008730			Glycolysis / Gluconeogenesis	Sb01g003880
						Glycolysis / Gluconeogenesis	Sb01g008730											Metabolism of xenobiotics by cytochrome p454	Sb01g008730			Glycolysis / Gluconeogenesis	Sb01g008730			Glyoxylate and decarboxylate metabolism	Sb03g029570
						Glycolysis / Gluconeogenesis	Sb01g008730											Metabolism of xenobiotics by cytochrome p455	Sb01g008730			Glycolysis / Gluconeogenesis	Sb01g008730			Histidine metabolism	Sb02g005200
						Glycolysis / Gluconeogenesis	Sb01g008730											Metabolism of xenobiotics by cytochrome p456	Sb05g009350			Glycolysis / Gluconeogenesis	Sb05g009350			Histidine metabolism	Sb03g035220
						Glycolysis / Gluconeogenesis	Sb05g009350											Metabolism of xenobiotics by cytochrome p457	Sb05g009360			Glycolysis / Gluconeogenesis	Sb05g009360			Histidine metabolism	Sb07g021630
						Glycolysis / Gluconeogenesis	Sb05g009360											Metabolism of xenobiotics by cytochrome p461	Sb05g005470			Glycolysis / Gluconeogenesis	Sb05g005470			Histidine metabolism	Sb02g025790
						Glycolysis / Gluconeogenesis	Sb02g025790											Metabolism of xenobiotics by cytochrome p462	Sb08g004840			Glycolysis / Gluconeogenesis	Sb08g004840			Histidine metabolism	Sb05g005470
						Glycolysis / Gluconeogenesis	Sb05g005470											Naphtalene degradation	Sb01g003880			Glycolysis / Gluconeogenesis	Sb01g003880			Histidine metabolism	Sb08g004840
						Glycolysis / Gluconeogenesis	Sb08g004840											Naphtalene degradation	Sb01g008730			Glyoxylate and decarboxylate metabolism	Sb04g000320			Inositol phosphate metabolism	Sb02g005200
						Glycolysis / Gluconeogenesis	Sb02g005200											Naphtalene degradation	Sb01g008730			Glyoxylate and decarboxylate metabolism	Sb04g000320			Isoquinoline alkaloid biosynthesis	Sb03g035220
						Glycolysis / Gluconeogenesis	Sb01g003880											Naphtalene degradation	Sb01g008730			Histidine metabolism	Sb03g035220			Limonene and pinene degradation	Sb07g021630
						Histidine metabolism	Sb02g005200											Naphtalene degradation	Sb05g009350			Histidine metabolism	Sb07g021630			Limonene and pinene degradation	Sb02g025790
						Histidine metabolism	Sb07g021630											Naphtalene degradation	Sb05g009360			Histidine metabolism	Sb05g005470			Limonene and pinene degradation	Sb05g005470
						Histidine metabolism	Sb02g025790											Pantotenate and CoA biosynthesis	Sb01g008730			Histidine metabolism	Sb08g004840			Limonene and pinene degradation	Sb08g004840
						Histidine metabolism	Sb05g005470											Pentose and glucuronate interconversion	Sb01g045920			Isoquinoline alkaloid biosynthesis	Sb03g035220			Limonene and pinene degradation	Sb02g005200
						Histidine metabolism	Sb08g004840											Pentose and glucuronate interconversion	Sb02g025790			Limonene and pinene degradation	Sb07g021630			Lysine biosynthesis	Sb03g035220
						Inositol phosphate metabolism	Sb02g005200											Pentose and glucuronate interconversion	Sb05g005470			Limonene and pinene degradation	Sb05g005470			Lysine biosynthesis	Sb02g025790
						Limonene and pinene degradation	Sb07g021630											Pentose and glucuronate interconversion	Sb08g004840			Limonene and pinene degradation	Sb08g004840			Lysine degradation	Sb07g021630
						Limonene and pinene degradation	Sb02g025790											Pentose phosphate pathway	Sb01g045920			Lysine biosynthesis	Sb03g035220			Lysine degradation	Sb02g025790
						Limonene and pinene degradation	Sb05g005470											Phenylalanine metabolism	Sb05g005470			Lysine degradation	Sb07g021630			Lysine degradation	Sb05g005470
						Limonene and pinene degradation	Sb08g004840											Phenylalanine metabolism	Sb08g004840			Lysine degradation	Sb05g005470			Lysine degradation	Sb08g004840
						Limonene and pinene degradation	Sb02g005200											Phosphatidylinositol signaling system	Sb09g002320			Lysine degradation	Sb08g004840			Lysine degradation	Sb02g005200
						Lysine biosynthesis	Sb02g025790											Pyruvate metabolism	Sb04g000320			Metabolism of xenobiotics by cytochrome p450	Sb10g022780			Metabolism of xenobiotics by cytochrome p452	Sb01g003880
						Lysine degradation	Sb07g021630											Pyruvate metabolism	Sb04g000320			Metabolism of xenobiotics by cytochrome p451	Sb03g045860			Metabolism of xenobiotics by cytochrome p453	Sb01g008730
						Lysine degradation	Sb02g025790											Pyruvate metabolism	Sb02g025790			Metabolism of xenobiotics by cytochrome p452	Sb01g003880			Metabolism of xenobiotics by cytochrome p454	Sb01g008730
						Lysine degradation	Sb05g005470											Pyruvate metabolism	Sb05g005470			Metabolism of xenobiotics by cytochrome p453	Sb01g008730			Metabolism of xenobiotics by cytochrome p455	Sb01g008730
						Lysine degradation	Sb08g004840											Pyruvate metabolism	Sb08g004840			Metabolism of xenobiotics by cytochrome p454	Sb01g008730			Metabolism of xenobiotics by cytochrome p456	Sb05g009350
						Lysine degradation	Sb02g005200											Retinol metabolism	Sb01g003880			Metabolism of xenobiotics by cytochrome p455	Sb01g008730			Metabolism of xenobiotics by cytochrome p457	Sb05g009360
						Metabolism of xenobiotics by cytochrome p450	Sb01g003880											Retinol metabolism	Sb01g008730			Metabolism of xenobiotics by cytochrome p456	Sb05g009350			Metabolism of xenobiotics by cytochrome p461	Sb05g005470
						Metabolism of xenobiotics by cytochrome p450	Sb01g008730											Retinol metabolism	Sb01g008730			Metabolism of xenobiotics by cytochrome p457	Sb05g009360			Metabolism of xenobiotics by cytochrome p462	Sb08g004840
						Metabolism of xenobiotics by cytochrome p450	Sb01g008730											Retinol metabolism	Sb01g008730			Metabolism of xenobiotics by cytochrome p458	Sb01g005990			Methane metabolism	Sb03g029570
						Metabolism of xenobiotics by cytochrome p450	Sb01g008730											Retinol metabolism	Sb05g009350			Metabolism of xenobiotics by cytochrome p459	Sb02g003090			Naphtalene degradation	Sb01g003880
						Metabolism of xenobiotics by cytochrome p450	Sb05g009350											Retinol metabolism	Sb05g009360			Metabolism of xenobiotics by cytochrome p460	Sb02g022210			Naphtalene degradation	Sb01g008730
						Metabolism of xenobiotics by cytochrome p450	Sb05g009360											Starch and sucrose metabolism	Sb03g034880			Metabolism of xenobiotics by cytochrome p461	Sb05g005470			Naphtalene degradation	Sb01g008730
						Metabolism of xenobiotics by cytochrome p450	Sb01g005990											Starch and sucrose metabolism	Sb01g033060			Metabolism of xenobiotics by cytochrome p462	Sb08g004840			Naphtalene degradation	Sb01g008730
						Metabolism of xenobiotics by cytochrome p450	Sb02g003090											Starch and sucrose metabolism	Sb03g034680			Methane metabolism	Sb03g040355			Naphtalene degradation	Sb05g009350
						Metabolism of xenobiotics by cytochrome p450	Sb02g022210											Starch and sucrose metabolism	Sb10g006330			Naphtalene degradation	Sb01g003880			Naphtalene degradation	Sb05g009360
						Metabolism of xenobiotics by cytochrome p450	Sb05g005470											Starch and sucrose metabolism	Sb10g006330			Naphtalene degradation	Sb01g008730			Novobiocin biosynthesis	Sb03g035220
						Metabolism of xenobiotics by cytochrome p450	Sb08g004840											Starch and sucrose metabolism	Sb10g006330			Naphtalene degradation	Sb01g008730			Pantotenate and CoA biosynthesis	Sb01g008730
						Naphtalene degradation	Sb01g003880											Starch and sucrose metabolism	Sb01g019850			Naphtalene degradation	Sb01g008730			Pentose and glucuronate interconversion	Sb07g021630
						Naphtalene degradation	Sb01g008730											Starch and sucrose metabolism	Sb01g047500			Naphtalene degradation	Sb05g009350			Pentose and glucuronate interconversion	Sb02g025790
						Naphtalene degradation	Sb01g008730											Starch and sucrose metabolism	Sb03g034680			Naphtalene degradation	Sb05g009360			Pentose and glucuronate interconversion	Sb05g005470
						Naphtalene degradation	Sb01g008730											Tryptophane metabolism	Sb02g025790			Novobiocin biosynthesis	Sb03g035220			Pentose and glucuronate interconversion	Sb08g004840
						Naphtalene degradation	Sb05g009350											Tryptophane metabolism	Sb05g005470			Pantotenate and CoA biosynthesis	Sb01g008730			Pentose and glucuronate interconversion	Sb02g005200
						Naphtalene degradation	Sb05g009360											Tryptophane metabolism	Sb08g004840			Pentose and glucuronate interconversion	Sb07g021630			Pentose phosphate pathway	Sb07g021630
						Oxidative phosphorylation	Sb01g048440											Tyrosine metabolism	Sb01g003880			Pentose and glucuronate interconversion	Sb05g005470			Phenylalanine metabolism	Sb03g035220
						Pantotenate and CoA biosynthesis	Sb01g008730											Tyrosine metabolism	Sb01g008730			Pentose and glucuronate interconversion	Sb08g004840			Phenylalanine metabolism	Sb05g005470
						Pentose and glucuronate interconversion	Sb01g045920											Tyrosine metabolism	Sb01g008730			Pentose phosphate pathway	Sb07g021630			Phenylalanine metabolism	Sb08g004840
						Pentose and glucuronate interconversion	Sb07g021630											Tyrosine metabolism	Sb01g008730			Phenylalanine metabolism	Sb03g035220			Phenylalanine, tyrosine and tryptophan metabolism	Sb03g035220
						Pentose and glucuronate interconversion	Sb02g025790											Tyrosine metabolism	Sb05g009350			Phenylalanine metabolism	Sb05g005470			Propanoate metabolism	Sb02g005200
						Pentose and glucuronate interconversion	Sb05g005470											Tyrosine metabolism	Sb05g009360			Phenylalanine metabolism	Sb08g004840			Pyruvate metabolism	Sb07g021630
						Pentose and glucuronate interconversion	Sb08g004840											Tyrosine metabolism	Sb05g005470			Phenylalanine, tyrosine and tryptophan metabolism	Sb03g035220			Pyruvate metabolism	Sb02g025790
						Pentose and glucuronate interconversion	Sb02g005200											Tyrosine metabolism	Sb08g004840			Phenylpropanoid biosynthesis	Sb04g021990			Pyruvate metabolism	Sb05g005470
						Pentose phosphate pathway	Sb01g045920											Valine, leucine and isoleucine degradation	Sb02g025790			Phenylpropanoid biosynthesis	Sb04g021990			Pyruvate metabolism	Sb08g004840
						Pentose phosphate pathway	Sb07g021630											Valine, leucine and isoleucine degradation	Sb05g005470			Pyruvate metabolism	Sb04g000320			Pyruvate metabolism	Sb02g005200
						Phenylalanine metabolism	Sb05g005470											Valine, leucine and isoleucine degradation	Sb08g004840			Pyruvate metabolism	Sb04g000320			Pyruvate metabolism	Sb03g029570
						Phenylalanine metabolism	Sb08g004840															Pyruvate metabolism	Sb07g021630			Retinol metabolism	Sb01g003880
						Phenylpropanoid biosynthesis	Sb04g004250															Pyruvate metabolism	Sb05g005470			Retinol metabolism	Sb01g008730
						Phenylpropanoid biosynthesis	Sb10g027490															Pyruvate metabolism	Sb08g004840			Retinol metabolism	Sb01g008730
						Propanoate metabolism	Sb02g005200															Retinol metabolism	Sb01g003880			Retinol metabolism	Sb01g008730
						Purine metabolism	Sb01g031520															Retinol metabolism	Sb01g008730			Retinol metabolism	Sb05g009350
						Purine metabolism	Sb01g031520															Retinol metabolism	Sb01g008730			Retinol metabolism	Sb05g009360
						Pyruvate metabolism	Sb07g021630															Retinol metabolism	Sb01g008730			Tropane, piperidine and pyridine alkaloid biosynthesis	Sb03g035220
						Pyruvate metabolism	Sb02g025790															Retinol metabolism	Sb05g009350			Tryptophane metabolism	Sb02g005200
						Pyruvate metabolism	Sb05g005470															Retinol metabolism	Sb05g009360			Tryptophane metabolism	Sb07g021630
						Pyruvate metabolism	Sb08g004840															Selenocompound metabolism	Sb10g026910			Tryptophane metabolism	Sb02g025790
						Pyruvate metabolism	Sb02g005200															Tropane, piperidine and pyridine alkaloid biosynthesis	Sb03g035220			Tryptophane metabolism	Sb05g005470
						Retinol metabolism	Sb01g003880															Tryptophane metabolism	Sb07g021630			Tryptophane metabolism	Sb08g004840
						Retinol metabolism	Sb01g008730															Tryptophane metabolism	Sb05g005470			Tyrosine metabolism	Sb01g003880
						Retinol metabolism	Sb01g008730															Tryptophane metabolism	Sb08g004840			Tyrosine metabolism	Sb03g035220
						Retinol metabolism	Sb01g008730															Tyrosine metabolism	Sb01g003880			Tyrosine metabolism	Sb07g021630
						Retinol metabolism	Sb05g009350															Tyrosine metabolism	Sb03g035220			Tyrosine metabolism	Sb01g008730
						Retinol metabolism	Sb05g009360															Tyrosine metabolism	Sb07g021630			Tyrosine metabolism	Sb01g008730
						Starch and sucrose metabolism	Sb01g019850															Tyrosine metabolism	Sb01g008730			Tyrosine metabolism	Sb01g008730
						Starch and sucrose metabolism	Sb01g047500															Tyrosine metabolism	Sb01g008730			Tyrosine metabolism	Sb05g009350
						Tryptophane metabolism	Sb02g005200															Tyrosine metabolism	Sb01g008730			Tyrosine metabolism	Sb05g009360
						Tryptophane metabolism	Sb07g021630															Tyrosine metabolism	Sb05g009350			Tyrosine metabolism	Sb05g005470
						Tryptophane metabolism	Sb02g025790															Tyrosine metabolism	Sb05g009360			Tyrosine metabolism	Sb08g004840
						Tryptophane metabolism	Sb05g005470															Tyrosine metabolism	Sb05g005470			Ubiquinone and other terpenoid quinone biosynthesis	Sb03g035220
						Tryptophane metabolism	Sb08g004840															Tyrosine metabolism	Sb08g004840			Valine, leucine and isoleucine degradation	Sb07g021630
						Tyrosine metabolism	Sb01g003880															Ubiquinone and other terpenoid quinone biosynthesis	Sb03g035220			Valine, leucine and isoleucine degradation	Sb02g025790
						Tyrosine metabolism	Sb07g021630															Valine, leucine and isoleucine degradation	Sb07g021630			Valine, leucine and isoleucine degradation	Sb05g005470
						Tyrosine metabolism	Sb01g008730															Valine, leucine and isoleucine degradation	Sb05g005470			Valine, leucine and isoleucine degradation	Sb08g004840
						Tyrosine metabolism	Sb01g008730															Valine, leucine and isoleucine degradation	Sb08g004840			Valine, leucine and isoleucine degradation	Sb02g005200
						Tyrosine metabolism	Sb01g008730
						Tyrosine metabolism	Sb05g009350
						Tyrosine metabolism	Sb05g009360
						Tyrosine metabolism	Sb05g005470
						Tyrosine metabolism	Sb08g004840
						Valine, leucine and isoleucine degradation	Sb07g021630
						Valine, leucine and isoleucine degradation	Sb02g025790
						Valine, leucine and isoleucine degradation	Sb05g005470
						Valine, leucine and isoleucine degradation	Sb08g004840
						Valine, leucine and isoleucine degradation	Sb02g005200
