# Supplementary material for: Pathways and Network Based Analysis of Candidate Genes to Reveal Cross-Talk and Specificity in the Sorghum (Sorghum bicolor (L.) Moench) Responses to Drought and It's Co-occurring Stresses
Source: Front Genet. 2018 Nov 20;9:557. doi: 10.3389/fgene.2018.00557 (PMC6255970; doi:10.3389/fgene.2018.00557)
Supplement: Table S6 — Input data for initial and additional genes used in constructing drought specific subnetwork based on sorghumCyc that contains gene identifiers in the sorghum PPI database. [file Table_6.XLSX]

## Sheet: Input genes data from which dro
Sources	non-redundant genes
DRTFSF	Sb07g026900
DRTFSF	Sb01g028870
DRTFSF	Sb01g039740
DRTFSF	Sb03g006450
DRTFSF	Sb06g008585
DRTFSF	Sb10g023010
DRTFSF	Sb05g021820
DRTFSF	Sb03g032530
DRTFSF	Sb05g019540
DRTFSF	Sb02g026570
DRTFSF	Sb03g032290
DRTFSF	Sb01g011020
DRTFSF	Sb04g006970
DRTFSF	Sb02g025080
DRTFSF	Sb04g006970
DRTFSF	Sb01g030570
DRTFSF	Sb01g049020
DRTFSF	Sb03g029920
DRTFSF	Sb03g006450
DRTFSF	Sb01g029220
DRTFSF	Sb02g022280
ABA-BSP	Sb06g018220
ABA-BSP	Sb01g047540
ABA-BSP	Sb01g003880
ABA-BSP	Sb07g022990
ABA-BSP	Sb10g026910
ABA-BSP	Sb07g022990
ABA-BSP	Sb01g038150
ABA-BSP	Sb03g038600
ABA-BSP	Sb04g008040
ABA-BSP	Sb04g009280
ABA-BSP	Sb09g006700
ABA-BSP	Sb09g023180
ABA-BSP	Sb10g022200
ABA-BSP	Sb02g022090
ABA-BSP	Sb03g026070
ABA-BSP	Sb03g029890
ABA-BSP	Sb03g032740
ABA-BSP	Sb03g039630
ABA-BSP	Sb06g001720
ABA-BSP	Sb09g026860
ABA-BSP	Sb09g029080
ABA-BSP	Sb09g030600
ABA-BSP	Sb01g033570
ABA-BSP	Sb02g039640
ABA-BSP	Sb04g022410
ABA-BSP	Sb06g033990
ABA-BSP	Sb08g019700
ABA-BSP	Sb09g021410
ABA-BSP	Sb02g026570
ABA-BSP	Sb02g043620
ABA-BSP	Sb03g037740
ABA-BSP	Sb03g040510
ABA-BSP	Sb03g040970
ABA-BSP	Sb06g026410
ABA-BSP	Sb08g003760
ABA-BSP	Sb09g021580
ABA-BSP	Sb09g023920
ABA-BSP	Sb10g007090
DIRPRG	Sb07g024160
DIRPRG	Sb01g038760
DIRPRG	Sb02g026570
DIRPRG	Sb01g028750
DIRPRG	Sb02g008820
DIRPRG	Sb01g011020
DIRPRG	Sb03g006060
DIRPRG	Sb01g010070
DIRPRG	Sb01g005670
DIRPRG	Sb02g005200
DIRPRG	Sb03g026070
DIRPRG	Sb01g039890
DIRPRG	Sb02g022090
DIRPRG	Sb09g030600
DSRTG	Sb01g008730
DSRTG	Sb05g009350
DSRTG	Sb05g009360
DSRTG	Sb01g031870
DSRTG	Sb01g003880
DSRTG	Sb07g021630
DSRTG	Sb02g025790
DSRTG	Sb04g036240
DSRTG	Sb05g005470
DSRTG	Sb08g004840
DSRTG	Sb02g005200
DSRTG	Sb01g045920
DSRTG	Sb07g021630
DSRTG	Sb02g025790
DSRTG	Sb05g005470
DSRTG	Sb08g004840
DSRTG	Sb02g005200
DSRTG	Sb01g019850
DSRTG	Sb01g047500
DSRTG	Sb04g004250
DSRTG	Sb10g027490
DSRTG	Sb09g022290
DSRTG	Sb03g039820
DSRTG	Sb03g039820
DSRTG	Sb09g022290
DSRTG	Sb01g031870
DSRTG	Sb01g047540
DSRTG	Sb01g037090
DSRTG	Sb01g048440
DSRTG	Sb01g031520
DSRTG	Sb01g003880
DSRTG	Sb08g004840
DSRTG	Sb02g025790
DSRTG	Sb02g008820
DSRTG	Sb01g011020
DSRTG	Sb02g003090
DSRTG	Sb01g005990
DSRTG	Sb02g022210
HSRG	Sb07g028940
HSRG	Sb01g017050
HSRG	Sb06g025710
HSRG	Sb01g037090
HSRG	Sb02g028770
HSRG	Sb06g018220
HSRG	Sb02g043450
CSRG	Sb09g028710
CSRG	Sb09g003060
CSRG	Sb02g003090
CSRG	Sb08g005200
CSRG	Sb10g027490
CSRG	Sb01g037090
CSRG	Sb08g005190
CSRG	Sb04g036240
CSRG	Sb03g030100
CSRG	Sb01g031870
CSRG	Sb01g005990
CSRG	Sb09g002320
CSRG	Sb04g004250
CSRG	Sb02g043450
CSRG	Sb08g005200
CSRG	Sb02g022210
CSRG	Sb02g038130
SSRG	Sb01g038670
SSRG	Sb02g030690
SSRG	Sb02g025790
SSRG	Sb09g022290
SSRG	Sb01g037090
SSRG	Sb04g036240
SSRG	Sb09g002320
SSRG	Sb03g030100
SSRG	Sb02g028770
SSRG	Sb01g031870
SSRG	Sb05g005470
SSRG	Sb08g004840
SSRG	Sb03g039820
OSRG	Sb01g005990
OSRG	Sb02g022210
OSRG	Sb02g038130
OSRG	Sb10g022780
OSRG	Sb02g003090
OSRG	Sb02g022210
OSRG	Sb10g022780
OSRG	Sb04g004250
OSRG	Sb10g027490
OSRG	Sb01g037090
OSRG	Sb03g004540
EIPSTRG	Sb01g038750
EIPSTRG	Sb10g003810
EIPSTRG	Sb09g002320
EIPSTRG	Sb09g022410
EIPSTRG	Sb10g026910
EIPSTRG	Sb04g002790
EIPSTRG	Sb01g033570
EIPSTRG	Sb04g004690
EIPSTRG	Sb04g030950
CMRG	Sb03g030100
CMRG	Sb01g008730
CMRG	Sb05g005470
CMRG	Sb01g019850
CMRG	Sb03g034680
CMRG	Sb02g028770
CMRG	Sb01g037090
CMRG	Sb03g004540
CMRG	Sb04g000320
CMRG	Sb07g002130
CMRG	Sb04g004690
CMRG	Sb09g002320
CMRG	Sb05g027870
CMRG	Sb01g045920
CMRG	Sb01g033060
CMRG	Sb01g035380
CMRG	Sb05g009350
CMRG	Sb05g009360
CMRG	Sb08g004840
CMRG	Sb05g005470
CMRG	Sb08g004840
CMRG	Sb05g005470
CMRG	Sb08g004840
CMRG	Sb01g003880
CMRG	Sb02g025790
CMRG	Sb01g047500
CMRG	Sb08g017750
CMRG	Sb01g037090
CMRG	Sb02g043450
CMRG	Sb03g034880
CMRG	Sb10g006330
ECMRG	Sb01g048440
ECMRG	Sb06g031240
ECMRG	Sb07g007610
ECMRG	Sb10g025470
ECMRG	Sb08g005190
ECMRG	Sb08g005200
ECMRG	Sb03g035220
ECMRG	Sb02g037780
ECMRG	Sb04g004690
ECMRG	Sb04g030950
ECMRG	Sb05g027870
ECMRG	Sb01g045920
ECMRG	Sb03g040355
AAMRG	Sb01g003880
AAMRG	Sb01g008730
AAMRG	Sb02g003090
AAMRG	Sb03g039820
AAMRG	Sb04g000320
AAMRG	Sb05g014470
AAMRG	Sb10g002070
AAMRG	Sb03g035220
AAMRG	Sb10g026910
AAMRG	Sb07g021630
AAMRG	Sb0010s007790
AAMRG	Sb03g040355
AAMRG	Sb04g021990
AAMRG	Sb05g005470
AAMRG	Sb08g004840
AAMRG	Sb05g009350
AAMRG	Sb05g009360
AAMRG	Sb01g005990
AAMRG	Sb02g022210
AAMRG	Sb02g038130
AAMRG	Sb03g045860
AAMRG	Sb10g022780
AAMRG	Sb09g022290
AAMRG	Sb09g022290
BSMRG	Sb05g001000
BSMRG	Sb04g004250
BSMRG	Sb10g027490
BSMRG	Sb09g022290
BSMRG	Sb03g039820
BSMRG	Sb01g031520
BSMRG	Sb03g039820
BSMRG	Sb03g035220
BSMRG	Sb04g021990
OPHRG	Sb01g008730
OPHRG	Sb05g009350
OPHRG	Sb05g009360
OPHRG	Sb01g031870
OPHRG	Sb01g003880
OPHRG	Sb06g018220
OPHRG	Sb01g047540
OPHRG	Sb01g047540
OPHRG	Sb07g022990
OPHRG	Sb01g003880
OPHRG	Sb03g035220
OPHRG	Sb05g014470
OPHRG	Sb03g029570
OPHRG	Sb03g035220
OPHRG	Sb05g005470
OPHRG	Sb02g005200
OPHRG	Sb07g021630
OPHRG	Sb02g025790
OPHRG	Sb05g005470
OPHRG	Sb08g004840
TBC1	Sb07g026900
Myb	Sb01g028870
TPA	Sb01g039740
DIVARICATA	Sb03g006450
DIVARICATA	Sb06g008585
MBF	Sb10g023010
Myb	Sb05g021820
Myb	Sb03g032530
ARF	Sb05g019540
bZIP	Sb02g026570
AP1	Sb03g032290
EI2	Sb01g011020
ERTF	Sb04g006970
AP2	Sb02g025080
AP2/ERF	Sb04g006970
MADS-box	Sb01g030570
MADS	Sb01g049020
WRKY	Sb03g029920
DIVARICATA	Sb03g006450
UNE10	Sb01g029220
WRKY	Sb02g022280
ZEP	Sb06g018220
NCED	Sb01g047540
XDH	Sb01g003880
ABA8'OH	Sb07g022990
MCSU	Sb10g026910
CYP707A1	Sb07g022990
PYR/PYL/RCAR	Sb01g028330
PYR/PYL/RCAR	Sb01g038150
PYR/PYL/RCAR	Sb03g038600
PYR/PYL/RCAR	Sb04g008040
PYR/PYL/RCAR	Sb04g009280
PYR/PYL/RCAR	Sb09g006700
PYR/PYL/RCAR	Sb09g023180
PYR/PYL/RCAR	Sb10g022200
PP2C	Sb01g039890
PP2C	Sb02g022090
PP2C	Sb03g026070
PP2C	Sb03g029890
PP2C	Sb03g032740
PP2C	Sb03g039630
PP2C	Sb06g001720
PP2C	Sb09g026860
PP2C	Sb09g029080
PP2C	Sb09g030600
SnRK2	Sb01g007120
SnRK3	Sb01g033570
SnRK4	Sb02g039640
SnRK5	Sb04g022410
SnRK6	Sb06g033990
SnRK7	Sb08g019700
SnRK8	Sb09g021410
AREB/ABF	Sb01g036810
AREB/ABF	Sb02g026570
AREB/ABF	Sb02g043620
AREB/ABF	Sb03g037740
AREB/ABF	Sb03g040510
AREB/ABF	Sb03g040970
AREB/ABF	Sb06g026410
AREB/ABF	Sb08g003760
AREB/ABF	Sb09g021580
AREB/ABF	Sb09g023920
AREB/ABF	Sb10g007090
LEA14a	Sb07g024160
APX	Sb01g038760
TRAB1	Sb02g026570
CaNB1	Sb01g028750
LEA2	Sb02g008820
EIN2	Sb01g011020
GGTase 1	Sb03g006060
HK1	Sb01g010070
Indol-3-yl-AO	Sb01g005670
Indol-3-yl-AO	Sb02g005200
PP2C-6	Sb03g026070
PP2C-30	Sb01g039890
PP2C-68	Sb02g022090
PP2C-ABI2	Sb09g030600
ADH	Sb01g008730
AOC4	Sb01g008730
ALDH3a22	Sb05g009350
NADP-GAPDH	Sb05g009360
ALDH7a1	Sb02g025790
MGDG	Sb04g036240
ALDH3a6	Sb05g005470
ALDH3a6	Sb08g004840
Indol-3-yl-AO	Sb02g005200
RPE/PPE	Sb01g045920
NADP-GAPDH	Sb07g021630
ALDH7a1	Sb02g025790
ALDH3a14	Sb05g005470
ALDH3a14	Sb08g004840
Indol-3-yl-AO	Sb02g005200
ALDH3a22	Sb01g003880
ALDH3a22	Sb08g004840
ALDH3a22	Sb02g025790
LEA type-2	Sb02g008820
EIN2	Sb01g011020
GSTs	Sb02g003090
GSTs	Sb01g005990
GSTs	Sb02g022210
BAM1	Sb01g019850
BAM1	Sb01g047500
POX1B/POX3	Sb04g004250
POX1B/POX3	Sb10g027490
P5CS1	Sb09g022290
P5CS1	Sb03g039820
P5CS1	Sb03g039820
AOC4	Sb01g031870
CCD	Sb01g047540
GOLS2	Sb01g037090
P-ATPase	Sb01g048440
XDH	Sb01g031520
HSP90	Sb07g028940
HSP70	Sb01g017050
HsfB2a	Sb06g025710
GOLS2	Sb01g037090
GOLS2	Sb02g043450
Cas	Sb02g028770
ZEP	Sb06g018220
COR413IM1	Sb09g028710
LTIP	Sb09g003060
GSTs	Sb02g003090
GSTs	Sb01g005990
GSTs	Sb02g022210
GSTs	Sb02g038130
PLC2	Sb08g005200
PLC2	Sb09g002320
POX1B/POX3	Sb10g027490
POX1B/POX	Sb04g004250
GOLS2	Sb01g037090
GOLS2	Sb02g043450
BPNT1	Sb08g005190
BPNT1	Sb08g005200
MGDGs	Sb04g036240
AECLP	Sb03g030100
AOC4	Sb01g031870
SHP	Sb01g038670
STO	Sb02g030690
ALDH	Sb02g025790
ALDH	Sb05g005470
ALDH	Sb08g004840
P5CS1	Sb09g022290
P5CS1	Sb03g039820
GOLS2	Sb01g037090
MGDGs	Sb04g036240
PLC2	Sb09g002320
ECLP	Sb03g030100
Cas	Sb02g028770
AOC4	Sb01g031870
GSTs	Sb01g005990
GSTs	Sb02g022210
GSTs	Sb02g038130
GSTs	Sb10g022780
GSTs	Sb02g003090
GSTs	Sb02g022210
GSTs	Sb10g022780
POX1B/POX3	Sb04g004250
POX1B/POX3	Sb10g027490
GTFs	Sb01g037090
RFS	Sb03g004540
MAPK5	Sb01g038750
MAPK5	Sb10g003810
PLC2	Sb09g002320
PP2C-9	Sb09g022410
MCSUAK5	Sb10g026910
PPAT	Sb04g002790
STK	Sb01g033570
PGK	Sb04g004690
PRK	Sb04g030950
ECLP	Sb03g030100
ADH1	Sb01g008730
ADH1	Sb05g009350
ADH1	Sb05g009360
ALDH3	Sb05g005470
ALDH3	Sb08g004840
ALDH3	Sb05g005470
ALDH3	Sb08g004840
ALDH3	Sb05g005470
ALDH3	Sb08g004840
ALDH3	Sb01g003880
ALDH3	Sb02g025790
BAM1	Sb01g019850
BAM1	Sb01g047500
CSC	Sb03g034680
CSC	Sb08g017750
Cas	Sb02g028770
GOLS2	Sb01g037090
GOLS2	Sb01g037090
RFS	Sb03g004540
GDH	Sb04g000320
GAPDH	Sb07g021630
PGK	Sb04g004690
PLC2	Sb09g002320
RuBisCO	Sb05g027870
RPE/PPE	Sb01g045920
SUS	Sb01g033060
SUS	Sb10g006330
UGE	Sb01g035380
P-ATPase	Sb01g048440
P-ATPase	Sb06g031240
P-ATPase	Sb07g007610
P-ATPase	Sb10g025470
BPNT1	Sb08g005190
BPNT1	Sb08g005200
AST	Sb03g035220
NDUFS	Sb02g037780
PGK	Sb04g004690
PRK	Sb04g030950
RuBisCO	Sb05g027870
RPE/PPE	Sb01g045920
Pol2CTD	Sb03g040355
ALDH3	Sb01g003880
ALDH3	Sb05g005470
ALDH3	Sb08g004840
ADH1	Sb01g008730
ADH1	Sb05g009350
ADH1	Sb05g009360
GSTs	Sb02g003090
GSTs	Sb01g005990
GSTs	Sb02g022210
GSTs	Sb02g038130
GSTs	Sb03g045860
GSTs	Sb10g022780
P5CS1	Sb03g039820
P5CS1	Sb09g022290
P5CS1	Sb09g022290
GDH	Sb04g000320
AHCY	Sb05g014470
ADC	Sb10g002070
AST	Sb03g035220
MCSU	Sb10g026910
GAPDH	Sb07g021630
GPX2	Sb0010s007790
Pol2CTD	Sb03g040355
BAS1	Sb04g021990
PO	Sb05g001000
PO	Sb04g004250
PO	Sb10g027490
P5CS1	Sb09g022290
P5CS1	Sb03g039820
XDH	Sb01g031520
P5CS1	Sb03g039820
AST	Sb03g035220
BAS1	Sb04g021990
ADH1	Sb01g008730
AOC4	Sb01g031870
ALDH3a22	Sb01g003880
ZEP	Sb06g018220
CCD	Sb01g047540
NCED	Sb01g047540
ABA8'OH	Sb07g022990
ZSD1	Sb01g003880
AST	Sb03g035220
AHCY	Sb05g014470
MDH	Sb03g029570
AST	Sb03g035220
ALDH3a15	Sb05g005470
ALDH3a15	Sb08g004840
AAO1	Sb02g005200
GAPDH	Sb07g021630
ALDH7	Sb02g025790
ALDH3a22	Sb05g005470
ALDH3a1	Sb08g004840

## Sheet: Total  input genes in terms of 
XDH	Sb03g040810	neighbouring_reaction_115743<->Reaction<->115806
XDH	Sb03g040810	neighbouring_reaction_115743<->Reaction<->115807
XDH	Sb03g040810	neighbouring_reaction_115806<->Reaction<->115743
XDH	Sb03g040810	neighbouring_reaction_115807<->Reaction<->115743
XDH	Sb03g040810	neighbouring_reaction_115743<->Reaction<->115806
XDH	Sb03g040810	neighbouring_reaction_115743<->Reaction<->115807
XDH	Sb03g040810	neighbouring_reaction_115806<->Reaction<->115743
XDH	Sb03g040810	neighbouring_reaction_115807<->Reaction<->115743
XDH	Sb03g040810	neighbouring_reaction_115743<->Reaction<->115806
XDH	Sb03g040810	neighbouring_reaction_115743<->Reaction<->115807
XDH	Sb03g040810	neighbouring_reaction_115806<->Reaction<->115743
XDH	Sb03g040810	neighbouring_reaction_115807<->Reaction<->115743
XDH	Sb03g040810	neighbouring_reaction_115743<->Reaction<->115806
XDH	Sb03g040810	neighbouring_reaction_115743<->Reaction<->115807
XDH	Sb03g040810	neighbouring_reaction_115806<->Reaction<->115743
XDH	Sb03g040810	neighbouring_reaction_115807<->Reaction<->115743
SUS	Sb0067s002010	neighbouring_reaction_115027<->Reaction<->115689
SUS	Sb0067s002010	neighbouring_reaction_115689<->Reaction<->115027
SUS	Sb0067s002110	neighbouring_reaction_115027<->Reaction<->115689
SUS	Sb0067s002110	neighbouring_reaction_115689<->Reaction<->115027
SUS	Sb0067s002130	neighbouring_reaction_115027<->Reaction<->115689
SUS	Sb0067s002130	neighbouring_reaction_115689<->Reaction<->115027
SUS	Sb0067s002240	neighbouring_reaction_115027<->Reaction<->115689
SUS	Sb0067s002240	neighbouring_reaction_115689<->Reaction<->115027
SUS	Sb01g007580	neighbouring_reaction_115039<->Reaction<->115602
SUS	Sb01g007580	neighbouring_reaction_115602<->Reaction<->115039
SUS	Sb01g007580	neighbouring_reaction_115039<->Reaction<->115602
SUS	Sb01g007580	neighbouring_reaction_115602<->Reaction<->115039
SUS	Sb01g007580	neighbouring_reaction_115039<->Reaction<->115602
SUS	Sb01g007580	neighbouring_reaction_115602<->Reaction<->115039
SUS	Sb01g007580	neighbouring_reaction_115039<->Reaction<->115602
SUS	Sb01g007580	neighbouring_reaction_115602<->Reaction<->115039
SUS	Sb01g007580	neighbouring_reaction_115039<->Reaction<->115602
SUS	Sb01g007580	neighbouring_reaction_115602<->Reaction<->115039
SUS	Sb01g008910	neighbouring_reaction_115027<->Reaction<->115689
SUS	Sb01g008910	neighbouring_reaction_115689<->Reaction<->115027
SUS	Sb01g014970	neighbouring_reaction_115039<->Reaction<->115602
SUS	Sb01g014970	neighbouring_reaction_115602<->Reaction<->115039
SUS	Sb01g035380	neighbouring_reaction_115039<->Reaction<->115463
SUS	Sb01g035380	neighbouring_reaction_115463<->Reaction<->115039
SUS	Sb01g043150	neighbouring_reaction_115039<->Reaction<->115602
SUS	Sb01g043150	neighbouring_reaction_115602<->Reaction<->115039
SUS	Sb02g030500	neighbouring_reaction_115039<->Reaction<->115460
SUS	Sb02g030500	neighbouring_reaction_115460<->Reaction<->115039
SUS	Sb02g032250	neighbouring_reaction_108574<->Reaction<->115039
SUS	Sb02g032250	neighbouring_reaction_110534<->Reaction<->115039
SUS	Sb02g032250	neighbouring_reaction_115039<->Reaction<->108574
SUS	Sb02g032250	neighbouring_reaction_115039<->Reaction<->110534
SUS	Sb02g032250	neighbouring_reaction_115689<->Reaction<->115777
SUS	Sb02g032250	neighbouring_reaction_115777<->Reaction<->115689
SUS	Sb04g001320	neighbouring_reaction_108574<->Reaction<->115039
SUS	Sb04g001320	neighbouring_reaction_110534<->Reaction<->115039
SUS	Sb04g001320	neighbouring_reaction_115039<->Reaction<->108574
SUS	Sb04g001320	neighbouring_reaction_115039<->Reaction<->110534
SUS	Sb04g001320	neighbouring_reaction_115689<->Reaction<->115777
SUS	Sb04g001320	neighbouring_reaction_115777<->Reaction<->115689
SUS	Sb04g021810	neighbouring_reaction_115027<->Reaction<->115689
SUS	Sb04g021810	neighbouring_reaction_115689<->Reaction<->115027
SUS	Sb04g021810	neighbouring_reaction_115027<->Reaction<->115689
SUS	Sb04g021810	neighbouring_reaction_115689<->Reaction<->115027
SUS	Sb04g021810	neighbouring_reaction_115027<->Reaction<->115689
SUS	Sb04g021810	neighbouring_reaction_115689<->Reaction<->115027
UGE	Sb01g007580	neighbouring_reaction_115463<->Reaction<->115602
UGE	Sb01g007580	neighbouring_reaction_115602<->Reaction<->115463
UGE	Sb01g007580	neighbouring_reaction_115694<->Reaction<->115697
UGE	Sb01g007580	neighbouring_reaction_115697<->Reaction<->115694
UGE	Sb01g007580	neighbouring_reaction_115463<->Reaction<->115602
UGE	Sb01g007580	neighbouring_reaction_115602<->Reaction<->115463
UGE	Sb01g007580	neighbouring_reaction_115694<->Reaction<->115697
UGE	Sb01g007580	neighbouring_reaction_115697<->Reaction<->115694
UGE	Sb01g007580	neighbouring_reaction_115463<->Reaction<->115602
UGE	Sb01g007580	neighbouring_reaction_115602<->Reaction<->115463
UGE	Sb01g007580	neighbouring_reaction_115694<->Reaction<->115697
UGE	Sb01g007580	neighbouring_reaction_115697<->Reaction<->115694
UGE	Sb01g007580	neighbouring_reaction_115463<->Reaction<->115602
UGE	Sb01g007580	neighbouring_reaction_115602<->Reaction<->115463
UGE	Sb01g007580	neighbouring_reaction_115694<->Reaction<->115697
UGE	Sb01g007580	neighbouring_reaction_115697<->Reaction<->115694
UGE	Sb01g007580	neighbouring_reaction_115463<->Reaction<->115602
UGE	Sb01g007580	neighbouring_reaction_115602<->Reaction<->115463
UGE	Sb01g007580	neighbouring_reaction_115694<->Reaction<->115697
UGE	Sb01g007580	neighbouring_reaction_115697<->Reaction<->115694
UGE	Sb01g014970	neighbouring_reaction_115463<->Reaction<->115602
UGE	Sb01g014970	neighbouring_reaction_115602<->Reaction<->115463
UGE	Sb01g014970	neighbouring_reaction_115694<->Reaction<->115697
UGE	Sb01g014970	neighbouring_reaction_115697<->Reaction<->115694
UGE	Sb01g039050	neighbouring_reaction_111286<->Reaction<->111287
UGE	Sb01g039050	neighbouring_reaction_111287<->Reaction<->111286
UGE	Sb01g039220	neighbouring_reaction_115463<->Reaction<->115628
UGE	Sb01g039220	neighbouring_reaction_115628<->Reaction<->115463
UGE	Sb01g039340	neighbouring_reaction_115463<->Reaction<->115628
UGE	Sb01g039340	neighbouring_reaction_115628<->Reaction<->115463
UGE	Sb01g043150	neighbouring_reaction_115463<->Reaction<->115602
UGE	Sb01g043150	neighbouring_reaction_115602<->Reaction<->115463
UGE	Sb01g043150	neighbouring_reaction_115694<->Reaction<->115697
UGE	Sb01g043150	neighbouring_reaction_115697<->Reaction<->115694
UGE	Sb02g004010	neighbouring_reaction_115697<->Reaction<->115776
UGE	Sb02g004010	neighbouring_reaction_115776<->Reaction<->115697
UGE	Sb02g032250	neighbouring_reaction_110534<->Reaction<->115463
UGE	Sb02g032250	neighbouring_reaction_115463<->Reaction<->110534
UGE	Sb02g032250	neighbouring_reaction_115697<->Reaction<->115777
UGE	Sb02g032250	neighbouring_reaction_115777<->Reaction<->115697
UGE	Sb03g039180	neighbouring_reaction_111286<->Reaction<->111287
UGE	Sb03g039180	neighbouring_reaction_111287<->Reaction<->111286
UGE	Sb04g001320	neighbouring_reaction_110534<->Reaction<->115463
UGE	Sb04g001320	neighbouring_reaction_115463<->Reaction<->110534
UGE	Sb04g001320	neighbouring_reaction_115697<->Reaction<->115777
UGE	Sb04g001320	neighbouring_reaction_115777<->Reaction<->115697
UGE	Sb09g008220	neighbouring_reaction_115463<->Reaction<->115628
UGE	Sb09g008220	neighbouring_reaction_115628<->Reaction<->115463
AAO1	Sb04g021370	neighbouring_reaction_105850<->Reaction<->114579
AAO1	Sb04g021370	neighbouring_reaction_114579<->Reaction<->105850
AAO1	Sb06g015180	neighbouring_reaction_105850<->Reaction<->114579
AAO1	Sb06g015180	neighbouring_reaction_114579<->Reaction<->105850
RFS	Sb0067s002010	neighbouring_reaction_105992<->Reaction<->114992
RFS	Sb0067s002010	neighbouring_reaction_114992<->Reaction<->105992
RFS	Sb0067s002110	neighbouring_reaction_105992<->Reaction<->114992
RFS	Sb0067s002110	neighbouring_reaction_114992<->Reaction<->105992
RFS	Sb0067s002130	neighbouring_reaction_105992<->Reaction<->114992
RFS	Sb0067s002130	neighbouring_reaction_114992<->Reaction<->105992
RFS	Sb0067s002240	neighbouring_reaction_105992<->Reaction<->114992
RFS	Sb0067s002240	neighbouring_reaction_114992<->Reaction<->105992
RFS	Sb01g008910	neighbouring_reaction_105992<->Reaction<->114992
RFS	Sb01g008910	neighbouring_reaction_114992<->Reaction<->105992
RFS	Sb04g021810	neighbouring_reaction_105992<->Reaction<->114992
RFS	Sb04g021810	neighbouring_reaction_114992<->Reaction<->105992
RFS	Sb04g021810	neighbouring_reaction_105992<->Reaction<->114992
RFS	Sb04g021810	neighbouring_reaction_114992<->Reaction<->105992
RFS	Sb04g021810	neighbouring_reaction_105992<->Reaction<->114992
RFS	Sb04g021810	neighbouring_reaction_114992<->Reaction<->105992
RFS	Sb05g026330	neighbouring_reaction_105992<->Reaction<->105996
RFS	Sb05g026330	neighbouring_reaction_105996<->Reaction<->105992
MDH	Sb02g021090	neighbouring_reaction_105820<->Reaction<->114269
MDH	Sb02g021090	neighbouring_reaction_114269<->Reaction<->105820
MDH	Sb03g003220	neighbouring_reaction_105820<->Reaction<->105836
MDH	Sb03g003220	neighbouring_reaction_105836<->Reaction<->105820
MDH	Sb03g003230	neighbouring_reaction_105820<->Reaction<->105836
MDH	Sb03g003230	neighbouring_reaction_105836<->Reaction<->105820
MDH	Sb03g033250	neighbouring_reaction_105820<->Reaction<->105836
MDH	Sb03g033250	neighbouring_reaction_105836<->Reaction<->105820
MDH	Sb03g033250	neighbouring_reaction_105820<->Reaction<->105836
MDH	Sb03g033250	neighbouring_reaction_105836<->Reaction<->105820
MDH	Sb03g034280	neighbouring_reaction_105820<->Reaction<->105836
MDH	Sb03g034280	neighbouring_reaction_105836<->Reaction<->105820
MDH	Sb03g035090	neighbouring_reaction_105820<->Reaction<->114269
MDH	Sb03g035090	neighbouring_reaction_114269<->Reaction<->105820
MDH	Sb03g035220	neighbouring_reaction_105821<->Reaction<->113098
MDH	Sb03g035220	neighbouring_reaction_113098<->Reaction<->105821
MDH	Sb04g008720	neighbouring_reaction_105820<->Reaction<->114269
MDH	Sb04g008720	neighbouring_reaction_114269<->Reaction<->105820
MDH	Sb07g014960	neighbouring_reaction_105820<->Reaction<->114269
MDH	Sb07g014960	neighbouring_reaction_114269<->Reaction<->105820
MDH	Sb09g005810	neighbouring_reaction_105820<->Reaction<->105836
MDH	Sb09g005810	neighbouring_reaction_105836<->Reaction<->105820
MDH	Sb10g021330	neighbouring_reaction_105820<->Reaction<->114269
MDH	Sb10g021330	neighbouring_reaction_114269<->Reaction<->105820
AST	Sb01g007230	neighbouring_reaction_113286<->Reaction<->113290
AST	Sb01g007230	neighbouring_reaction_113290<->Reaction<->113286
AST	Sb01g009880	neighbouring_reaction_113098<->Reaction<->113134
AST	Sb01g009880	neighbouring_reaction_113134<->Reaction<->113098
AST	Sb01g014020	neighbouring_reaction_113286<->Reaction<->113291
AST	Sb01g014020	neighbouring_reaction_113291<->Reaction<->113286
AST	Sb01g015190	neighbouring_reaction_113097<->Reaction<->113098
AST	Sb01g015190	neighbouring_reaction_113098<->Reaction<->113097
AST	Sb01g038460	neighbouring_reaction_109137<->Reaction<->113098
AST	Sb01g038460	neighbouring_reaction_113098<->Reaction<->109137
AST	Sb01g038460	neighbouring_reaction_109137<->Reaction<->113098
AST	Sb01g038460	neighbouring_reaction_113098<->Reaction<->109137
AST	Sb01g038460	neighbouring_reaction_109137<->Reaction<->113098
AST	Sb01g038460	neighbouring_reaction_113098<->Reaction<->109137
AST	Sb01g040720	neighbouring_reaction_109295<->Reaction<->113098
AST	Sb01g040720	neighbouring_reaction_113098<->Reaction<->109295
AST	Sb01g040720	neighbouring_reaction_109295<->Reaction<->113098
AST	Sb01g040720	neighbouring_reaction_113098<->Reaction<->109295
AST	Sb01g041700	neighbouring_reaction_113098<->Reaction<->113134
AST	Sb01g041700	neighbouring_reaction_113134<->Reaction<->113098
AST	Sb02g001140	neighbouring_reaction_113286<->Reaction<->113290
AST	Sb02g001140	neighbouring_reaction_113290<->Reaction<->113286
AST	Sb02g021090	neighbouring_reaction_113098<->Reaction<->114269
AST	Sb02g021090	neighbouring_reaction_114269<->Reaction<->113098
AST	Sb03g005710	neighbouring_reaction_109141<->Reaction<->113098
AST	Sb03g005710	neighbouring_reaction_113098<->Reaction<->109141
AST	Sb03g005710	neighbouring_reaction_113098<->Reaction<->115286
AST	Sb03g005710	neighbouring_reaction_115286<->Reaction<->113098
AST	Sb03g035090	neighbouring_reaction_113098<->Reaction<->114269
AST	Sb03g035090	neighbouring_reaction_114269<->Reaction<->113098
AST	Sb04g002810	neighbouring_reaction_113098<->Reaction<->113113
AST	Sb04g002810	neighbouring_reaction_113113<->Reaction<->113098
AST	Sb04g008720	neighbouring_reaction_113098<->Reaction<->114269
AST	Sb04g008720	neighbouring_reaction_114269<->Reaction<->113098
AST	Sb04g026510	neighbouring_reaction_113286<->Reaction<->113291
AST	Sb04g026510	neighbouring_reaction_113291<->Reaction<->113286
AST	Sb04g026520	neighbouring_reaction_113286<->Reaction<->113291
AST	Sb04g026520	neighbouring_reaction_113291<->Reaction<->113286
AST	Sb04g026530	neighbouring_reaction_113286<->Reaction<->113291
AST	Sb04g026530	neighbouring_reaction_113291<->Reaction<->113286
AST	Sb04g026540	neighbouring_reaction_113286<->Reaction<->113291
AST	Sb04g026540	neighbouring_reaction_113291<->Reaction<->113286
AST	Sb04g026550	neighbouring_reaction_113286<->Reaction<->113291
AST	Sb04g026550	neighbouring_reaction_113291<->Reaction<->113286
AST	Sb04g026560	neighbouring_reaction_113286<->Reaction<->113291
AST	Sb04g026560	neighbouring_reaction_113291<->Reaction<->113286
AST	Sb04g028690	neighbouring_reaction_109167<->Reaction<->113098
AST	Sb04g028690	neighbouring_reaction_113098<->Reaction<->109167
AST	Sb04g028690	neighbouring_reaction_109167<->Reaction<->113098
AST	Sb04g028690	neighbouring_reaction_113098<->Reaction<->109167
AST	Sb04g028690	neighbouring_reaction_109167<->Reaction<->113098
AST	Sb04g028690	neighbouring_reaction_113098<->Reaction<->109167
AST	Sb05g000440	neighbouring_reaction_109137<->Reaction<->113098
AST	Sb05g000440	neighbouring_reaction_113098<->Reaction<->109137
AST	Sb06g018050	neighbouring_reaction_113098<->Reaction<->113134
AST	Sb06g018050	neighbouring_reaction_113134<->Reaction<->113098
AST	Sb06g018130	neighbouring_reaction_113098<->Reaction<->113134
AST	Sb06g018130	neighbouring_reaction_113134<->Reaction<->113098
AST	Sb06g022740	neighbouring_reaction_113286<->Reaction<->113291
AST	Sb06g022740	neighbouring_reaction_113291<->Reaction<->113286
AST	Sb06g022750	neighbouring_reaction_113286<->Reaction<->113291
AST	Sb06g022750	neighbouring_reaction_113291<->Reaction<->113286
AST	Sb07g008570	neighbouring_reaction_109744<->Reaction<->113098
AST	Sb07g008570	neighbouring_reaction_113098<->Reaction<->109744
AST	Sb07g008570	neighbouring_reaction_109744<->Reaction<->113098
AST	Sb07g008570	neighbouring_reaction_113098<->Reaction<->109744
AST	Sb07g014960	neighbouring_reaction_113098<->Reaction<->114269
AST	Sb07g014960	neighbouring_reaction_114269<->Reaction<->113098
AST	Sb07g022670	neighbouring_reaction_113098<->Reaction<->113134
AST	Sb07g022670	neighbouring_reaction_113134<->Reaction<->113098
AST	Sb07g022670	neighbouring_reaction_113098<->Reaction<->113134
AST	Sb07g022670	neighbouring_reaction_113134<->Reaction<->113098
AST	Sb07g022670	neighbouring_reaction_113098<->Reaction<->113134
AST	Sb07g022670	neighbouring_reaction_113134<->Reaction<->113098
AST	Sb10g009590	neighbouring_reaction_109137<->Reaction<->113098
AST	Sb10g009590	neighbouring_reaction_113098<->Reaction<->109137
AST	Sb10g021330	neighbouring_reaction_113098<->Reaction<->114269
AST	Sb10g021330	neighbouring_reaction_114269<->Reaction<->113098
P5CS1	Sb01g005370	neighbouring_reaction_109182<->Reaction<->113186
P5CS1	Sb01g005370	neighbouring_reaction_109182<->Reaction<->113192
P5CS1	Sb01g005370	neighbouring_reaction_113186<->Reaction<->109182
P5CS1	Sb01g005370	neighbouring_reaction_113192<->Reaction<->109182
P5CS1	Sb01g005370	neighbouring_reaction_109182<->Reaction<->113186
P5CS1	Sb01g005370	neighbouring_reaction_109182<->Reaction<->113192
P5CS1	Sb01g005370	neighbouring_reaction_113186<->Reaction<->109182
P5CS1	Sb01g005370	neighbouring_reaction_113192<->Reaction<->109182
P5CS1	Sb06g024150	neighbouring_reaction_109182<->Reaction<->113186
P5CS1	Sb06g024150	neighbouring_reaction_109182<->Reaction<->113192
P5CS1	Sb06g024150	neighbouring_reaction_113186<->Reaction<->109182
P5CS1	Sb06g024150	neighbouring_reaction_113192<->Reaction<->109182
P5CS1	Sb01g005370	neighbouring_reaction_109182<->Reaction<->113186
P5CS1	Sb01g005370	neighbouring_reaction_109182<->Reaction<->113192
P5CS1	Sb01g005370	neighbouring_reaction_113186<->Reaction<->109182
P5CS1	Sb01g005370	neighbouring_reaction_113192<->Reaction<->109182
P5CS1	Sb01g005370	neighbouring_reaction_109182<->Reaction<->113186
P5CS1	Sb01g005370	neighbouring_reaction_109182<->Reaction<->113192
P5CS1	Sb01g005370	neighbouring_reaction_113186<->Reaction<->109182
P5CS1	Sb01g005370	neighbouring_reaction_113192<->Reaction<->109182
P5CS1	Sb06g024150	neighbouring_reaction_109182<->Reaction<->113186
P5CS1	Sb06g024150	neighbouring_reaction_109182<->Reaction<->113192
P5CS1	Sb06g024150	neighbouring_reaction_113186<->Reaction<->109182
P5CS1	Sb06g024150	neighbouring_reaction_113192<->Reaction<->109182
P5CS1	Sb09g022290	neighbouring_reaction_109182<->Reaction<->113193
P5CS1	Sb09g022290	neighbouring_reaction_113193<->Reaction<->109182
PGK	Sb05g003480	neighbouring_reaction_108880<->Reaction<->110690
PGK	Sb05g003480	neighbouring_reaction_110690<->Reaction<->108880
PGK	Sb05g003480	neighbouring_reaction_108880<->Reaction<->110690
PGK	Sb05g003480	neighbouring_reaction_110690<->Reaction<->108880
PRK	Sb02g004280	neighbouring_reaction_109009<->Reaction<->110676
PRK	Sb02g004280	neighbouring_reaction_110676<->Reaction<->109009
PRK	Sb02g004280	neighbouring_reaction_109009<->Reaction<->110676
PRK	Sb02g004280	neighbouring_reaction_110676<->Reaction<->109009
PRK	Sb05g003480	neighbouring_reaction_109009<->Reaction<->110690
PRK	Sb05g003480	neighbouring_reaction_110690<->Reaction<->109009
PRK	Sb02g004280	neighbouring_reaction_109009<->Reaction<->110676
PRK	Sb02g004280	neighbouring_reaction_110676<->Reaction<->109009
PRK	Sb02g004280	neighbouring_reaction_109009<->Reaction<->110676
PRK	Sb02g004280	neighbouring_reaction_110676<->Reaction<->109009
PRK	Sb05g003480	neighbouring_reaction_109009<->Reaction<->110690
PRK	Sb05g003480	neighbouring_reaction_110690<->Reaction<->109009
MGDGs	Sb02g042960	neighbouring_reaction_110853<->Reaction<->115455
MGDGs	Sb02g042960	neighbouring_reaction_115455<->Reaction<->110853
BPNT1	Sb01g008450	neighbouring_reaction_107095<->Reaction<->109381
BPNT1	Sb01g008450	neighbouring_reaction_109381<->Reaction<->107095
BPNT1	Sb01g015510	neighbouring_reaction_106130<->Reaction<->113711
BPNT1	Sb01g015510	neighbouring_reaction_113711<->Reaction<->106130
BPNT1	Sb06g000880	neighbouring_reaction_107095<->Reaction<->109381
BPNT1	Sb06g000880	neighbouring_reaction_109381<->Reaction<->107095
BPNT1	Sb01g008450	neighbouring_reaction_107095<->Reaction<->109381
BPNT1	Sb01g008450	neighbouring_reaction_109381<->Reaction<->107095
BPNT1	Sb01g015510	neighbouring_reaction_106130<->Reaction<->113711
BPNT1	Sb01g015510	neighbouring_reaction_113711<->Reaction<->106130
BPNT1	Sb06g000880	neighbouring_reaction_107095<->Reaction<->109381
BPNT1	Sb06g000880	neighbouring_reaction_109381<->Reaction<->107095
P5CS1	Sb01g005370	neighbouring_reaction_109182<->Reaction<->113186
P5CS1	Sb01g005370	neighbouring_reaction_109182<->Reaction<->113192
P5CS1	Sb01g005370	neighbouring_reaction_113186<->Reaction<->109182
P5CS1	Sb01g005370	neighbouring_reaction_113192<->Reaction<->109182
P5CS1	Sb01g005370	neighbouring_reaction_109182<->Reaction<->113186
P5CS1	Sb01g005370	neighbouring_reaction_109182<->Reaction<->113192
P5CS1	Sb01g005370	neighbouring_reaction_113186<->Reaction<->109182
P5CS1	Sb01g005370	neighbouring_reaction_113192<->Reaction<->109182
P5CS1	Sb03g039820	neighbouring_reaction_109182<->Reaction<->113193
P5CS1	Sb03g039820	neighbouring_reaction_113193<->Reaction<->109182
P5CS1	Sb03g039820	neighbouring_reaction_109182<->Reaction<->113193
P5CS1	Sb03g039820	neighbouring_reaction_113193<->Reaction<->109182
P5CS1	Sb06g024150	neighbouring_reaction_109182<->Reaction<->113186
P5CS1	Sb06g024150	neighbouring_reaction_109182<->Reaction<->113192
P5CS1	Sb06g024150	neighbouring_reaction_113186<->Reaction<->109182
P5CS1	Sb06g024150	neighbouring_reaction_113192<->Reaction<->109182
P5CS1	Sb01g005370	neighbouring_reaction_109182<->Reaction<->113186
P5CS1	Sb01g005370	neighbouring_reaction_109182<->Reaction<->113192
P5CS1	Sb01g005370	neighbouring_reaction_113186<->Reaction<->109182
P5CS1	Sb01g005370	neighbouring_reaction_113192<->Reaction<->109182
P5CS1	Sb01g005370	neighbouring_reaction_109182<->Reaction<->113186
P5CS1	Sb01g005370	neighbouring_reaction_109182<->Reaction<->113192
P5CS1	Sb01g005370	neighbouring_reaction_113186<->Reaction<->109182
P5CS1	Sb01g005370	neighbouring_reaction_113192<->Reaction<->109182
P5CS1	Sb03g039820	neighbouring_reaction_109182<->Reaction<->113193
P5CS1	Sb03g039820	neighbouring_reaction_113193<->Reaction<->109182
P5CS1	Sb06g024150	neighbouring_reaction_109182<->Reaction<->113186
P5CS1	Sb06g024150	neighbouring_reaction_109182<->Reaction<->113192
P5CS1	Sb06g024150	neighbouring_reaction_113186<->Reaction<->109182
P5CS1	Sb06g024150	neighbouring_reaction_113192<->Reaction<->109182
SUS	Sb0067s002010	neighbouring_reaction_115027<->Reaction<->115689
SUS	Sb0067s002010	neighbouring_reaction_115689<->Reaction<->115027
SUS	Sb0067s002110	neighbouring_reaction_115027<->Reaction<->115689
SUS	Sb0067s002110	neighbouring_reaction_115689<->Reaction<->115027
SUS	Sb0067s002130	neighbouring_reaction_115027<->Reaction<->115689
SUS	Sb0067s002130	neighbouring_reaction_115689<->Reaction<->115027
SUS	Sb0067s002240	neighbouring_reaction_115027<->Reaction<->115689
SUS	Sb0067s002240	neighbouring_reaction_115689<->Reaction<->115027
SUS	Sb01g007580	neighbouring_reaction_115039<->Reaction<->115602
SUS	Sb01g007580	neighbouring_reaction_115602<->Reaction<->115039
SUS	Sb01g007580	neighbouring_reaction_115039<->Reaction<->115602
SUS	Sb01g007580	neighbouring_reaction_115602<->Reaction<->115039
SUS	Sb01g007580	neighbouring_reaction_115039<->Reaction<->115602
SUS	Sb01g007580	neighbouring_reaction_115602<->Reaction<->115039
SUS	Sb01g007580	neighbouring_reaction_115039<->Reaction<->115602
SUS	Sb01g007580	neighbouring_reaction_115602<->Reaction<->115039
SUS	Sb01g007580	neighbouring_reaction_115039<->Reaction<->115602
SUS	Sb01g007580	neighbouring_reaction_115602<->Reaction<->115039
SUS	Sb01g008910	neighbouring_reaction_115027<->Reaction<->115689
SUS	Sb01g008910	neighbouring_reaction_115689<->Reaction<->115027
SUS	Sb01g014970	neighbouring_reaction_115039<->Reaction<->115602
SUS	Sb01g014970	neighbouring_reaction_115602<->Reaction<->115039
SUS	Sb01g035380	neighbouring_reaction_115039<->Reaction<->115463
SUS	Sb01g035380	neighbouring_reaction_115463<->Reaction<->115039
SUS	Sb01g043150	neighbouring_reaction_115039<->Reaction<->115602
SUS	Sb01g043150	neighbouring_reaction_115602<->Reaction<->115039
SUS	Sb02g030500	neighbouring_reaction_115039<->Reaction<->115460
SUS	Sb02g030500	neighbouring_reaction_115460<->Reaction<->115039
SUS	Sb02g032250	neighbouring_reaction_108574<->Reaction<->115039
SUS	Sb02g032250	neighbouring_reaction_110534<->Reaction<->115039
SUS	Sb02g032250	neighbouring_reaction_115039<->Reaction<->108574
SUS	Sb02g032250	neighbouring_reaction_115039<->Reaction<->110534
SUS	Sb02g032250	neighbouring_reaction_115689<->Reaction<->115777
SUS	Sb02g032250	neighbouring_reaction_115777<->Reaction<->115689
SUS	Sb04g001320	neighbouring_reaction_108574<->Reaction<->115039
SUS	Sb04g001320	neighbouring_reaction_110534<->Reaction<->115039
SUS	Sb04g001320	neighbouring_reaction_115039<->Reaction<->108574
SUS	Sb04g001320	neighbouring_reaction_115039<->Reaction<->110534
SUS	Sb04g001320	neighbouring_reaction_115689<->Reaction<->115777
SUS	Sb04g001320	neighbouring_reaction_115777<->Reaction<->115689
SUS	Sb04g021810	neighbouring_reaction_115027<->Reaction<->115689
SUS	Sb04g021810	neighbouring_reaction_115689<->Reaction<->115027
SUS	Sb04g021810	neighbouring_reaction_115027<->Reaction<->115689
SUS	Sb04g021810	neighbouring_reaction_115689<->Reaction<->115027
SUS	Sb04g021810	neighbouring_reaction_115027<->Reaction<->115689
SUS	Sb04g021810	neighbouring_reaction_115689<->Reaction<->115027
SUS	Sb0067s002010	neighbouring_reaction_115027<->Reaction<->115689
SUS	Sb0067s002010	neighbouring_reaction_115689<->Reaction<->115027
SUS	Sb0067s002110	neighbouring_reaction_115027<->Reaction<->115689
SUS	Sb0067s002110	neighbouring_reaction_115689<->Reaction<->115027
SUS	Sb0067s002130	neighbouring_reaction_115027<->Reaction<->115689
SUS	Sb0067s002130	neighbouring_reaction_115689<->Reaction<->115027
SUS	Sb0067s002240	neighbouring_reaction_115027<->Reaction<->115689
SUS	Sb0067s002240	neighbouring_reaction_115689<->Reaction<->115027
SUS	Sb01g007580	neighbouring_reaction_115039<->Reaction<->115602
SUS	Sb01g007580	neighbouring_reaction_115602<->Reaction<->115039
SUS	Sb01g007580	neighbouring_reaction_115039<->Reaction<->115602
SUS	Sb01g007580	neighbouring_reaction_115602<->Reaction<->115039
SUS	Sb01g007580	neighbouring_reaction_115039<->Reaction<->115602
SUS	Sb01g007580	neighbouring_reaction_115602<->Reaction<->115039
SUS	Sb01g007580	neighbouring_reaction_115039<->Reaction<->115602
SUS	Sb01g007580	neighbouring_reaction_115602<->Reaction<->115039
SUS	Sb01g007580	neighbouring_reaction_115039<->Reaction<->115602
SUS	Sb01g007580	neighbouring_reaction_115602<->Reaction<->115039
SUS	Sb01g008910	neighbouring_reaction_115027<->Reaction<->115689
SUS	Sb01g008910	neighbouring_reaction_115689<->Reaction<->115027
SUS	Sb01g014970	neighbouring_reaction_115039<->Reaction<->115602
SUS	Sb01g014970	neighbouring_reaction_115602<->Reaction<->115039
SUS	Sb01g035380	neighbouring_reaction_115039<->Reaction<->115463
SUS	Sb01g035380	neighbouring_reaction_115463<->Reaction<->115039
SUS	Sb01g043150	neighbouring_reaction_115039<->Reaction<->115602
SUS	Sb01g043150	neighbouring_reaction_115602<->Reaction<->115039
SUS	Sb02g030500	neighbouring_reaction_115039<->Reaction<->115460
SUS	Sb02g030500	neighbouring_reaction_115460<->Reaction<->115039
SUS	Sb02g032250	neighbouring_reaction_108574<->Reaction<->115039
SUS	Sb02g032250	neighbouring_reaction_110534<->Reaction<->115039
SUS	Sb02g032250	neighbouring_reaction_115039<->Reaction<->108574
SUS	Sb02g032250	neighbouring_reaction_115039<->Reaction<->110534
SUS	Sb02g032250	neighbouring_reaction_115689<->Reaction<->115777
SUS	Sb02g032250	neighbouring_reaction_115777<->Reaction<->115689
SUS	Sb04g001320	neighbouring_reaction_108574<->Reaction<->115039
SUS	Sb04g001320	neighbouring_reaction_110534<->Reaction<->115039
SUS	Sb04g001320	neighbouring_reaction_115039<->Reaction<->108574
SUS	Sb04g001320	neighbouring_reaction_115039<->Reaction<->110534
SUS	Sb04g001320	neighbouring_reaction_115689<->Reaction<->115777
SUS	Sb04g001320	neighbouring_reaction_115777<->Reaction<->115689
SUS	Sb04g021810	neighbouring_reaction_115027<->Reaction<->115689
SUS	Sb04g021810	neighbouring_reaction_115689<->Reaction<->115027
SUS	Sb04g021810	neighbouring_reaction_115027<->Reaction<->115689
SUS	Sb04g021810	neighbouring_reaction_115689<->Reaction<->115027
SUS	Sb04g021810	neighbouring_reaction_115027<->Reaction<->115689
SUS	Sb04g021810	neighbouring_reaction_115689<->Reaction<->115027
SUS	Sb0067s002010	neighbouring_reaction_115027<->Reaction<->115689
SUS	Sb0067s002010	neighbouring_reaction_115689<->Reaction<->115027
SUS	Sb0067s002110	neighbouring_reaction_115027<->Reaction<->115689
SUS	Sb0067s002110	neighbouring_reaction_115689<->Reaction<->115027
SUS	Sb0067s002130	neighbouring_reaction_115027<->Reaction<->115689
SUS	Sb0067s002130	neighbouring_reaction_115689<->Reaction<->115027
SUS	Sb0067s002240	neighbouring_reaction_115027<->Reaction<->115689
SUS	Sb0067s002240	neighbouring_reaction_115689<->Reaction<->115027
SUS	Sb01g007580	neighbouring_reaction_115039<->Reaction<->115602
SUS	Sb01g007580	neighbouring_reaction_115602<->Reaction<->115039
SUS	Sb01g007580	neighbouring_reaction_115039<->Reaction<->115602
SUS	Sb01g007580	neighbouring_reaction_115602<->Reaction<->115039
SUS	Sb01g007580	neighbouring_reaction_115039<->Reaction<->115602
SUS	Sb01g007580	neighbouring_reaction_115602<->Reaction<->115039
SUS	Sb01g007580	neighbouring_reaction_115039<->Reaction<->115602
SUS	Sb01g007580	neighbouring_reaction_115602<->Reaction<->115039
SUS	Sb01g007580	neighbouring_reaction_115039<->Reaction<->115602
SUS	Sb01g007580	neighbouring_reaction_115602<->Reaction<->115039
SUS	Sb01g008910	neighbouring_reaction_115027<->Reaction<->115689
SUS	Sb01g008910	neighbouring_reaction_115689<->Reaction<->115027
SUS	Sb01g014970	neighbouring_reaction_115039<->Reaction<->115602
SUS	Sb01g014970	neighbouring_reaction_115602<->Reaction<->115039
SUS	Sb01g035380	neighbouring_reaction_115039<->Reaction<->115463
SUS	Sb01g035380	neighbouring_reaction_115463<->Reaction<->115039
SUS	Sb01g043150	neighbouring_reaction_115039<->Reaction<->115602
SUS	Sb01g043150	neighbouring_reaction_115602<->Reaction<->115039
SUS	Sb02g030500	neighbouring_reaction_115039<->Reaction<->115460
SUS	Sb02g030500	neighbouring_reaction_115460<->Reaction<->115039
SUS	Sb02g032250	neighbouring_reaction_108574<->Reaction<->115039
SUS	Sb02g032250	neighbouring_reaction_110534<->Reaction<->115039
SUS	Sb02g032250	neighbouring_reaction_115039<->Reaction<->108574
SUS	Sb02g032250	neighbouring_reaction_115039<->Reaction<->110534
SUS	Sb02g032250	neighbouring_reaction_115689<->Reaction<->115777
SUS	Sb02g032250	neighbouring_reaction_115777<->Reaction<->115689
SUS	Sb04g001320	neighbouring_reaction_108574<->Reaction<->115039
SUS	Sb04g001320	neighbouring_reaction_110534<->Reaction<->115039
SUS	Sb04g001320	neighbouring_reaction_115039<->Reaction<->108574
SUS	Sb04g001320	neighbouring_reaction_115039<->Reaction<->110534
SUS	Sb04g001320	neighbouring_reaction_115689<->Reaction<->115777
SUS	Sb04g001320	neighbouring_reaction_115777<->Reaction<->115689
SUS	Sb04g021810	neighbouring_reaction_115027<->Reaction<->115689
SUS	Sb04g021810	neighbouring_reaction_115689<->Reaction<->115027
SUS	Sb04g021810	neighbouring_reaction_115027<->Reaction<->115689
SUS	Sb04g021810	neighbouring_reaction_115689<->Reaction<->115027
SUS	Sb04g021810	neighbouring_reaction_115027<->Reaction<->115689
SUS	Sb04g021810	neighbouring_reaction_115689<->Reaction<->115027
TBC1	Sb07g026900
Myb	Sb01g028870
TPA	Sb01g039740
DIVARICATA	Sb03g006450
DIVARICATA	Sb06g008585
MBF	Sb10g023010
Myb	Sb05g021820
Myb	Sb03g032530
ARF	Sb05g019540
bZIP	Sb02g026570
AP1	Sb03g032290
EI2	Sb01g011020
ERTF	Sb04g006970
AP2	Sb02g025080
AP2/ERF	Sb04g006970
MADS-box	Sb01g030570
MADS	Sb01g049020
WRKY	Sb03g029920
DIVARICATA	Sb03g006450
UNE10	Sb01g029220
WRKY	Sb02g022280
ZEP	Sb06g018220
NCED	Sb01g047540
XDH	Sb01g003880
ABA8'OH	Sb07g022990
MCSU	Sb10g026910
CYP707A1	Sb07g022990
PYR/PYL/RCAR	Sb01g028330
PYR/PYL/RCAR	Sb01g038150
PYR/PYL/RCAR	Sb03g038600
PYR/PYL/RCAR	Sb04g008040
PYR/PYL/RCAR	Sb04g009280
PYR/PYL/RCAR	Sb09g006700
PYR/PYL/RCAR	Sb09g023180
PYR/PYL/RCAR	Sb10g022200
PP2C	Sb01g039890
PP2C	Sb02g022090
PP2C	Sb03g026070
PP2C	Sb03g029890
PP2C	Sb03g032740
PP2C	Sb03g039630
PP2C	Sb06g001720
PP2C	Sb09g026860
PP2C	Sb09g029080
PP2C	Sb09g030600
SnRK2	Sb01g007120
SnRK2	Sb01g033570
SnRK2	Sb02g039640
SnRK2	Sb04g022410
SnRK2	Sb06g033990
SnRK2	Sb08g019700
SnRK2	Sb09g021410
AREB/ABF	Sb01g036810
AREB/ABF	Sb02g026570
AREB/ABF	Sb02g043620
AREB/ABF	Sb03g037740
AREB/ABF	Sb03g040510
AREB/ABF	Sb03g040970
AREB/ABF	Sb06g026410
AREB/ABF	Sb08g003760
AREB/ABF	Sb09g021580
AREB/ABF	Sb09g023920
AREB/ABF	Sb10g007090
LEA14a	Sb07g024160
APX	Sb01g038760
TRAB1	Sb02g026570
CaNB1	Sb01g028750
LEA type-2	Sb02g008820
EIN2	Sb01g011020
GGTase 1	Sb03g006060
HK1	Sb01g010070
Indol-3-yl-AO	Sb01g005670
Indol-3-yl-AO	Sb02g005200
PP2C-6	Sb03g026070
PP2C-30	Sb01g039890
PP2C-68	Sb02g022090
PP2C-ABI2	Sb09g030600
ADH-1	Sb01g008730
ADH-1	Sb05g009350
ADH-1	Sb05g009360
AOC4	Sb01g031870
ALDH3a22	Sb01g003880
NADP-GAPDH	Sb07g021630
ALDH7a1	Sb02g025790
MGDG	Sb04g036240
ALDH3a6	Sb05g005470
ALDH3a6	Sb08g004840
Indol-3-yl-AO	Sb02g005200
RPE/PPE	Sb01g045920
NADP-GAPDH	Sb07g021630
ALDH7a1	Sb02g025790
ALDH3a14	Sb05g005470
ALDH3a14	Sb08g004840
Indol-3-yl-AO	Sb02g005200
ALDH3a22	Sb01g003880
ALDH3a22	Sb08g004840
ALDH3a22	Sb02g025790
LEA type-2	Sb02g008820
EIN2	Sb01g011020
GSTs	Sb02g003090
GSTs	Sb01g005990
GSTs	Sb02g022210
BAM1	Sb01g019850
BAM1	Sb01g047500
POX1B/POX3	Sb04g004250
POX1B/POX3	Sb10g027490
AOC4	Sb01g031870
CCD	Sb01g047540
GOLS2	Sb01g037090
P-ATPase	Sb01g048440
XDH	Sb01g031520
HSP90	Sb07g028940
HSP70	Sb01g017050
HsfB2a	Sb06g025710
GOLS2	Sb01g037090
GOLS2	Sb02g043450
Cas	Sb02g028770
ZEP	Sb06g018220
COR413IM1	Sb09g028710
LTIP	Sb09g003060
GSTs	Sb02g003090
GSTs	Sb01g005990
GSTs	Sb02g022210
GSTs	Sb02g038130
PLC2	Sb08g005200
PLC2	Sb09g002320
POX1B/POX3	Sb10g027490
POX1B/POX3	Sb04g004250
GOLS2	Sb01g037090
GOLS2	Sb02g043450
BPNT1	Sb08g005190
BPNT1	Sb08g005200
MGDGs	Sb04g036240
AECLP	Sb03g030100
AOC4	Sb01g031870
SHP	Sb01g038670
STO	Sb02g030690
ALDH	Sb02g025790
ALDH	Sb05g005470
ALDH	Sb08g004840
GOLS2	Sb01g037090
MGDGs	Sb04g036240
PLC2	Sb09g002320
ECLP	Sb03g030100
Cas	Sb02g028770
AOC4	Sb01g031870
GSTs	Sb01g005990
GSTs	Sb02g022210
GSTs	Sb02g038130
GSTs	Sb10g022780
GSTs	Sb02g003090
GSTs	Sb02g022210
GSTs	Sb10g022780
POX1B/POX3	Sb04g004250
POX1B/POX3	Sb10g027490
GTFs	Sb01g037090
RFS	Sb03g004540
MAPK5	Sb01g038750
MAPK5	Sb10g003810
PLC2	Sb09g002320
PP2C-9	Sb09g022410
MCSUAK5	Sb10g026910
PPAT	Sb04g002790
STK	Sb01g033570
PGK	Sb04g004690
PRK	Sb04g030950
ECLP	Sb03g030100
ADH1	Sb01g008730
ADH1	Sb05g009350
ADH1	Sb05g009360
ALDH3	Sb05g005470
ALDH3	Sb08g004840
ALDH3	Sb05g005470
ALDH3	Sb08g004840
ALDH3	Sb05g005470
ALDH3	Sb08g004840
ALDH3	Sb01g003880
ALDH3	Sb02g025790
BAM1	Sb01g019850
BAM1	Sb01g047500
CSC	Sb03g034680
CSC	Sb08g017750
CSC	Sb03g034880
Cas	Sb02g028770
GOLS2	Sb01g037090
GOLS2	Sb01g037090
GOLS2	Sb02g043450
RFS	Sb03g004540
GDH	Sb04g000320
GAPDH	Sb07g02130
PGK	Sb04g004690
PLC2	Sb09g002320
RuBisCO	Sb05g027870
RPE/PPE	Sb01g045920
SUS	Sb01g033060
SUS	Sb10g006330
P-ATPase	Sb01g048440
P-ATPase	Sb06g031240
P-ATPase	Sb07g007610
P-ATPase	Sb10g025470
BPNT1	Sb08g005190
BPNT1	Sb08g005200
NDUFS	Sb02g037780
PGK	Sb04g004690
PRK	Sb04g030950
RuBisCO	Sb05g027870
RPE/PPE	Sb01g045920
Pol2CTD	Sb03g040355
ALDH3	Sb01g003880
ALDH3	Sb05g005470
ALDH3	Sb08g004840
ADH1	Sb01g008730
ADH1	Sb05g009350
ADH1	Sb05g009360
GSTs	Sb02g003090
GSTs	Sb01g005990
GSTs	Sb02g022210
GSTs	Sb02g038130
GSTs	Sb03g045860
GSTs	Sb10g022780
GDH	Sb04g000320
AHCY	Sb05g014470
ADC	Sb10g002070
MCSU	Sb10g026910
GAPDH	Sb07g021630
GPX2	Sb0010s007790
Pol2CTD	Sb03g040355
BAS1	Sb04g021990
PO	Sb05g001000
PO	Sb04g004250
PO	Sb10g027490
XDH	Sb01g031520
BAS1	Sb04g021990
ADH1	Sb01g008730
ADH1	Sb05g009350
ADH1	Sb05g009360
AOC4	Sb01g031870
ALDH3a22	Sb01g003880
ZEP	Sb06g018220
CCD	Sb01g047540
NCED	Sb01g047540
ABA8'OH	Sb07g022990
ZSD1	Sb01g003880
AHCY	Sb05g014470
MDH	Sb03g029570
ALDH3a15	Sb05g005470
ALDH3a15	Sb08g004840
AAO1	Sb02g005200
GAPDH	Sb07g021630
ALDH7	Sb02g025790
ALDH3a22	Sb05g005470
ALDH3a1	Sb08g004840

## Sheet: Total sorghumcyc data from whic
gene_name	transcript_name	enzyme_name	reaction_id	reaction_name	ec	pathway_id	pathway_name
Sb03g031170	SB03G031170.1	aspartic proteinase nepenthesin-2 precursor, putative, expressed	RXN-6601		2.3.2.2	PWY-4041	&gamma;-glutamyl cycle
Sb01g050250	SB01G050250.1	branched-chain-amino-acid aminotransferase, putative, expressed	BRANCHED-CHAINAMINOTRANSFERILEU-RXN	Branched-chain amino acid aminotransferase	2.6.1.42	PWY-5078	isoleucine degradation II
Sb01g050250	SB01G050250.1	branched-chain-amino-acid aminotransferase, putative, expressed	BRANCHED-CHAINAMINOTRANSFERILEU-RXN	Branched-chain amino acid aminotransferase	2.6.1.42	ILEUDEG-PWY	isoleucine degradation I
Sb01g050250	SB01G050250.1	branched-chain-amino-acid aminotransferase, putative, expressed	BRANCHED-CHAINAMINOTRANSFERILEU-RXN	Branched-chain amino acid aminotransferase	2.6.1.42	ILEUSYN-PWY	isoleucine biosynthesis from threonine
Sb01g050250	SB01G050250.1	branched-chain-amino-acid aminotransferase, putative, expressed	BRANCHED-CHAINAMINOTRANSFERVAL-RXN	Branched-chain amino acid aminotransferase	2.6.1.42	PWY-3921	pantothenate biosynthesis II
Sb01g050250	SB01G050250.1	branched-chain-amino-acid aminotransferase, putative, expressed	BRANCHED-CHAINAMINOTRANSFERVAL-RXN	Branched-chain amino acid aminotransferase	2.6.1.42	PWY-5057	valine degradation II
Sb01g050250	SB01G050250.1	branched-chain-amino-acid aminotransferase, putative, expressed	BRANCHED-CHAINAMINOTRANSFERVAL-RXN	Branched-chain amino acid aminotransferase	2.6.1.42	PANTO-PWY	pantothenate biosynthesis I
Sb01g050250	SB01G050250.1	branched-chain-amino-acid aminotransferase, putative, expressed	BRANCHED-CHAINAMINOTRANSFERVAL-RXN	Branched-chain amino acid aminotransferase	2.6.1.42	VALDEG-PWY	valine degradation I
Sb01g050250	SB01G050250.1	branched-chain-amino-acid aminotransferase, putative, expressed	BRANCHED-CHAINAMINOTRANSFERVAL-RXN	Branched-chain amino acid aminotransferase	2.6.1.42	VALSYN-PWY	valine biosynthesis
Sb01g050250	SB01G050250.1	branched-chain-amino-acid aminotransferase, putative, expressed	BRANCHED-CHAINAMINOTRANSFERLEU-RXN	Branched-chain amino acid aminotransferase	2.6.1.42	LEUSYN-PWY	leucine biosynthesis
Sb01g050250	SB01G050250.1	branched-chain-amino-acid aminotransferase, putative, expressed	BRANCHED-CHAINAMINOTRANSFERLEU-RXN	Branched-chain amino acid aminotransferase	2.6.1.42	PWY-5076	leucine degradation III
Sb01g050250	SB01G050250.1	branched-chain-amino-acid aminotransferase, putative, expressed	BRANCHED-CHAINAMINOTRANSFERLEU-RXN	Branched-chain amino acid aminotransferase	2.6.1.42	LEU-DEG2-PWY	leucine degradation I
Sb02g037840	SB02G037840.1	cationic peroxidase 1 precursor, putative, expressed	RXN-8635		1.11.1.7	PWY-5461	betanidin degradation
Sb04g004920	SB04G004920.3	aldehyde dehydrogenase	GLYCOLALD-DEHYDROG-RXN	Glycolaldehyde dehydrogenase	1.2.1.21	PWY0-1280	ethylene glycol degradation
Sb04g004920	SB04G004920.3	glutamate-5-semialdehyde dehydrogenase	GLUTSEMIALDEHYDROG-RXN	Glutamate-5-semialdehyde dehydrogenase	1.2.1.41	PROSYN-PWY	proline biosynthesis I
Sb04g004920	SB04G004920.3	glutamate-5-semialdehyde dehydrogenase	GLUTSEMIALDEHYDROG-RXN	Glutamate-5-semialdehyde dehydrogenase	1.2.1.41	PROLINE-SYN2-PWY	proline biosynthesis II
Sb04g004920	SB04G004920.3	glutamate-5-semialdehyde dehydrogenase	GLUTSEMIALDEHYDROG-RXN	Glutamate-5-semialdehyde dehydrogenase	1.2.1.41	CITRULBIO-PWY	citrulline biosynthesis
Sb04g004920	SB04G004920.3	1-pyrroline-5-carboxylate dehydrogenase	PYRROLINECARBDEHYDROG-RXN	1-pyrroline-5-carboxylate dehydrogenase	1.5.1.12	PROUT-PWY	proline degradation I
Sb04g004920	SB04G004920.3	1-pyrroline-5-carboxylate dehydrogenase	PYRROLINECARBDEHYDROG-RXN	1-pyrroline-5-carboxylate dehydrogenase	1.5.1.12	ARGASEDEG-PWY	arginine degradation I (arginase pathway)
Sb04g004920	SB04G004920.3	succinate semialdehyde dehydrogenase, mitochondrial precursor, putative, expressed	BADH-RXN	Betaine-aldehyde dehydrogenase	1.2.1.8	PWY1F-353	glycine betaine biosynthesis III (plants)
Sb04g004920	SB04G004920.3	aldehyde dehydrogenase	SUCCGLUALDDEHYD-RXN		1.2.1.-	AST-PWY	arginine degradation II
Sb04g004920	SB04G004920.3	1-pyrroline-5-carboxylate dehydrogenase	RXN-7183		1.5.1.12	PWY-4561	proline degradation II
Sb04g004920	SB04G004920.3	1-pyrroline-5-carboxylate dehydrogenase	HYDROXYPYRROLINEDEH-RXN	1-pyrroline-5-carboxylate dehydrogenase	1.5.1.12	HYDROXYPRODEG-PWY	4-hydroxyproline degradation I
Sb07g023810	SB07G023810.1	LOB domain protein 25, putative, expressed	1.1.1.34-RXN	Hydroxymethylglutaryl-CoA reductase (NADPH)	1.1.1.34	PWY-922	mevalonate pathway
Sb03g009960	SB03G009960.1	phosphoadenylyl-sulfate reductase (thioredoxin)	1.8.4.8-RXN	Phosphoadenylyl-sulfate reductase (thioredoxin)	1.8.4.8	SO4ASSIM-PWY	sulfate reduction I (assimilatory)
Sb03g001840	SB03G001840.1	lipase	TRIACYLGLYCEROL-LIPASE-RXN	Triacylglycerol lipase	3.1.1.3	LIPAS-PWY	triacylglycerol degradation
Sb06g033640	SB06G033640.1	cell division protein ftsZ homolog, chloroplast precursor, putative, expressed	6PFRUCTPHOS-RXN	6-phosphofructokinase	2.7.1.11	ANAEROFRUCAT-PWY	fructose degradation to pyruvate and lactate (anaerobic)
Sb06g033640	SB06G033640.1	cell division protein ftsZ homolog, chloroplast precursor, putative, expressed	6PFRUCTPHOS-RXN	6-phosphofructokinase	2.7.1.11	PWY-1042	glycolysis IV (plant cytosol)
Sb06g033640	SB06G033640.1	cell division protein ftsZ homolog, chloroplast precursor, putative, expressed	6PFRUCTPHOS-RXN	6-phosphofructokinase	2.7.1.11	PWY-3801	sucrose degradation to ethanol and lactate (anaerobic)
Sb06g033640	SB06G033640.1	cell division protein ftsZ homolog, chloroplast precursor, putative, expressed	6PFRUCTPHOS-RXN	6-phosphofructokinase	2.7.1.11	GLYCOLYSIS	glycolysis I
Sb10g023860	SB10G023860.2	copine-1, putative, expressed	RXN-8635		1.11.1.7	PWY-5461	betanidin degradation
Sb02g033710	SB02G033710.1	nucleoside diphosphate kinase 4, chloroplast precursor, putative, expressed	UDPKIN-RXN		2.7.4.6	PWY0-162	de novo biosynthesis of pyrimidine ribonucleotides
Sb02g033710	SB02G033710.1	nucleoside diphosphate kinase 4, chloroplast precursor, putative, expressed	DTDPKIN-RXN		2.7.4.6	PWY0-166	de novo biosynthesis of pyrimidine deoxyribonucleotides
Sb02g033710	SB02G033710.1	nucleoside diphosphate kinase 4, chloroplast precursor, putative, expressed	DGDPKIN-RXN		2.7.4.6	DENOVOPURINE2-PWY	purine nucleotides <i>de novo</i> biosynthesis I
Sb02g033710	SB02G033710.1	nucleoside diphosphate kinase 4, chloroplast precursor, putative, expressed	DADPKIN-RXN		2.7.4.6	DENOVOPURINE2-PWY	purine nucleotides <i>de novo</i> biosynthesis I
Sb02g033710	SB02G033710.1	nucleoside diphosphate kinase 4, chloroplast precursor, putative, expressed	DCDPKIN-RXN		2.7.4.6	PWY0-166	de novo biosynthesis of pyrimidine deoxyribonucleotides
Sb02g033710	SB02G033710.1	nucleoside diphosphate kinase 4, chloroplast precursor, putative, expressed	DUDPKIN-RXN		2.7.4.6	PWY0-166	de novo biosynthesis of pyrimidine deoxyribonucleotides
Sb04g002510	SB04G002510.2	glutamine amidotransferase subunit pdxT, putative, expressed	6PFRUCTPHOS-RXN	6-phosphofructokinase	2.7.1.11	ANAEROFRUCAT-PWY	fructose degradation to pyruvate and lactate (anaerobic)
Sb04g002510	SB04G002510.2	glutamine amidotransferase subunit pdxT, putative, expressed	6PFRUCTPHOS-RXN	6-phosphofructokinase	2.7.1.11	PWY-1042	glycolysis IV (plant cytosol)
Sb04g002510	SB04G002510.2	glutamine amidotransferase subunit pdxT, putative, expressed	6PFRUCTPHOS-RXN	6-phosphofructokinase	2.7.1.11	PWY-3801	sucrose degradation to ethanol and lactate (anaerobic)
Sb04g002510	SB04G002510.2	glutamine amidotransferase subunit pdxT, putative, expressed	6PFRUCTPHOS-RXN	6-phosphofructokinase	2.7.1.11	GLYCOLYSIS	glycolysis I
Sb04g002510	SB04G002510.2	imidazoleglycerol phosphate synthase	GLUTAMIDOTRANS-RXN		2.4.2.-	HISTSYN-PWY	histidine biosynthesis I
Sb02g029190	SB02G029190.1	acyl-ACP thioesterase family protein	RXN-7902		3.1.2.14	PWY-5142	acyl-ACP thioesterase pathway
Sb02g035700	SB02G035700.1	large tegument protein, putative, expressed	IPPISOM-RXN	Isopentenyl-diphosphate &delta;-isomerase	5.3.3.2	PWY-922	mevalonate pathway
Sb02g035700	SB02G035700.1	large tegument protein, putative, expressed	IPPISOM-RXN	Isopentenyl-diphosphate &delta;-isomerase	5.3.3.2	NONMEVIPP-PWY	methylerythritol phosphate pathway
Sb02g035700	SB02G035700.1	large tegument protein, putative, expressed	IPPISOM-RXN	Isopentenyl-diphosphate &delta;-isomerase	5.3.3.2	POLYISOPRENSYN-PWY	polyisoprenoid biosynthesis
Sb04g007770	SB04G007770.1	ankyrin-kinase, putative, expressed	GLUTAMINESYN-RXN	Glutamate--ammonia ligase	6.3.1.2	PWY-381	nitrate reduction II (assimilatory)
Sb04g007770	SB04G007770.1	ankyrin-kinase, putative, expressed	GLUTAMINESYN-RXN	Glutamate--ammonia ligase	6.3.1.2	GLNSYN-PWY	glutamine biosynthesis I
Sb04g007770	SB04G007770.1	ankyrin-kinase, putative, expressed	GLUTAMINESYN-RXN	Glutamate--ammonia ligase	6.3.1.2	PWY-3282	ammonia assimilation cycle II
Sb04g007770	SB04G007770.1	ankyrin-kinase, putative, expressed	AMINO-CARBOXYMUCONATE-SEMIALDEHYDE-RXN		4.1.1.45	TRYPTOPHAN-DEGRADATION-1	tryptophan degradation III (eukaryotic)
Sb03g029840	SB03G029840.2	isocitrate dehydrogenase, chloroplast precursor, putative, expressed	ISOCITDEH-RXN	Isocitrate dehydrogenase (NADP+)	1.1.1.42	TCA	TCA cycle
Sb03g029840	SB03G029840.2	isocitrate dehydrogenase, chloroplast precursor, putative, expressed	ISOCITDEH-RXN	Isocitrate dehydrogenase (NADP+)	1.1.1.42	ANARESP1-PWY	respiration (anaerobic)
Sb03g029840	SB03G029840.2	isocitrate dehydrogenase, chloroplast precursor, putative, expressed	ISOCITDEH-RXN	Isocitrate dehydrogenase (NADP+)	1.1.1.42	P105-PWY	TCA cycle variation I
Sb03g029840	SB03G029840.2	isocitrate dehydrogenase (NADP+) activity	RXN-7712			P23-PWY	reductive TCA cycle I
Sb08g013081	SB08G013081.1	homeobox domain containing protein, expressed	1.10.2.2-RXN	Ubiquinol--cytochrome c reductase	1.10.2.2	PWY-3781	aerobic respiration -- electron donor II
Sb01g025590	SB01G025590.1	2-oxoglutarate decarboxylase	2-OXOGLUT-DECARBOX-RXN	2-oxoglutarate decarboxylase	4.1.1.71	MENAQUINONESYN-PWY	menaquinone biosynthesis
Sb01g025590	SB01G025590.1	diterpene phytoalexin precursor biosynthetic process pathway	RXN-7700		1.1.1.1	PWY-5079	phenylalanine degradation III
Sb01g025590	SB01G025590.1	dTDP-glucose 4,6-dehydratase	DTDPGLUCDEHYDRAT-RXN	dTDP-glucose 4,6-dehydratase	4.2.1.46	DTDPRHAMSYN-PWY	dTDP-L-rhamnose biosynthesis I
Sb01g025590	SB01G025590.1	diterpene phytoalexin precursor biosynthetic process pathway	RXN-7694		1.1.1.1	PWY-5078	isoleucine degradation II
Sb01g025590	SB01G025590.1	diterpene phytoalexin precursor biosynthetic process pathway	RXN-7693		1.1.1.1	PWY-5076	leucine degradation III
Sb01g025590	SB01G025590.1	2-oxoglutarate decarboxylase	RXN-7774		4.1.1.71	P105-PWY	TCA cycle variation I
Sb01g025590	SB01G025590.1	diterpene phytoalexin precursor biosynthetic process pathway	RXN-6601		2.3.2.2	PWY-4041	&gamma;-glutamyl cycle
Sb01g025590	SB01G025590.1	diterpene phytoalexin precursor biosynthetic process pathway	ALCOHOL-DEHYDROG-RXN		1.1.1.1	P127-PWY	ethanol fermentation to acetate
Sb01g025590	SB01G025590.1	diterpene phytoalexin precursor biosynthetic process pathway	ALCOHOL-DEHYDROG-RXN		1.1.1.1	FERMENTATION-PWY	mixed acid fermentation
Sb01g025590	SB01G025590.1	diterpene phytoalexin precursor biosynthetic process pathway	ALCOHOL-DEHYDROG-RXN		1.1.1.1	PWY-3801	sucrose degradation to ethanol and lactate (anaerobic)
Sb01g025590	SB01G025590.1	diterpene phytoalexin precursor biosynthetic process pathway	ALCOHOL-DEHYDROG-RXN		1.1.1.1	PWY66-21	oxidative ethanol degradation I
Sb01g025590	SB01G025590.1	tropinone reductase, putative	TROPINONE-REDUCTASE-RXN	Tropinone reductase	1.1.1.236	PWY-5318	calystegine biosynthesis
Sb01g025590	SB01G025590.1	1-aminocyclopropane-1-carboxylate synthase	4.4.1.14-RXN	1-aminocyclopropane-1-carboxylate synthase	4.4.1.14	ETHYL-PWY	ethylene biosynthesis from methionine
Sb01g025590	SB01G025590.1	1-aminocyclopropane-1-carboxylate synthase	4.4.1.14-RXN	1-aminocyclopropane-1-carboxylate synthase	4.4.1.14	PWY-4361	methionine salvage pathway
Sb01g025590	SB01G025590.1	hydroxymethylbilane synthase	OHMETHYLBILANESYN-RXN	Hydroxymethylbilane synthase	2.5.1.61	PWY-5188	tetrapyrrole biosynthesis I
Sb01g025590	SB01G025590.1	diterpene phytoalexin precursor biosynthetic process pathway	RXN-7657		1.1.1.1	PWY-5057	valine degradation II
Sb01g025590	SB01G025590.1	diterpene phytoalexin precursor biosynthetic process pathway	RXN-7706		1.1.1.1	PWY-5082	methionine degradation III
Sb02g012910	SB02G012910.1	basic blue protein precursor, putative, expressed	RXN-6601		2.3.2.2	PWY-4041	&gamma;-glutamyl cycle
Sb10g025100	SB10G025100.1	diterpene phytoalexin biosynthetic process	RXN66-181		1.14.14.1	PWY66-241	bupropion degradation
Sb10g025100	SB10G025100.1	diterpene phytoalexin biosynthetic process	RXN66-61		1.14.14.1	PWY66-201	nicotine degradation II
Sb10g025100	SB10G025100.1	diterpene phytoalexin biosynthetic process	RXN66-61		1.14.14.1	PWY66-221	nicotine degradation III
Sb10g025100	SB10G025100.1	diterpene phytoalexin biosynthetic process	RXN66-146		1.14.14.1	PWY66-201	nicotine degradation II
Sb10g025100	SB10G025100.1	diterpene phytoalexin biosynthetic process	RXN66-163		1.14.14.1	PWY66-221	nicotine degradation III
Sb10g025100	SB10G025100.1	diterpene phytoalexin biosynthetic process	RXN-8630		1.14.14.1	PWY-5451	acetone degradation (to methylglyoxal)
Sb10g025100	SB10G025100.1	diterpene phytoalexin biosynthetic process	RXN66-161		1.14.14.1	PWY66-221	nicotine degradation III
Sb10g025100	SB10G025100.1	diterpene phytoalexin biosynthetic process	RXN66-169		1.14.14.1	PWY66-221	nicotine degradation III
Sb10g025100	SB10G025100.1	diterpene phytoalexin biosynthetic process	RXN66-170		1.14.14.1	PWY66-221	nicotine degradation III
Sb09g020960	SB09G020960.1	peroxidase 53 precursor, putative, expressed	RXN-8635		1.11.1.7	PWY-5461	betanidin degradation
Sb02g011340	SB02G011340.1	copine-1, putative, expressed	RXN-8635		1.11.1.7	PWY-5461	betanidin degradation
Sb07g019260	SB07G019260.2	L-threonine 3-dehydrogenase	THREODEHYD-RXN	L-threonine 3-dehydrogenase	1.1.1.103	THRDLCTCAT-PWY	threonine degradation III (to methylglyoxal)
Sb03g030800	SB03G030800.1	expressed protein	CYTOCHROME-C-OXIDASE-RXN	Cytochrome-c oxidase	1.9.3.1	PWY-3781	aerobic respiration -- electron donor II
Sb10g009466	SB10G009466.1	3-oxoacyl-[acyl-carrier protein] synthase	3-OXOACYL-ACP-SYNTH-RXN	3-oxoacyl-[acyl-carrier protein] synthase	2.3.1.41	FASYN-ELONG-PWY	fatty acid elongation -- saturated
Sb10g009466	SB10G009466.1	3-ketoacyl-CoA synthase, putative	RXN-7697		2.3.1.-	PWY-5080	very long chain fatty acid biosynthesis
Sb10g009466	SB10G009466.1	3-oxoacyl-[acyl-carrier protein] synthase	RXN0-2141		6.6.1.1	PWY0-862	fatty acid elongation -- unsaturated II
Sb10g009466	SB10G009466.1	3-oxoacyl-[acyl-carrier protein] synthase	3-OXOACYL-ACP-SYNTH-BASE-RXN	3-oxoacyl-[acyl-carrier protein] synthase	2.3.1.41	FASYN-INITIAL-PWY	fatty acid biosynthesis - initial steps
Sb10g009466	SB10G009466.1	fatty acid elongase	RXN-1026	fatty acid elongation		PWY-282	epicuticular wax biosynthesis
Sb10g030510	SB10G030510.1	adenylosuccinate synthase	ADENYLOSUCCINATE-SYNTHASE-RXN	adenylosuccinate synthetase	6.3.4.4	DENOVOPURINE2-PWY	purine nucleotides <i>de novo</i> biosynthesis I
Sb10g030510	SB10G030510.1	adenylosuccinate synthase	ADENYLOSUCCINATE-SYNTHASE-RXN	adenylosuccinate synthetase	6.3.4.4	PWY-841	purine nucleotides <i>de novo</i> biosynthesis II
Sb10g030510	SB10G030510.1	adenylosuccinate synthase	ADENYLOSUCCINATE-SYNTHASE-RXN	adenylosuccinate synthetase	6.3.4.4	P121-PWY	salvage pathways of purine nucleosides
Sb03g028880	SB03G028880.1	dihydroflavonol-4-reductase, putative	RXN-7784		1.1.1.219	PWY-5152	leucodelphinidin biosynthesis
Sb03g028880	SB03G028880.1	GDP-mannose 4,6-dehydratase	GDPMANDEHYDRA-RXN	GDP-mannose 4,6-dehydratase	4.2.1.47	PWY-66	GDP-L-fucose biosynthesis I (from GDP-D-mannose)
Sb03g028880	SB03G028880.1	GDP-mannose 4,6-dehydratase	GDPMANDEHYDRA-RXN	GDP-mannose 4,6-dehydratase	4.2.1.47	GDPRHAMSYN-PWY	GDP-D-rhamnose biosynthesis
Sb03g028880	SB03G028880.1	leucoanthocyanidin reductase, putative	RXN-1101		1.2.1.44	PWY-361	phenylpropanoid biosynthesis
Sb03g028880	SB03G028880.1	dihydroflavonol-4-reductase, putative	RXN-600		1.1.1.219	PWY1F-823	leucopelargonidin and leucocyanidin biosynthesis
Sb03g028880	SB03G028880.1	UDP-glucose 4-epimerase	UDP-N-ACETYLGLUCOSAMINE-4-EPIMERASE-RXN	UDP-N-acetylglucosamine 4-epimerase	5.1.3.7	UDPNACETYLGALSYN-PWY	UDP-<i>N</i>-acetylgalactosamine biosynthesis
Sb03g028880	SB03G028880.1	leucoanthocyanidin reductase, putative	RXN-710		1.1.1.145	PWY-2582	brassinosteroid biosynthesis II
Sb03g028880	SB03G028880.1	leucoanthocyanidin reductase, putative	RXN-1106		1.2.1.44	PWY-361	phenylpropanoid biosynthesis
Sb03g028880	SB03G028880.1	dihydroflavonol-4-reductase, putative	DIHYDROKAEMPFEROL-4-REDUCTASE-RXN	Dihydrokaempferol 4-reductase	1.1.1.219	PWY1F-823	leucopelargonidin and leucocyanidin biosynthesis
Sb03g028880	SB03G028880.1	UDP-glucose 4-epimerase	UDPGLUCEPIM-RXN	UDP-glucose 4-epimerase	5.1.3.2	PWY-3821	galactose degradation II
Sb03g028880	SB03G028880.1	UDP-glucose 4-epimerase	UDPGLUCEPIM-RXN	UDP-glucose 4-epimerase	5.1.3.2	P61-PWY	UDP-glucose conversion
Sb03g028880	SB03G028880.1	UDP-glucose 4-epimerase	UDPGLUCEPIM-RXN	UDP-glucose 4-epimerase	5.1.3.2	GALACTMETAB-PWY	UDP-galactose biosynthesis (salvage pathway from galactose using UDP-glucose)
Sb03g028880	SB03G028880.1	dTDP-glucose 4,6-dehydratase	DTDPGLUCDEHYDRAT-RXN	dTDP-glucose 4,6-dehydratase	4.2.1.46	DTDPRHAMSYN-PWY	dTDP-L-rhamnose biosynthesis I
Sb03g028880	SB03G028880.1	leucoanthocyanidin reductase, putative	DTDPDEHYRHAMREDUCT-RXN	dTDP-4-dehydrorhamnose reductase	1.1.1.133	DTDPRHAMSYN-PWY	dTDP-L-rhamnose biosynthesis I
Sb02g038560	SB02G038560.1	UDP-glycosyltransferase	RXN-4724		2.4.1.-	PWY-2881	cytokinins 7-<i>N</i>-glucoside biosynthesis
Sb02g038560	SB02G038560.1	UDP-glycosyltransferase	RXN-4733		2.4.1.-	PWY-2881	cytokinins 7-<i>N</i>-glucoside biosynthesis
Sb02g038560	SB02G038560.1	UDP-glycosyltransferase	RXN-4731		2.4.1.-	PWY-2881	cytokinins 7-<i>N</i>-glucoside biosynthesis
Sb02g038560	SB02G038560.1	UDP-glycosyltransferase	RXN-4736		2.4.1.-	PWY-2881	cytokinins 7-<i>N</i>-glucoside biosynthesis
Sb02g038560	SB02G038560.1	UDP-glycosyltransferase	RXN-4722		2.4.1.-	PWY-2901	cytokinins 9-<i>N</i>-glucoside biosynthesis
Sb02g038560	SB02G038560.1	UDP-glycosyltransferase	RXN-4729		2.4.1.-	PWY-2881	cytokinins 7-<i>N</i>-glucoside biosynthesis
Sb02g038560	SB02G038560.1	UDP-glycosyltransferase	RXN-4726		2.4.1.-	PWY-2902	cytokinins-<i>O</i>-glucoside biosynthesis
Sb02g038560	SB02G038560.1	UDP-glycosyltransferase	RXN-4721		2.4.1.-	PWY-2881	cytokinins 7-<i>N</i>-glucoside biosynthesis
Sb02g038560	SB02G038560.1	UDP-glycosyltransferase	RXN-4730		2.4.1.-	PWY-2901	cytokinins 9-<i>N</i>-glucoside biosynthesis
Sb02g038560	SB02G038560.1	UDP-glycosyltransferase	RXN-4723		2.4.1.203	PWY-2902	cytokinins-<i>O</i>-glucoside biosynthesis
Sb02g038560	SB02G038560.1	UDP-glycosyltransferase	RXN-4725		2.4.1.-	PWY-2901	cytokinins 9-<i>N</i>-glucoside biosynthesis
Sb02g038560	SB02G038560.1	UDP-glycosyltransferase	RXN-4732		2.4.1.-	PWY-2901	cytokinins 9-<i>N</i>-glucoside biosynthesis
Sb02g038560	SB02G038560.1	UDP-glycosyltransferase	RXN-4737		2.4.1.-	PWY-2902	cytokinins-<i>O</i>-glucoside biosynthesis
Sb02g038560	SB02G038560.1	UDP-glycosyltransferase	RXN-4728		2.4.1.-	PWY-2901	cytokinins 9-<i>N</i>-glucoside biosynthesis
Sb02g038560	SB02G038560.1	UDP-glycosyltransferase	RXN-4735		2.4.1.215	PWY-2902	cytokinins-<i>O</i>-glucoside biosynthesis
Sb02g038560	SB02G038560.1	UDP-glycosyltransferase	RXN-4727		2.4.1.-	PWY-2881	cytokinins 7-<i>N</i>-glucoside biosynthesis
Sb02g038560	SB02G038560.1	UDP-glycosyltransferase	RXN-4734		2.4.1.-	PWY-2901	cytokinins 9-<i>N</i>-glucoside biosynthesis
Sb02g038560	SB02G038560.1	indole-3-acetate beta-glucosyltransferase, putative	2.4.1.121-RXN	indole-3-acetate &beta;-glucosyltransferase	2.4.1.121	PWY-1741	IAA conjugate biosynthesis I
Sb02g038560	SB02G038560.1	indole-3-acetate beta-glucosyltransferase, putative	2.4.1.121-RXN	indole-3-acetate &beta;-glucosyltransferase	2.4.1.121	PWY-1782	IAA conjugate biosynthesis II
Sb07g006425	SB07G006425.1	electron transport	RIBULOSE-BISPHOSPHATE-CARBOXYLASE-RXN	Ribulose-bisphosphate carboxylase	4.1.1.39	CALVIN-PWY	Calvin cycle
Sb03g033730	SB03G033730.1	flavin monoxygenase-like protein floozy, putative	RXN66-81		1.14.13.8	PWY66-201	nicotine degradation II
Sb03g033730	SB03G033730.1	dihydrolipoyl dehydrogenase	RXN-7719		1.8.1.4	PWY-5046	branched-chain &alpha;-keto acid dehydrogenase complex
Sb09g030860	SB09G030860.2	nucleoside diphosphate kinase 4, chloroplast precursor, putative, expressed	DGDPKIN-RXN		2.7.4.6	DENOVOPURINE2-PWY	purine nucleotides <i>de novo</i> biosynthesis I
Sb09g030860	SB09G030860.2	nucleoside diphosphate kinase 4, chloroplast precursor, putative, expressed	DCDPKIN-RXN		2.7.4.6	PWY0-166	de novo biosynthesis of pyrimidine deoxyribonucleotides
Sb09g030860	SB09G030860.2	nucleoside diphosphate kinase 4, chloroplast precursor, putative, expressed	DUDPKIN-RXN		2.7.4.6	PWY0-166	de novo biosynthesis of pyrimidine deoxyribonucleotides
Sb09g030860	SB09G030860.2	nucleoside diphosphate kinase 4, chloroplast precursor, putative, expressed	UDPKIN-RXN		2.7.4.6	PWY0-162	de novo biosynthesis of pyrimidine ribonucleotides
Sb09g030860	SB09G030860.2	nucleoside diphosphate kinase 4, chloroplast precursor, putative, expressed	DADPKIN-RXN		2.7.4.6	DENOVOPURINE2-PWY	purine nucleotides <i>de novo</i> biosynthesis I
Sb09g030860	SB09G030860.2	nucleoside diphosphate kinase 4, chloroplast precursor, putative, expressed	DTDPKIN-RXN		2.7.4.6	PWY0-166	de novo biosynthesis of pyrimidine deoxyribonucleotides
Sb05g026910	SB05G026910.1	cyclopropane-fatty-acyl-phospholipid synthase/ oxidoreductase, putative, expressed	2.1.1.79-RXN	cyclopropane-fatty-acyl-phospholipid synthase	2.1.1.79	PWY0-541	cyclopropane fatty acid (CFA) biosynthesis
Sb05g026910	SB05G026910.1	cyclopropane-fatty-acyl-phospholipid synthase/ oxidoreductase, putative, expressed	RXN-7421		2.1.1.79	PWY-4942	cyclopropane and cyclopropene fatty acid biosynthesis
Sb06g001610	SB06G001610.1	threonine synthase	THRESYN-RXN	Threonine synthase	4.2.3.1	HOMOSER-THRESYN-PWY	threonine biosynthesis from homoserine
Sb06g001610	SB06G001610.1	cystathionine beta-synthase	CYSTATHIONINE-BETA-SYNTHASE-RXN	Cystathionine &beta;-synthase	4.2.1.22	HOMOCYSDEGR-PWY	homocysteine degradation
Sb06g001610	SB06G001610.1	cystathionine beta-synthase	CYSTATHIONINE-BETA-SYNTHASE-RXN	Cystathionine &beta;-synthase	4.2.1.22	PWY-801	homocysteine and cysteine interconversion
Sb06g001610	SB06G001610.1	cysteine synthase, mitochondrial precursor, putative	O-SUCCHOMOSERLYASE-RXN	O-succinylhomoserine (thiol)-lyase	2.5.1.48	HOMOSER-METSYN-PWY	methionine biosynthesis I
Sb06g001610	SB06G001610.1	cystathionine gamma-synthase, putative	CYSPH-RXN		2.5.1.-	PWY-702	methionine biosynthesis II
Sb06g001610	SB06G001610.1	cystathionine gamma-synthase, putative	RXN-721			PWY-801	homocysteine and cysteine interconversion
Sb06g001610	SB06G001610.1	cysteine synthase, mitochondrial precursor, putative	ACSERLY-RXN	Cysteine synthase	2.5.1.47	CYSTSYN-PWY	cysteine biosynthesis I
Sb06g001610	SB06G001610.1	cystathionine beta-lyase	CYSTATHIONINE-BETA-LYASE-RXN	Cystathionine &beta;-lyase	4.4.1.8	PWY-702	methionine biosynthesis II
Sb06g001610	SB06G001610.1	cystathionine beta-lyase	CYSTATHIONINE-BETA-LYASE-RXN	Cystathionine &beta;-lyase	4.4.1.8	HOMOSER-METSYN-PWY	methionine biosynthesis I
Sb06g001610	SB06G001610.1	cystathionine beta-lyase	CYSTATHIONINE-BETA-LYASE-RXN	Cystathionine &beta;-lyase	4.4.1.8	PWY-801	homocysteine and cysteine interconversion
Sb02g008130	SB02G008130.1	phospholipase D beta 1, putative, expressed	PHOSCHOL-RXN	Phospholipase D	3.1.4.4	PWY-3561	choline biosynthesis III
Sb02g008130	SB02G008130.1	phospholipase D beta 1, putative, expressed	PHOSCHOL-RXN	Phospholipase D	3.1.4.4	LIPASYN-PWY	phospholipases
Sb08g016190	SB08G016190.1	beta-glucuronidase	BETA-GLUCURONID-RXN	&beta;-glucuronidase	3.2.1.31	GLUCUROCAT-PWY	&beta;-D-glucuronide degradation
Sb06g017080	SB06G017080.1	OsAPx5 - Stromal Ascorbate Peroxidase encoding gene, expressed	RXN-8635		1.11.1.7	PWY-5461	betanidin degradation
Sb06g017080	SB06G017080.1	OsAPx5 - Stromal Ascorbate Peroxidase encoding gene, expressed	PREPHENATEDEHYDRAT-RXN	Prephenate dehydratase	4.2.1.51	PHESYN	phenylalanine biosynthesis I
Sb06g017080	SB06G017080.1	OsAPx5 - Stromal Ascorbate Peroxidase encoding gene, expressed	CATAL-RXN	Catalase	1.11.1.6	DETOX1-PWY	removal of superoxide radicals
Sb06g017080	SB06G017080.1	OsAPx5 - Stromal Ascorbate Peroxidase encoding gene, expressed	RXN-3521		1.11.1.11	PWY-2261	ascorbate glutathione cycle
Sb06g017080	SB06G017080.1	OsAPx5 - Stromal Ascorbate Peroxidase encoding gene, expressed	RXN66-1		1.11.1.6	PWY66-162	oxidative ethanol degradation III
Sb02g004200	SB02G004200.1	carbamoyl-phosphate synthase	CARBPSYN-RXN	carbamoyl-phosphate synthetase (glutamine-hydrolysing)	6.3.5.5	ARGSYNBSUB-PWY	arginine biosynthesis II (acetyl cycle)
Sb02g004200	SB02G004200.1	carbamoyl-phosphate synthase	CARBPSYN-RXN	carbamoyl-phosphate synthetase (glutamine-hydrolysing)	6.3.5.5	PWY0-162	de novo biosynthesis of pyrimidine ribonucleotides
Sb01g015960	SB01G015960.1	galactosyltransferase family, putative, expressed	RXN-8281		2.4.1.-	PWY-5338	galactosylcyclitol biosynthesis
Sb01g015960	SB01G015960.1	galactosyltransferase family, putative, expressed	RXN-8277		2.4.1.-	PWY-5338	galactosylcyclitol biosynthesis
Sb01g043780	SB01G043780.1	PYRIMSYN-PWY	ORNCARBAMTRANSFER-RXN	Ornithine carbamoyltransferase	2.1.3.3	PWY-4981	proline biosynthesis V (from arginine)
Sb01g043780	SB01G043780.1	PYRIMSYN-PWY	ORNCARBAMTRANSFER-RXN	Ornithine carbamoyltransferase	2.1.3.3	ARGSYNBSUB-PWY	arginine biosynthesis II (acetyl cycle)
Sb01g043780	SB01G043780.1	PYRIMSYN-PWY	ORNCARBAMTRANSFER-RXN	Ornithine carbamoyltransferase	2.1.3.3	PWY-4984	urea cycle
Sb01g043780	SB01G043780.1	PYRIMSYN-PWY	ORNCARBAMTRANSFER-RXN	Ornithine carbamoyltransferase	2.1.3.3	ARGININE-SYN4-PWY	arginine biosynthesis IV
Sb01g043780	SB01G043780.1	PYRIMSYN-PWY	ORNCARBAMTRANSFER-RXN	Ornithine carbamoyltransferase	2.1.3.3	CITRULLINE-DEG-PWY	citrulline degradation
Sb01g043780	SB01G043780.1	PYRIMSYN-PWY	ORNCARBAMTRANSFER-RXN	Ornithine carbamoyltransferase	2.1.3.3	CITRULBIO-PWY	citrulline biosynthesis
Sb01g043780	SB01G043780.1	PYRIMSYN-PWY	ASPCARBTRANS-RXN	Aspartate carbamoyltransferase	2.1.3.2	PWY0-162	de novo biosynthesis of pyrimidine ribonucleotides
Sb01g043780	SB01G043780.1	PYRIMSYN-PWY	RXN-9		2.1.3.3	PWY-5	canavanine biosynthesis
Sb06g022280	SB06G022280.1	caleosin 1, putative, expressed	CARBAMATE-KINASE-RXN	Carbamate kinase	2.7.2.2	CITRULLINE-DEG-PWY	citrulline degradation
Sb06g022280	SB06G022280.1	lipase	TRIACYLGLYCEROL-LIPASE-RXN	Triacylglycerol lipase	3.1.1.3	LIPAS-PWY	triacylglycerol degradation
Sb09g019276	SB09G019276.1	amino acid permease 6, putative, expressed	TRIACYLGLYCEROL-LIPASE-RXN	Triacylglycerol lipase	3.1.1.3	LIPAS-PWY	triacylglycerol degradation
Sb04g004920	SB04G004920.1	1-pyrroline-5-carboxylate dehydrogenase	PYRROLINECARBDEHYDROG-RXN	1-pyrroline-5-carboxylate dehydrogenase	1.5.1.12	PROUT-PWY	proline degradation I
Sb04g004920	SB04G004920.1	1-pyrroline-5-carboxylate dehydrogenase	PYRROLINECARBDEHYDROG-RXN	1-pyrroline-5-carboxylate dehydrogenase	1.5.1.12	ARGASEDEG-PWY	arginine degradation I (arginase pathway)
Sb04g004920	SB04G004920.1	aldehyde dehydrogenase	GLYCOLALD-DEHYDROG-RXN	Glycolaldehyde dehydrogenase	1.2.1.21	PWY0-1280	ethylene glycol degradation
Sb04g004920	SB04G004920.1	aldehyde dehydrogenase	SUCCGLUALDDEHYD-RXN		1.2.1.-	AST-PWY	arginine degradation II
Sb04g004920	SB04G004920.1	1-pyrroline-5-carboxylate dehydrogenase	RXN-7183		1.5.1.12	PWY-4561	proline degradation II
Sb04g004920	SB04G004920.1	succinate semialdehyde dehydrogenase, mitochondrial precursor, putative, expressed	BADH-RXN	Betaine-aldehyde dehydrogenase	1.2.1.8	PWY1F-353	glycine betaine biosynthesis III (plants)
Sb04g004920	SB04G004920.1	1-pyrroline-5-carboxylate dehydrogenase	HYDROXYPYRROLINEDEH-RXN	1-pyrroline-5-carboxylate dehydrogenase	1.5.1.12	HYDROXYPRODEG-PWY	4-hydroxyproline degradation I
Sb04g004920	SB04G004920.1	glutamate-5-semialdehyde dehydrogenase	GLUTSEMIALDEHYDROG-RXN	Glutamate-5-semialdehyde dehydrogenase	1.2.1.41	PROSYN-PWY	proline biosynthesis I
Sb04g004920	SB04G004920.1	glutamate-5-semialdehyde dehydrogenase	GLUTSEMIALDEHYDROG-RXN	Glutamate-5-semialdehyde dehydrogenase	1.2.1.41	PROLINE-SYN2-PWY	proline biosynthesis II
Sb04g004920	SB04G004920.1	glutamate-5-semialdehyde dehydrogenase	GLUTSEMIALDEHYDROG-RXN	Glutamate-5-semialdehyde dehydrogenase	1.2.1.41	CITRULBIO-PWY	citrulline biosynthesis
Sb01g006680	SB01G006680.3	malate dehydrogenase, glyoxysomal precursor, putative, expressed	MALATE-DEH-RXN	Malate dehydrogenase	1.1.1.37	MALATE-ASPARTATE-SHUTTLE-PWY	aspartate degradation II
Sb01g006680	SB01G006680.3	malate dehydrogenase, glyoxysomal precursor, putative, expressed	MALATE-DEH-RXN	Malate dehydrogenase	1.1.1.37	TCA	TCA cycle
Sb01g006680	SB01G006680.3	malate dehydrogenase, glyoxysomal precursor, putative, expressed	MALATE-DEH-RXN	Malate dehydrogenase	1.1.1.37	ANARESP1-PWY	respiration (anaerobic)
Sb01g006680	SB01G006680.3	malate dehydrogenase, glyoxysomal precursor, putative, expressed	MALATE-DEH-RXN	Malate dehydrogenase	1.1.1.37	GLUCONEO-PWY	gluconeogenesis
Sb01g006680	SB01G006680.3	malate dehydrogenase, glyoxysomal precursor, putative, expressed	MALATE-DEH-RXN	Malate dehydrogenase	1.1.1.37	FERMENTATION-PWY	mixed acid fermentation
Sb01g006680	SB01G006680.3	malate dehydrogenase, glyoxysomal precursor, putative, expressed	MALATE-DEH-RXN	Malate dehydrogenase	1.1.1.37	P23-PWY	reductive TCA cycle I
Sb01g006680	SB01G006680.3	malate dehydrogenase, glyoxysomal precursor, putative, expressed	MALATE-DEH-RXN	Malate dehydrogenase	1.1.1.37	P105-PWY	TCA cycle variation I
Sb01g006680	SB01G006680.3	malate dehydrogenase, glyoxysomal precursor, putative, expressed	L-LACTATE-DEHYDROGENASE-RXN	L-lactate dehydrogenase	1.1.1.27	ANAEROFRUCAT-PWY	fructose degradation to pyruvate and lactate (anaerobic)
Sb01g006680	SB01G006680.3	malate dehydrogenase, glyoxysomal precursor, putative, expressed	L-LACTATE-DEHYDROGENASE-RXN	L-lactate dehydrogenase	1.1.1.27	LCTACACAT-PWY	lactate oxidation
Sb01g006680	SB01G006680.3	malate dehydrogenase, glyoxysomal precursor, putative, expressed	L-LACTATE-DEHYDROGENASE-RXN	L-lactate dehydrogenase	1.1.1.27	PWY-3801	sucrose degradation to ethanol and lactate (anaerobic)
Sb01g006680	SB01G006680.3	malate dehydrogenase, glyoxysomal precursor, putative, expressed	L-LACTATE-DEHYDROGENASE-RXN	L-lactate dehydrogenase	1.1.1.27	P41-PWY	pyruvate fermentation to acetate and lactate I
Sb04g033940	SB04G033940.1	tyrosine transaminase	TYROSINE-AMINOTRANSFERASE-RXN	Tyrosine aminotransferase	2.6.1.5	TYRFUMCAT-PWY	tyrosine degradation I
Sb04g033940	SB04G033940.1	1-aminocyclopropane-1-carboxylate synthase 1, putative	PHOSGLYPHOS-RXN	Phosphoglycerate kinase	2.7.2.3	ANAEROFRUCAT-PWY	fructose degradation to pyruvate and lactate (anaerobic)
Sb04g033940	SB04G033940.1	1-aminocyclopropane-1-carboxylate synthase 1, putative	PHOSGLYPHOS-RXN	Phosphoglycerate kinase	2.7.2.3	GLUCONEO-PWY	gluconeogenesis
Sb04g033940	SB04G033940.1	1-aminocyclopropane-1-carboxylate synthase 1, putative	PHOSGLYPHOS-RXN	Phosphoglycerate kinase	2.7.2.3	PWY-1042	glycolysis IV (plant cytosol)
Sb04g033940	SB04G033940.1	1-aminocyclopropane-1-carboxylate synthase 1, putative	PHOSGLYPHOS-RXN	Phosphoglycerate kinase	2.7.2.3	CALVIN-PWY	Calvin cycle
Sb04g033940	SB04G033940.1	1-aminocyclopropane-1-carboxylate synthase 1, putative	PHOSGLYPHOS-RXN	Phosphoglycerate kinase	2.7.2.3	PWY-3801	sucrose degradation to ethanol and lactate (anaerobic)
Sb04g033940	SB04G033940.1	1-aminocyclopropane-1-carboxylate synthase 1, putative	PHOSGLYPHOS-RXN	Phosphoglycerate kinase	2.7.2.3	GLYCOLYSIS	glycolysis I
Sb04g033940	SB04G033940.1	tyrosine transaminase	PHEAMINOTRANS-RXN	Aromatic amino acid transferase	2.6.1.57	PWY-5079	phenylalanine degradation III
Sb04g033940	SB04G033940.1	tyrosine transaminase	PHEAMINOTRANS-RXN	Aromatic amino acid transferase	2.6.1.57	PHESYN	phenylalanine biosynthesis I
Sb04g033940	SB04G033940.1	1-aminocyclopropane-1-carboxylate synthase 1, putative	4.4.1.14-RXN	1-aminocyclopropane-1-carboxylate synthase	4.4.1.14	ETHYL-PWY	ethylene biosynthesis from methionine
Sb04g033940	SB04G033940.1	1-aminocyclopropane-1-carboxylate synthase 1, putative	4.4.1.14-RXN	1-aminocyclopropane-1-carboxylate synthase	4.4.1.14	PWY-4361	methionine salvage pathway
Sb04g033940	SB04G033940.1	histidinol-phosphate transaminase	HISTAMINOTRANS-RXN	Histidinol-phosphate aminotransferase	2.6.1.9	HISTSYN-PWY	histidine biosynthesis I
Sb02g030990	SB02G030990.1	family 9 endoglucanase At1g71380 precursor, putative	RXN-2043		3.2.1.4	PWY-1001	cellulose biosynthesis
Sb04g036990	SB04G036990.1	nicotinamide-nucleotide adenylyltransferase	2.7.7.1-RXN	Nicotinamide-nucleotide adenylyltransferase	2.7.7.1	NAD-BIOSYNTHESIS-II	NAD salvage pathway II
Sb05g024070	SB05G024070.1	stripe rust resistance protein Yr10, putative, expressed	RXN-8568		1.3.99.3	PROPFERM-PWY	D-lactate fermentation to propionate and acetate
Sb05g024070	SB05G024070.1	stripe rust resistance protein Yr10, putative, expressed	ACYL-COA-OXIDASE-RXN	Acyl-CoA oxidase	1.3.3.6	PWY-5136	fatty acid &beta;-oxidation II (plant, saturated)
Sb05g024070	SB05G024070.1	stripe rust resistance protein Yr10, putative, expressed	ACYLCOADEHYDROG-RXN	Acyl-CoA dehydrogenase	1.3.99.3	FAO-PWY	fatty acid &beta;-oxidation I
Sb05g024070	SB05G024070.1	stripe rust resistance protein Yr10, putative, expressed	PROPCOASYN-RXN		1.3.99.3	PWY-3941	&beta;-alanine biosynthesis II
Sb03g003240	SB03G003240.1	gibberellin 20-oxidase	RXN-7589		1.14.11.-	PWY-5036	gibberellin biosynthesis II (early C-3 hydroxylation)
Sb03g003240	SB03G003240.1	gibberellin 20-oxidase	RXN-7619		1.14.11.-	PWY-5047	gibberellin biosynthesis IV (<i>Gibberella fujikuroi</i>)
Sb03g003240	SB03G003240.1	leucoanthocyanidin dioxygenase, putative	RXN-602	Leucocyanidin oxygenase	1.14.11.-	PWY-5125	anthocyanin biosynthesis (pelargonidin 3-O-glucoside, cyanidin 3-O-glucoside)
Sb03g003240	SB03G003240.1	gibberellin 20-oxidase	RXN1F-169		1.14.11.-	PWY-5035	gibberellin biosynthesis III (early C-13 hydroxylation)
Sb03g003240	SB03G003240.1	naringenin,2-oxoglutarate 3-dioxygenase, putative	RXN1F-170		1.14.11.15	PWY-5035	gibberellin biosynthesis III (early C-13 hydroxylation)
Sb03g003240	SB03G003240.1	gibberellin 20-oxidase	RXN-7624		1.14.11.-	PWY-5047	gibberellin biosynthesis IV (<i>Gibberella fujikuroi</i>)
Sb03g003240	SB03G003240.1	gibberellin 20-oxidase	RXN1F-99		1.14.11.-	PWY-5070	gibberellin biosynthesis I (non C-3, non C-13 hydroxylation)
Sb03g003240	SB03G003240.1	gibberellin 20-oxidase	RXN1F-167		1.14.11.-	PWY-5035	gibberellin biosynthesis III (early C-13 hydroxylation)
Sb03g003240	SB03G003240.1	naringenin,2-oxoglutarate 3-dioxygenase, putative	RXN1F-168		1.14.11.12	PWY-5035	gibberellin biosynthesis III (early C-13 hydroxylation)
Sb03g003240	SB03G003240.1	flavonol synthase	RXN-527		1.14.11.23	PWY-3101	flavonol biosynthesis
Sb03g003240	SB03G003240.1	gibberellin 20-oxidase	RXN1F-164		1.14.11.-	PWY-5070	gibberellin biosynthesis I (non C-3, non C-13 hydroxylation)
Sb03g003240	SB03G003240.1	gibberellin 20-oxidase	RXN-7591		1.14.11.-	PWY-5036	gibberellin biosynthesis II (early C-3 hydroxylation)
Sb03g003240	SB03G003240.1	gibberellin 20-oxidase	RXN1F-101		1.14.11.-	PWY-5035	gibberellin biosynthesis III (early C-13 hydroxylation)
Sb03g003240	SB03G003240.1	gibberellin 20-oxidase	RXN1F-163		1.14.11.-	PWY-5070	gibberellin biosynthesis I (non C-3, non C-13 hydroxylation)
Sb03g003240	SB03G003240.1	gibberellin 20-oxidase	RXN1F-162		1.14.11.-	PWY-5070	gibberellin biosynthesis I (non C-3, non C-13 hydroxylation)
Sb03g003240	SB03G003240.1	gibberellin 20-oxidase	RXN-7590		1.14.11.-	PWY-5036	gibberellin biosynthesis II (early C-3 hydroxylation)
Sb01g006680	SB01G006680.1	malate dehydrogenase, glyoxysomal precursor, putative, expressed	MALATE-DEH-RXN	Malate dehydrogenase	1.1.1.37	MALATE-ASPARTATE-SHUTTLE-PWY	aspartate degradation II
Sb01g006680	SB01G006680.1	malate dehydrogenase, glyoxysomal precursor, putative, expressed	MALATE-DEH-RXN	Malate dehydrogenase	1.1.1.37	TCA	TCA cycle
Sb01g006680	SB01G006680.1	malate dehydrogenase, glyoxysomal precursor, putative, expressed	MALATE-DEH-RXN	Malate dehydrogenase	1.1.1.37	ANARESP1-PWY	respiration (anaerobic)
Sb01g006680	SB01G006680.1	malate dehydrogenase, glyoxysomal precursor, putative, expressed	MALATE-DEH-RXN	Malate dehydrogenase	1.1.1.37	GLUCONEO-PWY	gluconeogenesis
Sb01g006680	SB01G006680.1	malate dehydrogenase, glyoxysomal precursor, putative, expressed	MALATE-DEH-RXN	Malate dehydrogenase	1.1.1.37	FERMENTATION-PWY	mixed acid fermentation
Sb01g006680	SB01G006680.1	malate dehydrogenase, glyoxysomal precursor, putative, expressed	MALATE-DEH-RXN	Malate dehydrogenase	1.1.1.37	P23-PWY	reductive TCA cycle I
Sb01g006680	SB01G006680.1	malate dehydrogenase, glyoxysomal precursor, putative, expressed	MALATE-DEH-RXN	Malate dehydrogenase	1.1.1.37	P105-PWY	TCA cycle variation I
Sb01g006680	SB01G006680.1	malate dehydrogenase, glyoxysomal precursor, putative, expressed	L-LACTATE-DEHYDROGENASE-RXN	L-lactate dehydrogenase	1.1.1.27	ANAEROFRUCAT-PWY	fructose degradation to pyruvate and lactate (anaerobic)
Sb01g006680	SB01G006680.1	malate dehydrogenase, glyoxysomal precursor, putative, expressed	L-LACTATE-DEHYDROGENASE-RXN	L-lactate dehydrogenase	1.1.1.27	LCTACACAT-PWY	lactate oxidation
Sb01g006680	SB01G006680.1	malate dehydrogenase, glyoxysomal precursor, putative, expressed	L-LACTATE-DEHYDROGENASE-RXN	L-lactate dehydrogenase	1.1.1.27	PWY-3801	sucrose degradation to ethanol and lactate (anaerobic)
Sb01g006680	SB01G006680.1	malate dehydrogenase, glyoxysomal precursor, putative, expressed	L-LACTATE-DEHYDROGENASE-RXN	L-lactate dehydrogenase	1.1.1.27	P41-PWY	pyruvate fermentation to acetate and lactate I
Sb03g030840	SB03G030840.1	ubiquitin-conjugating enzyme E2 16, putative, expressed	RXN-8635		1.11.1.7	PWY-5461	betanidin degradation
Sb04g035300	SB04G035300.1	MYB305, putative	RXN-8635		1.11.1.7	PWY-5461	betanidin degradation
Sb10g026430	SB10G026430.3	THISYN-PWY	RXN-7719		1.8.1.4	PWY-5046	branched-chain &alpha;-keto acid dehydrogenase complex
Sb10g026430	SB10G026430.3	THISYN-PWY	RXN-6841		1.1.99.5	PWY-4261	glycerol degradation IV
Sb10g026430	SB10G026430.3	THISYN-PWY	RXN0-1132		1.8.1.4	PYRUVDEHYD-PWY	pyruvate dehydrogenase complex
Sb10g026430	SB10G026430.3	THISYN-PWY	RXN-8629		1.8.1.4	GLYCLEAV-PWY	glycine cleavage complex
Sb10g026430	SB10G026430.3	THISYN-PWY	RXN-7716		1.8.1.4	PWY-5084	2-keto glutarate dehydrogenase complex
Sb10g026430	SB10G026430.3	THISYN-PWY	GLYC3PDEHYDROG-RXN	Glycerol-3-phosphate dehydrogenase	1.1.99.5	AERESPDON-PWY	aerobic respiration -- electron donors reaction list
Sb10g026430	SB10G026430.3	THISYN-PWY	GLYC3PDEHYDROG-RXN	Glycerol-3-phosphate dehydrogenase	1.1.99.5	ANARESPDON-PWY	respiration (anaerobic)-- electron donors reaction list
Sb10g026430	SB10G026430.3	THISYN-PWY	GLYC3PDEHYDROG-RXN	Glycerol-3-phosphate dehydrogenase	1.1.99.5	PWY0-381	glycerol degradation I
Sb05g002150	SB05G002150.1	auxin efflux carrier component 3a, putative, expressed	RXN-1685		2.7.1.1	PWY-842	starch degradation
Sb05g002150	SB05G002150.1	auxin efflux carrier component 3a, putative, expressed	RXN-1685		2.7.1.1	PWY-621	sucrose degradation III
Sb01g012240	SB01G012240.1	pyruvate kinase isozyme A, chloroplast precursor, putative, expressed	PEPDEPHOS-RXN	Pyruvate kinase	2.7.1.40	ANAEROFRUCAT-PWY	fructose degradation to pyruvate and lactate (anaerobic)
Sb01g012240	SB01G012240.1	pyruvate kinase isozyme A, chloroplast precursor, putative, expressed	PEPDEPHOS-RXN	Pyruvate kinase	2.7.1.40	ANARESP1-PWY	respiration (anaerobic)
Sb01g012240	SB01G012240.1	pyruvate kinase isozyme A, chloroplast precursor, putative, expressed	PEPDEPHOS-RXN	Pyruvate kinase	2.7.1.40	FERMENTATION-PWY	mixed acid fermentation
Sb01g012240	SB01G012240.1	pyruvate kinase isozyme A, chloroplast precursor, putative, expressed	PEPDEPHOS-RXN	Pyruvate kinase	2.7.1.40	PWY-1042	glycolysis IV (plant cytosol)
Sb01g012240	SB01G012240.1	pyruvate kinase isozyme A, chloroplast precursor, putative, expressed	PEPDEPHOS-RXN	Pyruvate kinase	2.7.1.40	PWY-3801	sucrose degradation to ethanol and lactate (anaerobic)
Sb01g012240	SB01G012240.1	pyruvate kinase isozyme A, chloroplast precursor, putative, expressed	PEPDEPHOS-RXN	Pyruvate kinase	2.7.1.40	GLYCOLYSIS	glycolysis I
Sb03g014261	SB03G014261.1	homeobox domain containing protein, expressed	1.10.2.2-RXN	Ubiquinol--cytochrome c reductase	1.10.2.2	PWY-3781	aerobic respiration -- electron donor II
Sb03g009810	SB03G009810.1	tyrosine decarboxylase 1, putative, expressed	TYROSINE-DECARBOXYLASE-RXN	Tyrosine decarboxylase	4.1.1.25	PWY-3581	(S)-reticuline biosynthesis
Sb01g046260	SB01G046260.1	glutathione reductase, cytosolic, putative, expressed	GLUTATHIONE-REDUCT-NADPH-RXN	Glutathione reductase (NADPH)	1.8.1.7	PWY-4081	glutathione redox reactions I
Sb01g046260	SB01G046260.1	glutathione reductase, cytosolic, putative, expressed	GLUTATHIONE-REDUCT-NADPH-RXN	Glutathione reductase (NADPH)	1.8.1.7	GLUT-REDOX-PWY	glutathione redox reactions II
Sb01g046260	SB01G046260.1	glutathione reductase, cytosolic, putative, expressed	GLUTATHIONE-REDUCT-NADPH-RXN	Glutathione reductase (NADPH)	1.8.1.7	PWY-2261	ascorbate glutathione cycle
Sb01g046260	SB01G046260.1	dihydrolipoyl dehydrogenase	RXN-7719		1.8.1.4	PWY-5046	branched-chain &alpha;-keto acid dehydrogenase complex
Sb02g007800	SB02G007800.1	steroid 22-alpha hydroxylase	RXN-4230		1.14.13.-	PWY-2582	brassinosteroid biosynthesis II
Sb02g007800	SB02G007800.1	steroid 22-alpha hydroxylase	RXN-4231		1.14.13.-	PWY-2582	brassinosteroid biosynthesis II
Sb02g007800	SB02G007800.1	steroid 22-alpha hydroxylase	RXN-4225		1.14.13.-	PWY-2582	brassinosteroid biosynthesis II
Sb02g007800	SB02G007800.1	steroid 22-alpha hydroxylase	RXN-773		1.14.13.-	PWY-2582	brassinosteroid biosynthesis II
Sb02g007800	SB02G007800.1	leaf development	RXN66-81		1.14.13.8	PWY66-201	nicotine degradation II
Sb07g022430	SB07G022430.2	GTP diphosphokinase	GTPPYPHOSKIN-RXN	GTP diphosphokinase	2.7.6.5	PPGPPMET-PWY	ppGpp biosynthesis
Sb01g030560	SB01G030560.1	leucoanthocyanidin dioxygenase, putative	RXN-602	Leucocyanidin oxygenase	1.14.11.-	PWY-5125	anthocyanin biosynthesis (pelargonidin 3-O-glucoside, cyanidin 3-O-glucoside)
Sb01g030560	SB01G030560.1	gibberellin 20-oxidase	RXN1F-169		1.14.11.-	PWY-5035	gibberellin biosynthesis III (early C-13 hydroxylation)
Sb01g030560	SB01G030560.1	naringenin,2-oxoglutarate 3-dioxygenase, putative	RXN1F-170		1.14.11.15	PWY-5035	gibberellin biosynthesis III (early C-13 hydroxylation)
Sb01g030560	SB01G030560.1	gibberellin 20-oxidase	RXN-7589		1.14.11.-	PWY-5036	gibberellin biosynthesis II (early C-3 hydroxylation)
Sb01g030560	SB01G030560.1	naringenin,2-oxoglutarate 3-dioxygenase, putative	RXN1F-168		1.14.11.12	PWY-5035	gibberellin biosynthesis III (early C-13 hydroxylation)
Sb01g030560	SB01G030560.1	gibberellin 20-oxidase	RXN1F-101		1.14.11.-	PWY-5035	gibberellin biosynthesis III (early C-13 hydroxylation)
Sb01g030560	SB01G030560.1	gibberellin 20-oxidase	RXN-7619		1.14.11.-	PWY-5047	gibberellin biosynthesis IV (<i>Gibberella fujikuroi</i>)
Sb01g030560	SB01G030560.1	gibberellin 20-oxidase	RXN1F-162		1.14.11.-	PWY-5070	gibberellin biosynthesis I (non C-3, non C-13 hydroxylation)
Sb01g030560	SB01G030560.1	gibberellin 20-oxidase	RXN1F-163		1.14.11.-	PWY-5070	gibberellin biosynthesis I (non C-3, non C-13 hydroxylation)
Sb01g030560	SB01G030560.1	gibberellin 20-oxidase	RXN-7591		1.14.11.-	PWY-5036	gibberellin biosynthesis II (early C-3 hydroxylation)
Sb01g030560	SB01G030560.1	gibberellin 20-oxidase	RXN1F-99		1.14.11.-	PWY-5070	gibberellin biosynthesis I (non C-3, non C-13 hydroxylation)
Sb01g030560	SB01G030560.1	gibberellin 20-oxidase	RXN-7624		1.14.11.-	PWY-5047	gibberellin biosynthesis IV (<i>Gibberella fujikuroi</i>)
Sb01g030560	SB01G030560.1	gibberellin 20-oxidase	RXN-7590		1.14.11.-	PWY-5036	gibberellin biosynthesis II (early C-3 hydroxylation)
Sb01g030560	SB01G030560.1	flavonol synthase	RXN-527		1.14.11.23	PWY-3101	flavonol biosynthesis
Sb01g030560	SB01G030560.1	gibberellin 20-oxidase	RXN1F-164		1.14.11.-	PWY-5070	gibberellin biosynthesis I (non C-3, non C-13 hydroxylation)
Sb01g030560	SB01G030560.1	gibberellin 20-oxidase	RXN1F-167		1.14.11.-	PWY-5035	gibberellin biosynthesis III (early C-13 hydroxylation)
Sb03g010700	SB03G010700.2	hydroxymethylglutaryl-CoA lyase, mitochondrial precursor, putative, expressed	HYDROXYMETHYLGLUTARYL-COA-LYASE-RXN	Hydroxymethylglutaryl-CoA lyase	4.1.3.4	LEU-DEG2-PWY	leucine degradation I
Sb03g010700	SB03G010700.2	hydroxymethylglutaryl-CoA lyase, mitochondrial precursor, putative, expressed	HYDROXYMETHYLGLUTARYL-COA-LYASE-RXN	Hydroxymethylglutaryl-CoA lyase	4.1.3.4	PWY-5074	mevalonate degradation
Sb03g013840	SB03G013840.1	poly synthetase 1, putative, expressed	RXN-1685		2.7.1.1	PWY-842	starch degradation
Sb03g013840	SB03G013840.1	poly synthetase 1, putative, expressed	RXN-1685		2.7.1.1	PWY-621	sucrose degradation III
Sb01g035450	SB01G035450.1	triacylglycerol Lipase, putative, expressed	TRIACYLGLYCEROL-LIPASE-RXN	Triacylglycerol lipase	3.1.1.3	LIPAS-PWY	triacylglycerol degradation
Sb09g019060	SB09G019060.1	YDG/SRA domain containing protein	1.10.2.2-RXN	Ubiquinol--cytochrome c reductase	1.10.2.2	PWY-3781	aerobic respiration -- electron donor II
Sb07g001100	SB07G001100.1	phospholipase A1	RXN-1501		3.1.1.4	PWY-735	jasmonic acid biosynthesis
Sb07g001100	SB07G001100.1	phospholipase A1	PHOSPHOLIPASE-A1-RXN	Phospholipase A1	3.1.1.32	LIPASYN-PWY	phospholipases
Sb01g048620	SB01G048620.1	expressed protein	CYTOCHROME-C-OXIDASE-RXN	Cytochrome-c oxidase	1.9.3.1	PWY-3781	aerobic respiration -- electron donor II
Sb01g028830	SB01G028830.1	nucleoside diphosphate kinase 4, chloroplast precursor, putative, expressed	DCDPKIN-RXN		2.7.4.6	PWY0-166	de novo biosynthesis of pyrimidine deoxyribonucleotides
Sb01g028830	SB01G028830.1	nucleoside diphosphate kinase 4, chloroplast precursor, putative, expressed	DGDPKIN-RXN		2.7.4.6	DENOVOPURINE2-PWY	purine nucleotides <i>de novo</i> biosynthesis I
Sb01g028830	SB01G028830.1	nucleoside diphosphate kinase 4, chloroplast precursor, putative, expressed	DUDPKIN-RXN		2.7.4.6	PWY0-166	de novo biosynthesis of pyrimidine deoxyribonucleotides
Sb01g028830	SB01G028830.1	nucleoside diphosphate kinase 4, chloroplast precursor, putative, expressed	UDPKIN-RXN		2.7.4.6	PWY0-162	de novo biosynthesis of pyrimidine ribonucleotides
Sb01g028830	SB01G028830.1	nucleoside diphosphate kinase 4, chloroplast precursor, putative, expressed	DADPKIN-RXN		2.7.4.6	DENOVOPURINE2-PWY	purine nucleotides <i>de novo</i> biosynthesis I
Sb01g028830	SB01G028830.1	nucleoside diphosphate kinase 4, chloroplast precursor, putative, expressed	DTDPKIN-RXN		2.7.4.6	PWY0-166	de novo biosynthesis of pyrimidine deoxyribonucleotides
Sb01g044620	SB01G044620.1	homeobox-leucine zipper protein HAT7, putative, expressed	RXN-6601		2.3.2.2	PWY-4041	&gamma;-glutamyl cycle
Sb01g044620	SB01G044620.1	homeobox-leucine zipper protein HAT7, putative, expressed	6PFRUCTPHOS-RXN	6-phosphofructokinase	2.7.1.11	ANAEROFRUCAT-PWY	fructose degradation to pyruvate and lactate (anaerobic)
Sb01g044620	SB01G044620.1	homeobox-leucine zipper protein HAT7, putative, expressed	6PFRUCTPHOS-RXN	6-phosphofructokinase	2.7.1.11	PWY-1042	glycolysis IV (plant cytosol)
Sb01g044620	SB01G044620.1	homeobox-leucine zipper protein HAT7, putative, expressed	6PFRUCTPHOS-RXN	6-phosphofructokinase	2.7.1.11	PWY-3801	sucrose degradation to ethanol and lactate (anaerobic)
Sb01g044620	SB01G044620.1	homeobox-leucine zipper protein HAT7, putative, expressed	6PFRUCTPHOS-RXN	6-phosphofructokinase	2.7.1.11	GLYCOLYSIS	glycolysis I
Sb03g008060	SB03G008060.1	NADH dehydrogenase (ubiquinone)	NADH-DEHYDROG-RXN	NADH dehydrogenase (ubiquinone)	1.6.5.3	PWY-4302	aerobic respiration -- electron donor III
Sb03g008060	SB03G008060.1	NADH dehydrogenase (ubiquinone)	NADH-DEHYDROG-RXN	NADH dehydrogenase (ubiquinone)	1.6.5.3	PWY-3781	aerobic respiration -- electron donor II
Sb03g008060	SB03G008060.1	NADH dehydrogenase (ubiquinone)	NADH-DEHYDROG-A-RXN	NADH dehydrogenase (ubiquinone)	1.6.5.3	AERESPDON-PWY	aerobic respiration -- electron donors reaction list
Sb03g008060	SB03G008060.1	NADH dehydrogenase (ubiquinone)	NADH-DEHYDROG-A-RXN	NADH dehydrogenase (ubiquinone)	1.6.5.3	ANARESPDON-PWY	respiration (anaerobic)-- electron donors reaction list
Sb03g008060	SB03G008060.1	NADH dehydrogenase (ubiquinone)	NADH-DEHYDROG-A-RXN	NADH dehydrogenase (ubiquinone)	1.6.5.3	PWY-5083	NAD/NADH phosphorylation and dephosphorylation
Sb03g028368	SB03G028368.1	katanin p60 ATPase-containing subunit A-like 1, putative, expressed	RXN1F-20	Magnesium chelatase	6.6.1.1	CHLOROPHYLL-SYN	chlorophyllide <i>a</i> biosynthesis
Sb02g005946	SB02G005946.1	anthocyanidin 3-O-glucosyltransferase, putative	RXN1F-775		2.4.1.115	PWY-5125	anthocyanin biosynthesis (pelargonidin 3-O-glucoside, cyanidin 3-O-glucoside)
Sb02g005946	SB02G005946.1	anthocyanidin 3-O-glucosyltransferase, putative	PELUDP-RXN		2.4.1.115	PWY-5125	anthocyanin biosynthesis (pelargonidin 3-O-glucoside, cyanidin 3-O-glucoside)
Sb02g005946	SB02G005946.1	anthocyanidin 3-O-glucosyltransferase, putative	RXN-7815		2.4.1.115	PWY-5153	anthocyanin biosynthesis (delphinidin 3-O-glucoside)
Sb03g008650	SB03G008650.1	1-deoxy-D-xylulose 5-phosphate reductoisomerase, chloroplast precursor, putative, expressed	DXPREDISOM-RXN		1.1.1.267	NONMEVIPP-PWY	methylerythritol phosphate pathway
Sb04g004490	SB04G004490.1	3-mercaptopyruvate sulfurtransferase	MERCAPYSTRANS-RXN	3-mercaptopyruvate sulfurtransferase	2.8.1.2	PWY-5329	L-cysteine degradation III
Sb04g004490	SB04G004490.1	thiosulfate sulfurtransferase, putative, expressed	BIOTINLIG-RXN	Biotin--[acetyl-CoA-carboxylase] ligase	6.3.4.15	PWY0-1264	biotin-carboxyl carrier protein
Sb04g004490	SB04G004490.1	thiosulfate sulfurtransferase, putative, expressed	THIOSULFATE-SULFURTRANSFERASE-RXN	Thiosulfate sulfurtransferase	2.8.1.1	PWY-5350	thiosulfate disproportionation III (rhodanese)
Sb03g026036	SB03G026036.1	F-box domain containing protein	1.1.1.34-RXN	Hydroxymethylglutaryl-CoA reductase (NADPH)	1.1.1.34	PWY-922	mevalonate pathway
Sb03g036930	SB03G036930.1	anthocyanin 5-aromatic acyltransferase, putative	RXN-8232		2.3.1.-	PWY-5307	gentiodelphin biosynthesis
Sb03g036930	SB03G036930.1	anthocyanin 5-aromatic acyltransferase, putative	RXN-8233		2.3.1.153	PWY-5307	gentiodelphin biosynthesis
Sb07g026040	SB07G026040.1	mtN3-like protein, putative, expressed	PHOSPHOLIPASE-A2-RXN	Phospholipase A2	3.1.1.4	LIPASYN-PWY	phospholipases
Sb07g026040	SB07G026040.1	mtN3-like protein, putative, expressed	RXN-1501		3.1.1.4	PWY-735	jasmonic acid biosynthesis
Sb10g005940	SB10G005940.1	gibberellin 20-oxidase	RXN1F-101		1.14.11.-	PWY-5035	gibberellin biosynthesis III (early C-13 hydroxylation)
Sb10g005940	SB10G005940.1	gibberellin 20-oxidase	RXN-7619		1.14.11.-	PWY-5047	gibberellin biosynthesis IV (<i>Gibberella fujikuroi</i>)
Sb10g005940	SB10G005940.1	gibberellin 20-oxidase	RXN1F-163		1.14.11.-	PWY-5070	gibberellin biosynthesis I (non C-3, non C-13 hydroxylation)
Sb10g005940	SB10G005940.1	gibberellin 20-oxidase	RXN1F-169		1.14.11.-	PWY-5035	gibberellin biosynthesis III (early C-13 hydroxylation)
Sb10g005940	SB10G005940.1	gibberellin 20-oxidase	RXN1F-167		1.14.11.-	PWY-5035	gibberellin biosynthesis III (early C-13 hydroxylation)
Sb10g005940	SB10G005940.1	naringenin,2-oxoglutarate 3-dioxygenase, putative	RXN1F-168		1.14.11.12	PWY-5035	gibberellin biosynthesis III (early C-13 hydroxylation)
Sb10g005940	SB10G005940.1	gibberellin 20-oxidase	RXN1F-99		1.14.11.-	PWY-5070	gibberellin biosynthesis I (non C-3, non C-13 hydroxylation)
Sb10g005940	SB10G005940.1	gibberellin 20-oxidase	RXN1F-162		1.14.11.-	PWY-5070	gibberellin biosynthesis I (non C-3, non C-13 hydroxylation)
Sb10g005940	SB10G005940.1	gibberellin 20-oxidase	RXN1F-164		1.14.11.-	PWY-5070	gibberellin biosynthesis I (non C-3, non C-13 hydroxylation)
Sb10g005940	SB10G005940.1	gibberellin 20-oxidase	RXN-7591		1.14.11.-	PWY-5036	gibberellin biosynthesis II (early C-3 hydroxylation)
Sb10g005940	SB10G005940.1	gibberellin 20-oxidase	RXN-7624		1.14.11.-	PWY-5047	gibberellin biosynthesis IV (<i>Gibberella fujikuroi</i>)
Sb10g005940	SB10G005940.1	gibberellin 20-oxidase	RXN-7589		1.14.11.-	PWY-5036	gibberellin biosynthesis II (early C-3 hydroxylation)
Sb10g005940	SB10G005940.1	leucoanthocyanidin dioxygenase, putative	RXN-602	Leucocyanidin oxygenase	1.14.11.-	PWY-5125	anthocyanin biosynthesis (pelargonidin 3-O-glucoside, cyanidin 3-O-glucoside)
Sb10g005940	SB10G005940.1	flavonol synthase	RXN-527		1.14.11.23	PWY-3101	flavonol biosynthesis
Sb10g005940	SB10G005940.1	gibberellin 20-oxidase	RXN-7590		1.14.11.-	PWY-5036	gibberellin biosynthesis II (early C-3 hydroxylation)
Sb10g005940	SB10G005940.1	naringenin,2-oxoglutarate 3-dioxygenase, putative	RXN1F-170		1.14.11.15	PWY-5035	gibberellin biosynthesis III (early C-13 hydroxylation)
Sb02g038130	SB02G038130.1	glutathione S-transferase GST 26, putative, expressed	GSHTRAN-RXN	Glutathione transferase	2.5.1.18	PWY-4061	glutathione-mediated detoxification
Sb07g019920	SB07G019920.1	UDP-galactopyranose mutase	GALPMUT-RXN	UDP-galactopyranose mutase	5.4.99.9	OANTIGEN-PWY	O-antigen biosynthesis
Sb10g008290	SB10G008290.1	auxin efflux carrier component 3a, putative, expressed	RXN-1685		2.7.1.1	PWY-842	starch degradation
Sb10g008290	SB10G008290.1	auxin efflux carrier component 3a, putative, expressed	RXN-1685		2.7.1.1	PWY-621	sucrose degradation III
Sb01g009400	SB01G009400.1	adenylosuccinate synthase	ADENYLOSUCCINATE-SYNTHASE-RXN	adenylosuccinate synthetase	6.3.4.4	DENOVOPURINE2-PWY	purine nucleotides <i>de novo</i> biosynthesis I
Sb01g009400	SB01G009400.1	adenylosuccinate synthase	ADENYLOSUCCINATE-SYNTHASE-RXN	adenylosuccinate synthetase	6.3.4.4	PWY-841	purine nucleotides <i>de novo</i> biosynthesis II
Sb01g009400	SB01G009400.1	adenylosuccinate synthase	ADENYLOSUCCINATE-SYNTHASE-RXN	adenylosuccinate synthetase	6.3.4.4	P121-PWY	salvage pathways of purine nucleosides
Sb04g004560	SB04G004560.1	4-hydroxyphenylpyruvate dioxygenase, putative, expressed	4-HYDROXYPHENYLPYRUVATE-DIOXYGENASE-RXN	4-hydroxyphenylpyruvate dioxygenase	1.13.11.27	PWY-1422	vitamin E biosynthesis
Sb04g004560	SB04G004560.1	4-hydroxyphenylpyruvate dioxygenase, putative, expressed	4-HYDROXYPHENYLPYRUVATE-DIOXYGENASE-RXN	4-hydroxyphenylpyruvate dioxygenase	1.13.11.27	TYRFUMCAT-PWY	tyrosine degradation I
Sb07g024590	SB07G024590.1	UDP-glucose 4-epimerase	UDP-N-ACETYLGLUCOSAMINE-4-EPIMERASE-RXN	UDP-N-acetylglucosamine 4-epimerase	5.1.3.7	UDPNACETYLGALSYN-PWY	UDP-<i>N</i>-acetylgalactosamine biosynthesis
Sb07g024590	SB07G024590.1	dihydrodipicolinate reductase	DIHYDROPICRED-RXN	Dihydrodipicolinate reductase	1.3.1.26	DAPLYSINESYN-PWY	lysine biosynthesis I
Sb07g024590	SB07G024590.1	UDP-glucose 4-epimerase	UDPGLUCEPIM-RXN	UDP-glucose 4-epimerase	5.1.3.2	PWY-3821	galactose degradation II
Sb07g024590	SB07G024590.1	UDP-glucose 4-epimerase	UDPGLUCEPIM-RXN	UDP-glucose 4-epimerase	5.1.3.2	P61-PWY	UDP-glucose conversion
Sb07g024590	SB07G024590.1	UDP-glucose 4-epimerase	UDPGLUCEPIM-RXN	UDP-glucose 4-epimerase	5.1.3.2	GALACTMETAB-PWY	UDP-galactose biosynthesis (salvage pathway from galactose using UDP-glucose)
Sb05g027900	SB05G027900.1	diterpene phytoalexin precursor biosynthetic process pathway	RXN-6601		2.3.2.2	PWY-4041	&gamma;-glutamyl cycle
Sb05g027900	SB05G027900.1	diterpene phytoalexin precursor biosynthetic process pathway	ALCOHOL-DEHYDROG-RXN		1.1.1.1	P127-PWY	ethanol fermentation to acetate
Sb05g027900	SB05G027900.1	diterpene phytoalexin precursor biosynthetic process pathway	ALCOHOL-DEHYDROG-RXN		1.1.1.1	FERMENTATION-PWY	mixed acid fermentation
Sb05g027900	SB05G027900.1	diterpene phytoalexin precursor biosynthetic process pathway	ALCOHOL-DEHYDROG-RXN		1.1.1.1	PWY-3801	sucrose degradation to ethanol and lactate (anaerobic)
Sb05g027900	SB05G027900.1	diterpene phytoalexin precursor biosynthetic process pathway	ALCOHOL-DEHYDROG-RXN		1.1.1.1	PWY66-21	oxidative ethanol degradation I
Sb05g027900	SB05G027900.1	hydroxymethylbilane synthase	OHMETHYLBILANESYN-RXN	Hydroxymethylbilane synthase	2.5.1.61	PWY-5188	tetrapyrrole biosynthesis I
Sb05g027900	SB05G027900.1	diterpene phytoalexin precursor biosynthetic process pathway	RXN-7700		1.1.1.1	PWY-5079	phenylalanine degradation III
Sb05g027900	SB05G027900.1	diterpene phytoalexin precursor biosynthetic process pathway	RXN-7657		1.1.1.1	PWY-5057	valine degradation II
Sb05g027900	SB05G027900.1	2-oxoglutarate decarboxylase	RXN-7774		4.1.1.71	P105-PWY	TCA cycle variation I
Sb05g027900	SB05G027900.1	2-oxoglutarate decarboxylase	2-OXOGLUT-DECARBOX-RXN	2-oxoglutarate decarboxylase	4.1.1.71	MENAQUINONESYN-PWY	menaquinone biosynthesis
Sb05g027900	SB05G027900.1	diterpene phytoalexin precursor biosynthetic process pathway	RXN-7693		1.1.1.1	PWY-5076	leucine degradation III
Sb05g027900	SB05G027900.1	diterpene phytoalexin precursor biosynthetic process pathway	RXN-7706		1.1.1.1	PWY-5082	methionine degradation III
Sb05g027900	SB05G027900.1	diterpene phytoalexin precursor biosynthetic process pathway	RXN-7694		1.1.1.1	PWY-5078	isoleucine degradation II
Sb05g027900	SB05G027900.1	1-aminocyclopropane-1-carboxylate synthase	4.4.1.14-RXN	1-aminocyclopropane-1-carboxylate synthase	4.4.1.14	ETHYL-PWY	ethylene biosynthesis from methionine
Sb05g027900	SB05G027900.1	1-aminocyclopropane-1-carboxylate synthase	4.4.1.14-RXN	1-aminocyclopropane-1-carboxylate synthase	4.4.1.14	PWY-4361	methionine salvage pathway
Sb05g027900	SB05G027900.1	dTDP-glucose 4,6-dehydratase	DTDPGLUCDEHYDRAT-RXN	dTDP-glucose 4,6-dehydratase	4.2.1.46	DTDPRHAMSYN-PWY	dTDP-L-rhamnose biosynthesis I
Sb05g027900	SB05G027900.1	tropinone reductase, putative	TROPINONE-REDUCTASE-RXN	Tropinone reductase	1.1.1.236	PWY-5318	calystegine biosynthesis
Sb03g012960	SB03G012960.1	strictosidine synthase precursor, putative, expressed	STRICTOSIDINE-SYNTHASE-RXN	Strictosidine synthase	4.3.3.2	PWY-5290	secologanin and strictosidine biosynthesis
Sb03g047280	SB03G047280.1	lysine ketoglutarate reductase trans-splicing related 1, putative	1.5.1.8-RXN	Saccharopine dehydrogenase (NADP+, L-lysine forming)	1.5.1.8	LYSINE-DEG1-PWY	lysine degradation II
Sb10g020940	SB10G020940.1	lipase	TRIACYLGLYCEROL-LIPASE-RXN	Triacylglycerol lipase	3.1.1.3	LIPAS-PWY	triacylglycerol degradation
Sb10g004340	SB10G004340.1	gibberellin 20-oxidase	RXN1F-164		1.14.11.-	PWY-5070	gibberellin biosynthesis I (non C-3, non C-13 hydroxylation)
Sb10g004340	SB10G004340.1	naringenin,2-oxoglutarate 3-dioxygenase, putative	RXN1F-170		1.14.11.15	PWY-5035	gibberellin biosynthesis III (early C-13 hydroxylation)
Sb10g004340	SB10G004340.1	gibberellin 20-oxidase	RXN1F-167		1.14.11.-	PWY-5035	gibberellin biosynthesis III (early C-13 hydroxylation)
Sb10g004340	SB10G004340.1	gibberellin 20-oxidase	RXN1F-162		1.14.11.-	PWY-5070	gibberellin biosynthesis I (non C-3, non C-13 hydroxylation)
Sb10g004340	SB10G004340.1	flavonol synthase	RXN-527		1.14.11.23	PWY-3101	flavonol biosynthesis
Sb10g004340	SB10G004340.1	gibberellin 20-oxidase	RXN1F-163		1.14.11.-	PWY-5070	gibberellin biosynthesis I (non C-3, non C-13 hydroxylation)
Sb10g004340	SB10G004340.1	gibberellin 20-oxidase	RXN1F-101		1.14.11.-	PWY-5035	gibberellin biosynthesis III (early C-13 hydroxylation)
Sb10g004340	SB10G004340.1	gibberellin 20-oxidase	RXN1F-99		1.14.11.-	PWY-5070	gibberellin biosynthesis I (non C-3, non C-13 hydroxylation)
Sb10g004340	SB10G004340.1	leucoanthocyanidin dioxygenase, putative	RXN-602	Leucocyanidin oxygenase	1.14.11.-	PWY-5125	anthocyanin biosynthesis (pelargonidin 3-O-glucoside, cyanidin 3-O-glucoside)
Sb10g004340	SB10G004340.1	gibberellin 20-oxidase	RXN1F-169		1.14.11.-	PWY-5035	gibberellin biosynthesis III (early C-13 hydroxylation)
Sb10g004340	SB10G004340.1	naringenin,2-oxoglutarate 3-dioxygenase, putative	RXN1F-168		1.14.11.12	PWY-5035	gibberellin biosynthesis III (early C-13 hydroxylation)
Sb10g004340	SB10G004340.1	gibberellin 20-oxidase	RXN-7589		1.14.11.-	PWY-5036	gibberellin biosynthesis II (early C-3 hydroxylation)
Sb10g004340	SB10G004340.1	gibberellin 20-oxidase	RXN-7624		1.14.11.-	PWY-5047	gibberellin biosynthesis IV (<i>Gibberella fujikuroi</i>)
Sb10g004340	SB10G004340.1	gibberellin 20-oxidase	RXN-7591		1.14.11.-	PWY-5036	gibberellin biosynthesis II (early C-3 hydroxylation)
Sb10g004340	SB10G004340.1	gibberellin 20-oxidase	RXN-7619		1.14.11.-	PWY-5047	gibberellin biosynthesis IV (<i>Gibberella fujikuroi</i>)
Sb10g004340	SB10G004340.1	gibberellin 20-oxidase	RXN-7590		1.14.11.-	PWY-5036	gibberellin biosynthesis II (early C-3 hydroxylation)
Sb06g032740	SB06G032740.1	magnesium-chelatase subunit H, putative	RXN1F-20	Magnesium chelatase	6.6.1.1	CHLOROPHYLL-SYN	chlorophyllide <i>a</i> biosynthesis
Sb06g032740	SB06G032740.1	N-methyltransferase	RXN-6464		2.1.1.-	PWY-4021	&beta;-alanine betaine biosynthesis
Sb06g032740	SB06G032740.1	N-methyltransferase	RXN-6462		2.1.1.-	PWY-4021	&beta;-alanine betaine biosynthesis
Sb06g032740	SB06G032740.1	N-methyltransferase	RXN-6461		2.1.1.49	PWY-4021	&beta;-alanine betaine biosynthesis
Sb06g032740	SB06G032740.1	xanthine dehydrogenase	RXN0-901	Xanthine dehydrogenase	1.17.1.4	SALVADEHYPOX-PWY	salvage pathways of adenine, hypoxanthine, and their nucleosides
Sb06g032740	SB06G032740.1	xanthine dehydrogenase	RXN0-901	Xanthine dehydrogenase	1.17.1.4	URSIN-PWY	ureide biosynthesis
Sb06g032740	SB06G032740.1	xanthine dehydrogenase	RXN0-901	Xanthine dehydrogenase	1.17.1.4	PWY-5044	purine degradation
Sb04g001800	SB04G001800.1	terpene synthase family, metal binding domain containing protein	RXN-8414		4.2.3.-	PWY-5425	oleoresin sesquiterpene volatiles biosynthesis
Sb04g001800	SB04G001800.1	terpene synthase 6, putative, expressed	PHOSGLYPHOS-RXN	Phosphoglycerate kinase	2.7.2.3	ANAEROFRUCAT-PWY	fructose degradation to pyruvate and lactate (anaerobic)
Sb04g001800	SB04G001800.1	terpene synthase 6, putative, expressed	PHOSGLYPHOS-RXN	Phosphoglycerate kinase	2.7.2.3	GLUCONEO-PWY	gluconeogenesis
Sb04g001800	SB04G001800.1	terpene synthase 6, putative, expressed	PHOSGLYPHOS-RXN	Phosphoglycerate kinase	2.7.2.3	PWY-1042	glycolysis IV (plant cytosol)
Sb04g001800	SB04G001800.1	terpene synthase 6, putative, expressed	PHOSGLYPHOS-RXN	Phosphoglycerate kinase	2.7.2.3	CALVIN-PWY	Calvin cycle
Sb04g001800	SB04G001800.1	terpene synthase 6, putative, expressed	PHOSGLYPHOS-RXN	Phosphoglycerate kinase	2.7.2.3	PWY-3801	sucrose degradation to ethanol and lactate (anaerobic)
Sb04g001800	SB04G001800.1	terpene synthase 6, putative, expressed	PHOSGLYPHOS-RXN	Phosphoglycerate kinase	2.7.2.3	GLYCOLYSIS	glycolysis I
Sb03g044850	SB03G044850.2	1-acylglycerol-3-phosphate O-acyltransferase	1-ACYLGLYCEROL-3-P-ACYLTRANSFER-RXN	1-acylglycerol-3-phosphate O-acyltransferase	2.3.1.51	PHOSLIPSYN-PWY	phospholipid biosynthesis I
Sb02g005840	SB02G005840.1	dihydropteroate synthase	H2PTEROATESYNTH-RXN	Dihydropteroate synthase	2.5.1.15	FOLSYN-PWY	tetrahydrofolate biosynthesis I
Sb02g005840	SB02G005840.1	dihydropteroate synthase	H2PTEROATESYNTH-RXN	Dihydropteroate synthase	2.5.1.15	PWY-3742	tetrahydrofolate biosynthesis II
Sb02g030340	SB02G030340.1	dihydropteroate synthase	H2PTEROATESYNTH-RXN	Dihydropteroate synthase	2.5.1.15	FOLSYN-PWY	tetrahydrofolate biosynthesis I
Sb02g030340	SB02G030340.1	dihydropteroate synthase	H2PTEROATESYNTH-RXN	Dihydropteroate synthase	2.5.1.15	PWY-3742	tetrahydrofolate biosynthesis II
Sb03g029790	SB03G029790.2	CTP synthase, putative	CTPSYN-RXN	CTP synthetase	6.3.4.2	PWY0-162	de novo biosynthesis of pyrimidine ribonucleotides
Sb01g006120	SB01G006120.2	histidinol dehydrogenase, chloroplast precursor, putative, expressed	HISTALDEHYD-RXN	Histidinol dehydrogenase	1.1.1.23	HISTSYN-PWY	histidine biosynthesis I
Sb01g006120	SB01G006120.2	histidinol dehydrogenase, chloroplast precursor, putative, expressed	HISTOLDEHYD-RXN	Histidinol dehydrogenase	1.1.1.23	HISTSYN-PWY	histidine biosynthesis I
Sb01g020100	SB01G020100.1	diterpene phytoalexin biosynthetic process	RXN-8630		1.14.14.1	PWY-5451	acetone degradation (to methylglyoxal)
Sb01g020100	SB01G020100.1	diterpene phytoalexin biosynthetic process	RXN66-163		1.14.14.1	PWY66-221	nicotine degradation III
Sb01g020100	SB01G020100.1	diterpene phytoalexin biosynthetic process	RXN66-61		1.14.14.1	PWY66-201	nicotine degradation II
Sb01g020100	SB01G020100.1	diterpene phytoalexin biosynthetic process	RXN66-61		1.14.14.1	PWY66-221	nicotine degradation III
Sb01g020100	SB01G020100.1	diterpene phytoalexin biosynthetic process	RXN66-170		1.14.14.1	PWY66-221	nicotine degradation III
Sb01g020100	SB01G020100.1	diterpene phytoalexin biosynthetic process	RXN66-161		1.14.14.1	PWY66-221	nicotine degradation III
Sb01g020100	SB01G020100.1	diterpene phytoalexin biosynthetic process	RXN66-169		1.14.14.1	PWY66-221	nicotine degradation III
Sb01g020100	SB01G020100.1	diterpene phytoalexin biosynthetic process	RXN66-181		1.14.14.1	PWY66-241	bupropion degradation
Sb01g020100	SB01G020100.1	diterpene phytoalexin biosynthetic process	RXN66-146		1.14.14.1	PWY66-201	nicotine degradation II
Sb02g000780	SB02G000780.2	histidinol-phosphate transaminase	HISTAMINOTRANS-RXN	Histidinol-phosphate aminotransferase	2.6.1.9	HISTSYN-PWY	histidine biosynthesis I
Sb02g000780	SB02G000780.2	alanine aminotransferase 2, putative, expressed	4.4.1.14-RXN	1-aminocyclopropane-1-carboxylate synthase	4.4.1.14	ETHYL-PWY	ethylene biosynthesis from methionine
Sb02g000780	SB02G000780.2	alanine aminotransferase 2, putative, expressed	4.4.1.14-RXN	1-aminocyclopropane-1-carboxylate synthase	4.4.1.14	PWY-4361	methionine salvage pathway
Sb02g000780	SB02G000780.2	tyrosine transaminase	TYROSINE-AMINOTRANSFERASE-RXN	Tyrosine aminotransferase	2.6.1.5	TYRFUMCAT-PWY	tyrosine degradation I
Sb02g000780	SB02G000780.2	tyrosine transaminase	PHEAMINOTRANS-RXN	Aromatic amino acid transferase	2.6.1.57	PWY-5079	phenylalanine degradation III
Sb02g000780	SB02G000780.2	tyrosine transaminase	PHEAMINOTRANS-RXN	Aromatic amino acid transferase	2.6.1.57	PHESYN	phenylalanine biosynthesis I
Sb02g000780	SB02G000780.2	alanine transaminase	ALANINE-AMINOTRANSFERASE-RXN	Alanine aminotransferase	2.6.1.2	ALANINE-SYN2-PWY	alanine biosynthesis II
Sb02g000780	SB02G000780.2	alanine transaminase	ALANINE-AMINOTRANSFERASE-RXN	Alanine aminotransferase	2.6.1.2	ALANINE-DEG3-PWY	alanine degradation III
Sb07g024530	SB07G024530.1	endosomal P24A protein precursor, putative, expressed	NADH-DEHYDROG-RXN	NADH dehydrogenase (ubiquinone)	1.6.5.3	PWY-4302	aerobic respiration -- electron donor III
Sb07g024530	SB07G024530.1	endosomal P24A protein precursor, putative, expressed	NADH-DEHYDROG-RXN	NADH dehydrogenase (ubiquinone)	1.6.5.3	PWY-3781	aerobic respiration -- electron donor II
Sb03g045690	SB03G045690.1	PENTOSE-P-PWY	HOMOSERKIN-RXN	Homoserine kinase	2.7.1.39	PWY-702	methionine biosynthesis II
Sb03g045690	SB03G045690.1	PENTOSE-P-PWY	HOMOSERKIN-RXN	Homoserine kinase	2.7.1.39	HOMOSER-THRESYN-PWY	threonine biosynthesis from homoserine
Sb03g045690	SB03G045690.1	PENTOSE-P-PWY	6PGLUCONDEHYDROG-RXN	Phosphogluconate dehydrogenase (decarboxylating)	1.1.1.44	OXIDATIVEPENT-PWY	pentose phosphate pathway (oxidative branch)
Sb03g045690	SB03G045690.1	PENTOSE-P-PWY	6PGLUCONDEHYDROG-RXN	Phosphogluconate dehydrogenase (decarboxylating)	1.1.1.44	GLUCONSUPER-PWY	superpathway of gluconate degradation
Sb03g045690	SB03G045690.1	PENTOSE-P-PWY	PYRROLINECARBREDUCT-RXN	Pyrroline-5-carboxylate reductase	1.5.1.2	PROSYN-PWY	proline biosynthesis I
Sb03g045690	SB03G045690.1	PENTOSE-P-PWY	PYRROLINECARBREDUCT-RXN	Pyrroline-5-carboxylate reductase	1.5.1.2	PWY-4981	proline biosynthesis V (from arginine)
Sb03g045690	SB03G045690.1	PENTOSE-P-PWY	PYRROLINECARBREDUCT-RXN	Pyrroline-5-carboxylate reductase	1.5.1.2	PROLINE-SYN2-PWY	proline biosynthesis II
Sb03g045690	SB03G045690.1	PENTOSE-P-PWY	PYRROLINECARBREDUCT-RXN	Pyrroline-5-carboxylate reductase	1.5.1.2	ARG-PRO-PWY	arginine degradation VI (arginase 2 pathway)
Sb03g045690	SB03G045690.1	PENTOSE-P-PWY	PYRROLINECARBREDUCT-RXN	Pyrroline-5-carboxylate reductase	1.5.1.2	PWY-3341	proline biosynthesis III
Sb01g013910	SB01G013910.1	dihydropteroate synthase	H2PTEROATESYNTH-RXN	Dihydropteroate synthase	2.5.1.15	FOLSYN-PWY	tetrahydrofolate biosynthesis I
Sb01g013910	SB01G013910.1	dihydropteroate synthase	H2PTEROATESYNTH-RXN	Dihydropteroate synthase	2.5.1.15	PWY-3742	tetrahydrofolate biosynthesis II
Sb02g023632	SB02G023632.1	UDP-glycosyltransferase	RXN-4722		2.4.1.-	PWY-2901	cytokinins 9-<i>N</i>-glucoside biosynthesis
Sb02g023632	SB02G023632.1	UDP-glycosyltransferase	RXN-4727		2.4.1.-	PWY-2881	cytokinins 7-<i>N</i>-glucoside biosynthesis
Sb02g023632	SB02G023632.1	UDP-glycosyltransferase	RXN-4733		2.4.1.-	PWY-2881	cytokinins 7-<i>N</i>-glucoside biosynthesis
Sb02g023632	SB02G023632.1	UDP-glycosyltransferase	RXN-4726		2.4.1.-	PWY-2902	cytokinins-<i>O</i>-glucoside biosynthesis
Sb02g023632	SB02G023632.1	UDP-glycosyltransferase	RXN-4723		2.4.1.203	PWY-2902	cytokinins-<i>O</i>-glucoside biosynthesis
Sb02g023632	SB02G023632.1	glucosyltransferase, putative	RXN-5470			MANNOSYL-CHITO-DOLICHOL-BIOSYNTHESIS	dolichyl-diphosphooligosaccharide biosynthesis
Sb02g023632	SB02G023632.1	UDP-glycosyltransferase	RXN-4735		2.4.1.215	PWY-2902	cytokinins-<i>O</i>-glucoside biosynthesis
Sb02g023632	SB02G023632.1	UDP-glycosyltransferase	RXN-4736		2.4.1.-	PWY-2881	cytokinins 7-<i>N</i>-glucoside biosynthesis
Sb02g023632	SB02G023632.1	UDP-glycosyltransferase	RXN-4737		2.4.1.-	PWY-2902	cytokinins-<i>O</i>-glucoside biosynthesis
Sb02g023632	SB02G023632.1	UDP-glycosyltransferase	RXN-4730		2.4.1.-	PWY-2901	cytokinins 9-<i>N</i>-glucoside biosynthesis
Sb02g023632	SB02G023632.1	UDP-glycosyltransferase	RXN-4724		2.4.1.-	PWY-2881	cytokinins 7-<i>N</i>-glucoside biosynthesis
Sb02g023632	SB02G023632.1	UDP-glycosyltransferase	RXN-4734		2.4.1.-	PWY-2901	cytokinins 9-<i>N</i>-glucoside biosynthesis
Sb02g023632	SB02G023632.1	UDP-glycosyltransferase	RXN-4731		2.4.1.-	PWY-2881	cytokinins 7-<i>N</i>-glucoside biosynthesis
Sb02g023632	SB02G023632.1	UDP-glycosyltransferase	RXN-4729		2.4.1.-	PWY-2881	cytokinins 7-<i>N</i>-glucoside biosynthesis
Sb02g023632	SB02G023632.1	glucosyltransferase, putative	RXN-5471			MANNOSYL-CHITO-DOLICHOL-BIOSYNTHESIS	dolichyl-diphosphooligosaccharide biosynthesis
Sb02g023632	SB02G023632.1	UDP-glycosyltransferase	RXN-4732		2.4.1.-	PWY-2901	cytokinins 9-<i>N</i>-glucoside biosynthesis
Sb02g023632	SB02G023632.1	UDP-glycosyltransferase	RXN-4725		2.4.1.-	PWY-2901	cytokinins 9-<i>N</i>-glucoside biosynthesis
Sb02g023632	SB02G023632.1	UDP-glycosyltransferase	RXN-4721		2.4.1.-	PWY-2881	cytokinins 7-<i>N</i>-glucoside biosynthesis
Sb02g023632	SB02G023632.1	UDP-glycosyltransferase	RXN-4728		2.4.1.-	PWY-2901	cytokinins 9-<i>N</i>-glucoside biosynthesis
Sb03g045790	SB03G045790.1	glutathione S-transferase GST 26, putative, expressed	GSHTRAN-RXN	Glutathione transferase	2.5.1.18	PWY-4061	glutathione-mediated detoxification
Sb02g012320	SB02G012320.1	2-oxoglutarate decarboxylase	2-OXOGLUT-DECARBOX-RXN	2-oxoglutarate decarboxylase	4.1.1.71	MENAQUINONESYN-PWY	menaquinone biosynthesis
Sb02g012320	SB02G012320.1	beta-amylase, putative	RXN-1827	&beta;-amylase	3.2.1.2	PWY-842	starch degradation
Sb02g012320	SB02G012320.1	2-oxoglutarate decarboxylase	RXN-7774		4.1.1.71	P105-PWY	TCA cycle variation I
Sb02g012320	SB02G012320.1	ribose-5-phosphate isomerase	RIB5PISOM-RXN	Ribose 5-phosphate epimerase	5.3.1.6	GLUCONSUPER-PWY	superpathway of gluconate degradation
Sb02g012320	SB02G012320.1	ribose-5-phosphate isomerase	RIB5PISOM-RXN	Ribose 5-phosphate epimerase	5.3.1.6	NONOXIPENT-PWY	pentose phosphate pathway (non-oxidative branch)
Sb02g012320	SB02G012320.1	ribose-5-phosphate isomerase	RIB5PISOM-RXN	Ribose 5-phosphate epimerase	5.3.1.6	CALVIN-PWY	Calvin cycle
Sb01g007960	SB01G007960.1	strictosidine synthase precursor, putative, expressed	STRICTOSIDINE-SYNTHASE-RXN	Strictosidine synthase	4.3.3.2	PWY-5290	secologanin and strictosidine biosynthesis
Sb06g033870	SB06G033870.1	peroxidase 2 precursor, putative, expressed	RXN-8635		1.11.1.7	PWY-5461	betanidin degradation
Sb04g033140	SB04G033140.1	enoyl-CoA hydratase	R9-RXN	Enoyl-CoA hydratase	4.2.1.17	P3-PWY	gallate degradation III (anaerobic)
Sb04g033140	SB04G033140.1	enoyl-CoA hydratase	ENOYL-COA-HYDRAT-RXN	Enoyl-CoA hydratase	4.2.1.17	PWY-5136	fatty acid &beta;-oxidation II (plant, saturated)
Sb04g033140	SB04G033140.1	enoyl-CoA hydratase	ENOYL-COA-HYDRAT-RXN	Enoyl-CoA hydratase	4.2.1.17	FAO-PWY	fatty acid &beta;-oxidation I
Sb04g033140	SB04G033140.1	enoyl-CoA hydratase	ENOYL-COA-HYDRAT-RXN	Enoyl-CoA hydratase	4.2.1.17	PWY-5138	fatty acid &beta;-oxidation IV (plant, unsaturated, even number)
Sb04g033140	SB04G033140.1	enoyl-CoA hydratase	METHYLACYLYLCOA-HYDROXY-RXN	Enoyl-CoA hydratase	4.2.1.17	VALDEG-PWY	valine degradation I
Sb04g033140	SB04G033140.1	enoyl-CoA hydratase	TIGLYLCOA-HYDROXY-RXN	Enoyl-CoA hydratase	4.2.1.17	ILEUDEG-PWY	isoleucine degradation I
Sb04g033140	SB04G033140.1	enoyl-CoA hydratase	3-HYDROXBUTYRYL-COA-DEHYDRATASE-RXN	3-hydroxybutyryl-CoA dehydratase	4.2.1.55	P127-PWY	ethanol fermentation to acetate
Sb04g033140	SB04G033140.1	enoyl-CoA hydratase	3-HYDROXBUTYRYL-COA-DEHYDRATASE-RXN	3-hydroxybutyryl-CoA dehydratase	4.2.1.55	CENTFERM-PWY	acetyl CoA fermentation to butyrate
Sb04g033140	SB04G033140.1	enoyl-CoA hydratase	3-HYDROXBUTYRYL-COA-DEHYDRATASE-RXN	3-hydroxybutyryl-CoA dehydratase	4.2.1.55	PWY-5177	glutaryl-CoA degradation
Sb09g029230	SB09G029230.1	amino acid permease 6, putative, expressed	TRIACYLGLYCEROL-LIPASE-RXN	Triacylglycerol lipase	3.1.1.3	LIPAS-PWY	triacylglycerol degradation
Sb09g020810	SB09G020810.1	non-imprinted in Prader-Willi/Angelman syndrome region protein 1, putative, expressed	2PGADEHYDRAT-RXN	Phosphopyruvate hydratase	4.2.1.11	ANAEROFRUCAT-PWY	fructose degradation to pyruvate and lactate (anaerobic)
Sb09g020810	SB09G020810.1	non-imprinted in Prader-Willi/Angelman syndrome region protein 1, putative, expressed	2PGADEHYDRAT-RXN	Phosphopyruvate hydratase	4.2.1.11	ANARESP1-PWY	respiration (anaerobic)
Sb09g020810	SB09G020810.1	non-imprinted in Prader-Willi/Angelman syndrome region protein 1, putative, expressed	2PGADEHYDRAT-RXN	Phosphopyruvate hydratase	4.2.1.11	GLUCONEO-PWY	gluconeogenesis
Sb09g020810	SB09G020810.1	non-imprinted in Prader-Willi/Angelman syndrome region protein 1, putative, expressed	2PGADEHYDRAT-RXN	Phosphopyruvate hydratase	4.2.1.11	PWY-1042	glycolysis IV (plant cytosol)
Sb09g020810	SB09G020810.1	non-imprinted in Prader-Willi/Angelman syndrome region protein 1, putative, expressed	2PGADEHYDRAT-RXN	Phosphopyruvate hydratase	4.2.1.11	PWY-3801	sucrose degradation to ethanol and lactate (anaerobic)
Sb09g020810	SB09G020810.1	non-imprinted in Prader-Willi/Angelman syndrome region protein 1, putative, expressed	2PGADEHYDRAT-RXN	Phosphopyruvate hydratase	4.2.1.11	GLYCOLYSIS	glycolysis I
Sb02g017250	SB02G017250.1	mtN3-like protein, putative, expressed	RXN-1501		3.1.1.4	PWY-735	jasmonic acid biosynthesis
Sb02g017250	SB02G017250.1	mtN3-like protein, putative, expressed	PHOSPHOLIPASE-A2-RXN	Phospholipase A2	3.1.1.4	LIPASYN-PWY	phospholipases
Sb03g020210	SB03G020210.1	secretory pathway	NADH-DEHYDROG-RXN	NADH dehydrogenase (ubiquinone)	1.6.5.3	PWY-4302	aerobic respiration -- electron donor III
Sb03g020210	SB03G020210.1	secretory pathway	NADH-DEHYDROG-RXN	NADH dehydrogenase (ubiquinone)	1.6.5.3	PWY-3781	aerobic respiration -- electron donor II
Sb01g019920	SB01G019920.2	NHL repeat protein, putative, expressed	GPH-RXN	Phosphoglycolate phosphatase	3.1.3.18	PWY-181	photorespiration
Sb01g019920	SB01G019920.2	NHL repeat protein, putative, expressed	RIBOFLAVINKIN-RXN	Riboflavin kinase	2.7.1.26	RIBOSYN2-PWY	flavin biosynthesis
Sb07g020556	SB07G020556.1	OsAPx5 - Stromal Ascorbate Peroxidase encoding gene, expressed	CATAL-RXN	Catalase	1.11.1.6	DETOX1-PWY	removal of superoxide radicals
Sb07g020556	SB07G020556.1	OsAPx5 - Stromal Ascorbate Peroxidase encoding gene, expressed	RXN66-1		1.11.1.6	PWY66-162	oxidative ethanol degradation III
Sb07g020556	SB07G020556.1	OsAPx5 - Stromal Ascorbate Peroxidase encoding gene, expressed	RXN-3521		1.11.1.11	PWY-2261	ascorbate glutathione cycle
Sb07g020556	SB07G020556.1	OsAPx5 - Stromal Ascorbate Peroxidase encoding gene, expressed	RXN-8635		1.11.1.7	PWY-5461	betanidin degradation
Sb07g020556	SB07G020556.1	OsAPx5 - Stromal Ascorbate Peroxidase encoding gene, expressed	PREPHENATEDEHYDRAT-RXN	Prephenate dehydratase	4.2.1.51	PHESYN	phenylalanine biosynthesis I
Sb05g027460	SB05G027460.1	vacuolar ATP synthase subunit C, putative, expressed	RXN-1501		3.1.1.4	PWY-735	jasmonic acid biosynthesis
Sb05g027460	SB05G027460.1	vacuolar ATP synthase subunit C, putative, expressed	PHOSPHOLIPASE-A2-RXN	Phospholipase A2	3.1.1.4	LIPASYN-PWY	phospholipases
Sb03g001650	SB03G001650.1	lipase	TRIACYLGLYCEROL-LIPASE-RXN	Triacylglycerol lipase	3.1.1.3	LIPAS-PWY	triacylglycerol degradation
Sb02g022160	SB02G022160.1	formate--tetrahydrofolate ligase, putative, expressed	FORMATETHFLIG-RXN	Formate--tetrahydrofolate ligase	6.3.4.3	CODH-PWY	reductive acetyl coenzyme A pathway
Sb02g022160	SB02G022160.1	formate--tetrahydrofolate ligase, putative, expressed	FORMATETHFLIG-RXN	Formate--tetrahydrofolate ligase	6.3.4.3	1CMET2-PWY	formylTHF biosynthesis I
Sb02g022160	SB02G022160.1	formate--tetrahydrofolate ligase, putative, expressed	FORMATETHFLIG-RXN	Formate--tetrahydrofolate ligase	6.3.4.3	PWY-3841	formylTHF biosynthesis II
Sb02g022160	SB02G022160.1	formate--tetrahydrofolate ligase, putative, expressed	FORMATETHFLIG-RXN	Formate--tetrahydrofolate ligase	6.3.4.3	PWY-2161	folate polyglutamylation I
Sb02g022160	SB02G022160.1	formate--tetrahydrofolate ligase, putative, expressed	FORMATETHFLIG-RXN	Formate--tetrahydrofolate ligase	6.3.4.3	PWY-2201	folate transformations
Sb02g022160	SB02G022160.1	formate--tetrahydrofolate ligase, putative, expressed	RXN-6283		6.3.4.3	PWY-3742	tetrahydrofolate biosynthesis II
Sb06g033200	SB06G033200.1	glycerol-3-phosphate dehydrogenase (NAD+) activity	RXN-6841		1.1.99.5	PWY-4261	glycerol degradation IV
Sb06g033200	SB06G033200.1	glycerol-3-phosphate dehydrogenase (NAD+) activity	GLYC3PDEHYDROG-RXN	Glycerol-3-phosphate dehydrogenase	1.1.99.5	AERESPDON-PWY	aerobic respiration -- electron donors reaction list
Sb06g033200	SB06G033200.1	glycerol-3-phosphate dehydrogenase (NAD+) activity	GLYC3PDEHYDROG-RXN	Glycerol-3-phosphate dehydrogenase	1.1.99.5	ANARESPDON-PWY	respiration (anaerobic)-- electron donors reaction list
Sb06g033200	SB06G033200.1	glycerol-3-phosphate dehydrogenase (NAD+) activity	GLYC3PDEHYDROG-RXN	Glycerol-3-phosphate dehydrogenase	1.1.99.5	PWY0-381	glycerol degradation I
Sb04g027490	SB04G027490.1	protoporphyrinogen oxidase	PROTOPORGENOXI-RXN	Protoporphyrinogen oxidase	1.3.3.4	HEME-BIOSYNTHESIS-II	heme biosynthesis II
Sb04g027490	SB04G027490.1	protoporphyrinogen oxidase	PROTOPORGENOXI-RXN	Protoporphyrinogen oxidase	1.3.3.4	CHLOROPHYLL-SYN	chlorophyllide <i>a</i> biosynthesis
Sb04g027490	SB04G027490.1	polyamine oxidase, putative	RXN-6421		1.5.3.11	PWY-3981	&beta;-alanine biosynthesis I
Sb04g027490	SB04G027490.1	polyamine oxidase, putative	SPERMIDINE-DEHYDROGENASE-RXN	Spermidine dehydrogenase	1.5.99.6	PWY-3981	&beta;-alanine biosynthesis I
Sb02g042150	SB02G042150.1	diterpene phytoalexin precursor biosynthetic process pathway	RXN-7700		1.1.1.1	PWY-5079	phenylalanine degradation III
Sb02g042150	SB02G042150.1	2-oxoglutarate decarboxylase	2-OXOGLUT-DECARBOX-RXN	2-oxoglutarate decarboxylase	4.1.1.71	MENAQUINONESYN-PWY	menaquinone biosynthesis
Sb02g042150	SB02G042150.1	hydroxymethylbilane synthase	OHMETHYLBILANESYN-RXN	Hydroxymethylbilane synthase	2.5.1.61	PWY-5188	tetrapyrrole biosynthesis I
Sb02g042150	SB02G042150.1	diterpene phytoalexin precursor biosynthetic process pathway	RXN-7706		1.1.1.1	PWY-5082	methionine degradation III
Sb02g042150	SB02G042150.1	2-oxoglutarate decarboxylase	RXN-7774		4.1.1.71	P105-PWY	TCA cycle variation I
Sb02g042150	SB02G042150.1	dTDP-glucose 4,6-dehydratase	DTDPGLUCDEHYDRAT-RXN	dTDP-glucose 4,6-dehydratase	4.2.1.46	DTDPRHAMSYN-PWY	dTDP-L-rhamnose biosynthesis I
Sb02g042150	SB02G042150.1	diterpene phytoalexin precursor biosynthetic process pathway	RXN-7694		1.1.1.1	PWY-5078	isoleucine degradation II
Sb02g042150	SB02G042150.1	diterpene phytoalexin precursor biosynthetic process pathway	ALCOHOL-DEHYDROG-RXN		1.1.1.1	P127-PWY	ethanol fermentation to acetate
Sb02g042150	SB02G042150.1	diterpene phytoalexin precursor biosynthetic process pathway	ALCOHOL-DEHYDROG-RXN		1.1.1.1	FERMENTATION-PWY	mixed acid fermentation
Sb02g042150	SB02G042150.1	diterpene phytoalexin precursor biosynthetic process pathway	ALCOHOL-DEHYDROG-RXN		1.1.1.1	PWY-3801	sucrose degradation to ethanol and lactate (anaerobic)
Sb02g042150	SB02G042150.1	diterpene phytoalexin precursor biosynthetic process pathway	ALCOHOL-DEHYDROG-RXN		1.1.1.1	PWY66-21	oxidative ethanol degradation I
Sb02g042150	SB02G042150.1	tropinone reductase, putative	TROPINONE-REDUCTASE-RXN	Tropinone reductase	1.1.1.236	PWY-5318	calystegine biosynthesis
Sb02g042150	SB02G042150.1	diterpene phytoalexin precursor biosynthetic process pathway	RXN-6601		2.3.2.2	PWY-4041	&gamma;-glutamyl cycle
Sb02g042150	SB02G042150.1	diterpene phytoalexin precursor biosynthetic process pathway	RXN-7693		1.1.1.1	PWY-5076	leucine degradation III
Sb02g042150	SB02G042150.1	diterpene phytoalexin precursor biosynthetic process pathway	RXN-7657		1.1.1.1	PWY-5057	valine degradation II
Sb02g042150	SB02G042150.1	1-aminocyclopropane-1-carboxylate synthase	4.4.1.14-RXN	1-aminocyclopropane-1-carboxylate synthase	4.4.1.14	ETHYL-PWY	ethylene biosynthesis from methionine
Sb02g042150	SB02G042150.1	1-aminocyclopropane-1-carboxylate synthase	4.4.1.14-RXN	1-aminocyclopropane-1-carboxylate synthase	4.4.1.14	PWY-4361	methionine salvage pathway
Sb03g046640	SB03G046640.1	IMP dehydrogenase	IMP-DEHYDROG-RXN	IMP dehydrogenase	1.1.1.205	DENOVOPURINE2-PWY	purine nucleotides <i>de novo</i> biosynthesis I
Sb03g046640	SB03G046640.1	IMP dehydrogenase	IMP-DEHYDROG-RXN	IMP dehydrogenase	1.1.1.205	PWY-841	purine nucleotides <i>de novo</i> biosynthesis II
Sb03g046640	SB03G046640.1	IMP dehydrogenase	IMP-DEHYDROG-RXN	IMP dehydrogenase	1.1.1.205	PWY-5043	salvage pathways of purine nucleosides II (plant)
Sb03g046640	SB03G046640.1	IMP dehydrogenase	IMP-DEHYDROG-RXN	IMP dehydrogenase	1.1.1.205	URSIN-PWY	ureide biosynthesis
Sb03g046640	SB03G046640.1	IMP dehydrogenase	IMP-DEHYDROG-RXN	IMP dehydrogenase	1.1.1.205	PWY-5044	purine degradation
Sb03g046640	SB03G046640.1	IMP dehydrogenase	IMP-DEHYDROG-RXN	IMP dehydrogenase	1.1.1.205	P121-PWY	salvage pathways of purine nucleosides
Sb0019S004510	SB0019S004510.1	hydrolase, putative, expressed	GPH-RXN	Phosphoglycolate phosphatase	3.1.3.18	PWY-181	photorespiration
Sb03g009610	SB03G009610.1	1-acylglycerol-3-phosphate O-acyltransferase	1-ACYLGLYCEROL-3-P-ACYLTRANSFER-RXN	1-acylglycerol-3-phosphate O-acyltransferase	2.3.1.51	PHOSLIPSYN-PWY	phospholipid biosynthesis I
Sb03g009610	SB03G009610.1	glycerol-3-phosphate acyltransferase 1, putative	6PFRUCTPHOS-RXN	6-phosphofructokinase	2.7.1.11	ANAEROFRUCAT-PWY	fructose degradation to pyruvate and lactate (anaerobic)
Sb03g009610	SB03G009610.1	glycerol-3-phosphate acyltransferase 1, putative	6PFRUCTPHOS-RXN	6-phosphofructokinase	2.7.1.11	PWY-1042	glycolysis IV (plant cytosol)
Sb03g009610	SB03G009610.1	glycerol-3-phosphate acyltransferase 1, putative	6PFRUCTPHOS-RXN	6-phosphofructokinase	2.7.1.11	PWY-3801	sucrose degradation to ethanol and lactate (anaerobic)
Sb03g009610	SB03G009610.1	glycerol-3-phosphate acyltransferase 1, putative	6PFRUCTPHOS-RXN	6-phosphofructokinase	2.7.1.11	GLYCOLYSIS	glycolysis I
Sb10g024290	SB10G024290.1	phosphatidate phosphatase	PHOSPHATIDATE-PHOSPHATASE-RXN	Phosphatidate phosphatase	3.1.3.4	PHOSLIPSYN2-PWY	phospholipid biosynthesis II
Sb10g024290	SB10G024290.1	phosphatidate phosphatase	PHOSPHATIDATE-PHOSPHATASE-RXN	Phosphatidate phosphatase	3.1.3.4	TRIGLSYN-PWY	triacylglycerol biosynthesis
Sb02g039810	SB02G039810.1	trehalose-phosphatase	TREHALOSEPHOSPHA-RXN	Trehalose-phosphatase	3.1.3.12	TRESYN-PWY	trehalose biosynthesis I
Sb01g030530	SB01G030530.1	cationic peroxidase 2 precursor, putative, expressed	RXN-8635		1.11.1.7	PWY-5461	betanidin degradation
Sb04g030470	SB04G030470.2	homoserine O-acetyltransferase	HOMOSERINE-O-ACETYLTRANSFERASE-RXN	Homoserine O-acetyltransferase	2.3.1.31	PWY-5344	homocysteine biosynthesis
Sb03g044510	SB03G044510.1	transferase, putative, expressed	GLYCINE--TRNA-LIGASE-RXN	Glycine--tRNA ligase	6.1.1.14	TRNA-CHARGING-PWY	tRNA charging pathway
Sb09g020980	SB09G020980.1	peroxidase 53 precursor, putative, expressed	RXN-8635		1.11.1.7	PWY-5461	betanidin degradation
Sb03g013687	SB03G013687.1	importin alpha-1b subunit, putative, expressed	RXN-2102		3.1.1.11	PWY-1081	homogalacturonan degradation
Sb03g013790	SB03G013790.3	enoyl-CoA hydratase	3-HYDROXBUTYRYL-COA-DEHYDRATASE-RXN	3-hydroxybutyryl-CoA dehydratase	4.2.1.55	P127-PWY	ethanol fermentation to acetate
Sb03g013790	SB03G013790.3	enoyl-CoA hydratase	3-HYDROXBUTYRYL-COA-DEHYDRATASE-RXN	3-hydroxybutyryl-CoA dehydratase	4.2.1.55	CENTFERM-PWY	acetyl CoA fermentation to butyrate
Sb03g013790	SB03G013790.3	enoyl-CoA hydratase	3-HYDROXBUTYRYL-COA-DEHYDRATASE-RXN	3-hydroxybutyryl-CoA dehydratase	4.2.1.55	PWY-5177	glutaryl-CoA degradation
Sb03g013790	SB03G013790.3	peroxisomal fatty acid beta-oxidation multifunctional protein, putative, expressed	OHACYL-COA-DEHYDROG-RXN	3-hydroxyacyl-CoA dehydrogenase	1.1.1.35	PWY-5136	fatty acid &beta;-oxidation II (plant, saturated)
Sb03g013790	SB03G013790.3	peroxisomal fatty acid beta-oxidation multifunctional protein, putative, expressed	OHACYL-COA-DEHYDROG-RXN	3-hydroxyacyl-CoA dehydrogenase	1.1.1.35	FAO-PWY	fatty acid &beta;-oxidation I
Sb03g013790	SB03G013790.3	peroxisomal fatty acid beta-oxidation multifunctional protein, putative, expressed	OHACYL-COA-DEHYDROG-RXN	3-hydroxyacyl-CoA dehydrogenase	1.1.1.35	PWY-5138	fatty acid &beta;-oxidation IV (plant, unsaturated, even number)
Sb03g013790	SB03G013790.3	peroxisomal fatty acid beta-oxidation multifunctional protein, putative, expressed	TIGLYLCOA-HYDROXY-RXN	Enoyl-CoA hydratase	4.2.1.17	ILEUDEG-PWY	isoleucine degradation I
Sb03g013790	SB03G013790.3	peroxisomal fatty acid beta-oxidation multifunctional protein, putative, expressed	RXN-7699		4.2.1.17	PWY-5080	very long chain fatty acid biosynthesis
Sb03g013790	SB03G013790.3	peroxisomal fatty acid beta-oxidation multifunctional protein, putative, expressed	RXN-7839		4.2.1.17	PWY-5138	fatty acid &beta;-oxidation IV (plant, unsaturated, even number)
Sb03g013790	SB03G013790.3	peroxisomal fatty acid beta-oxidation multifunctional protein, putative, expressed	ENOYL-COA-HYDRAT-RXN	Enoyl-CoA hydratase	4.2.1.17	PWY-5136	fatty acid &beta;-oxidation II (plant, saturated)
Sb03g013790	SB03G013790.3	peroxisomal fatty acid beta-oxidation multifunctional protein, putative, expressed	ENOYL-COA-HYDRAT-RXN	Enoyl-CoA hydratase	4.2.1.17	FAO-PWY	fatty acid &beta;-oxidation I
Sb03g013790	SB03G013790.3	peroxisomal fatty acid beta-oxidation multifunctional protein, putative, expressed	ENOYL-COA-HYDRAT-RXN	Enoyl-CoA hydratase	4.2.1.17	PWY-5138	fatty acid &beta;-oxidation IV (plant, unsaturated, even number)
Sb03g013790	SB03G013790.3	peroxisomal fatty acid beta-oxidation multifunctional protein, putative, expressed	BHBDCLOS-RXN		1.1.1.35	CENTFERM-PWY	acetyl CoA fermentation to butyrate
Sb03g013790	SB03G013790.3	peroxisomal fatty acid beta-oxidation multifunctional protein, putative, expressed	BHBDCLOS-RXN		1.1.1.35	PWY-5177	glutaryl-CoA degradation
Sb03g013790	SB03G013790.3	peroxisomal fatty acid beta-oxidation multifunctional protein, putative, expressed	R9-RXN	Enoyl-CoA hydratase	4.2.1.17	P3-PWY	gallate degradation III (anaerobic)
Sb03g013790	SB03G013790.3	peroxisomal fatty acid beta-oxidation multifunctional protein, putative, expressed	RXN-6383		4.2.1.17	PWY-3941	&beta;-alanine biosynthesis II
Sb03g013790	SB03G013790.3	peroxisomal fatty acid beta-oxidation multifunctional protein, putative, expressed	RXN-7838		4.2.1.17	PWY-5138	fatty acid &beta;-oxidation IV (plant, unsaturated, even number)
Sb03g013790	SB03G013790.3	peroxisomal fatty acid beta-oxidation multifunctional protein, putative, expressed	METHYLACYLYLCOA-HYDROXY-RXN	Enoyl-CoA hydratase	4.2.1.17	VALDEG-PWY	valine degradation I
Sb10g005250	SB10G005250.1	pyrophosphate-energized membrane proton pump 3, putative, expressed	INORGPYROPHOSPHAT-RXN	Inorganic pyrophosphatase	3.6.1.1	P61-PWY	UDP-glucose conversion
Sb09g028570	SB09G028570.1	P341-PWY	L-LACTATE-DEHYDROGENASE-RXN	L-lactate dehydrogenase	1.1.1.27	ANAEROFRUCAT-PWY	fructose degradation to pyruvate and lactate (anaerobic)
Sb09g028570	SB09G028570.1	P341-PWY	L-LACTATE-DEHYDROGENASE-RXN	L-lactate dehydrogenase	1.1.1.27	LCTACACAT-PWY	lactate oxidation
Sb09g028570	SB09G028570.1	P341-PWY	L-LACTATE-DEHYDROGENASE-RXN	L-lactate dehydrogenase	1.1.1.27	PWY-3801	sucrose degradation to ethanol and lactate (anaerobic)
Sb09g028570	SB09G028570.1	P341-PWY	L-LACTATE-DEHYDROGENASE-RXN	L-lactate dehydrogenase	1.1.1.27	P41-PWY	pyruvate fermentation to acetate and lactate I
Sb09g028570	SB09G028570.1	P341-PWY	SUCROSE-PHOSPHATE-SYNTHASE-RXN	Sucrose-phosphate synthase	2.4.1.14	SUCSYN-PWY	sucrose biosynthesis
Sb08g016390	SB08G016390.1	gibberellin 20-oxidase	RXN1F-162		1.14.11.-	PWY-5070	gibberellin biosynthesis I (non C-3, non C-13 hydroxylation)
Sb08g016390	SB08G016390.1	gibberellin 20-oxidase	RXN1F-99		1.14.11.-	PWY-5070	gibberellin biosynthesis I (non C-3, non C-13 hydroxylation)
Sb08g016390	SB08G016390.1	naringenin,2-oxoglutarate 3-dioxygenase, putative	RXN1F-170		1.14.11.15	PWY-5035	gibberellin biosynthesis III (early C-13 hydroxylation)
Sb08g016390	SB08G016390.1	gibberellin 20-oxidase	RXN-7619		1.14.11.-	PWY-5047	gibberellin biosynthesis IV (<i>Gibberella fujikuroi</i>)
Sb08g016390	SB08G016390.1	gibberellin 20-oxidase	RXN-7590		1.14.11.-	PWY-5036	gibberellin biosynthesis II (early C-3 hydroxylation)
Sb08g016390	SB08G016390.1	gibberellin 20-oxidase	RXN1F-163		1.14.11.-	PWY-5070	gibberellin biosynthesis I (non C-3, non C-13 hydroxylation)
Sb08g016390	SB08G016390.1	gibberellin 20-oxidase	RXN1F-164		1.14.11.-	PWY-5070	gibberellin biosynthesis I (non C-3, non C-13 hydroxylation)
Sb08g016390	SB08G016390.1	gibberellin 20-oxidase	RXN1F-169		1.14.11.-	PWY-5035	gibberellin biosynthesis III (early C-13 hydroxylation)
Sb08g016390	SB08G016390.1	naringenin,2-oxoglutarate 3-dioxygenase, putative	RXN1F-168		1.14.11.12	PWY-5035	gibberellin biosynthesis III (early C-13 hydroxylation)
Sb08g016390	SB08G016390.1	gibberellin 20-oxidase	RXN-7591		1.14.11.-	PWY-5036	gibberellin biosynthesis II (early C-3 hydroxylation)
Sb08g016390	SB08G016390.1	leucoanthocyanidin dioxygenase, putative	RXN-602	Leucocyanidin oxygenase	1.14.11.-	PWY-5125	anthocyanin biosynthesis (pelargonidin 3-O-glucoside, cyanidin 3-O-glucoside)
Sb08g016390	SB08G016390.1	gibberellin 20-oxidase	RXN1F-101		1.14.11.-	PWY-5035	gibberellin biosynthesis III (early C-13 hydroxylation)
Sb08g016390	SB08G016390.1	gibberellin 20-oxidase	RXN-7624		1.14.11.-	PWY-5047	gibberellin biosynthesis IV (<i>Gibberella fujikuroi</i>)
Sb08g016390	SB08G016390.1	gibberellin 20-oxidase	RXN1F-167		1.14.11.-	PWY-5035	gibberellin biosynthesis III (early C-13 hydroxylation)
Sb08g016390	SB08G016390.1	flavonol synthase	RXN-527		1.14.11.23	PWY-3101	flavonol biosynthesis
Sb08g016390	SB08G016390.1	gibberellin 20-oxidase	RXN-7589		1.14.11.-	PWY-5036	gibberellin biosynthesis II (early C-3 hydroxylation)
Sb01g015190	SB01G015190.1	L-asparaginase 3 precursor, putative, expressed	6PFRUCTPHOS-RXN	6-phosphofructokinase	2.7.1.11	ANAEROFRUCAT-PWY	fructose degradation to pyruvate and lactate (anaerobic)
Sb01g015190	SB01G015190.1	L-asparaginase 3 precursor, putative, expressed	6PFRUCTPHOS-RXN	6-phosphofructokinase	2.7.1.11	PWY-1042	glycolysis IV (plant cytosol)
Sb01g015190	SB01G015190.1	L-asparaginase 3 precursor, putative, expressed	6PFRUCTPHOS-RXN	6-phosphofructokinase	2.7.1.11	PWY-3801	sucrose degradation to ethanol and lactate (anaerobic)
Sb01g015190	SB01G015190.1	L-asparaginase 3 precursor, putative, expressed	6PFRUCTPHOS-RXN	6-phosphofructokinase	2.7.1.11	GLYCOLYSIS	glycolysis I
Sb01g015190	SB01G015190.1	L-asparaginase 3 precursor, putative, expressed	ASPARAGHYD-RXN	Asparaginase	3.5.1.1	ASPARAGINE-DEG1-PWY	asparagine degradation I
Sb01g015190	SB01G015190.1	L-asparaginase 3 precursor, putative, expressed	ASPARAGHYD-RXN	Asparaginase	3.5.1.1	PWY-4001	asparagine degradation II
Sb01g015190	SB01G015190.1	L-asparaginase 3 precursor, putative, expressed	ASPARAGHYD-RXN	Asparaginase	3.5.1.1	ASPASN-PWY	superpathway of aspartate and asparagine biosynthesis; interconversion of aspartate and asparagine.
Sb02g019410	SB02G019410.1	cytochrome P450 51, putative	1.14.13.70-RXN	Sterol 14-demethylase	1.14.13.70	PWY-2541	sterol biosynthesis
Sb09g002840	SB09G002840.1	S-adenosylmethionine synthetase 1, putative	S-ADENMETSYN-RXN	Methionine adenosyltransferase	2.5.1.6	PWY-5041	<i>S</i>-adenosyl-L-methionine cycle
Sb09g002840	SB09G002840.1	S-adenosylmethionine synthetase 1, putative	S-ADENMETSYN-RXN	Methionine adenosyltransferase	2.5.1.6	ETHYL-PWY	ethylene biosynthesis from methionine
Sb09g002840	SB09G002840.1	S-adenosylmethionine synthetase 1, putative	S-ADENMETSYN-RXN	Methionine adenosyltransferase	2.5.1.6	SAM-PWY	S-adenosylmethionine biosynthesis
Sb09g002840	SB09G002840.1	S-adenosylmethionine synthetase 1, putative	S-ADENMETSYN-RXN	Methionine adenosyltransferase	2.5.1.6	PWY-4361	methionine salvage pathway
Sb09g002840	SB09G002840.1	S-adenosylmethionine synthetase 1, putative	S-ADENMETSYN-RXN	Methionine adenosyltransferase	2.5.1.6	METHIONINE-DEG1-PWY	methionine degradation I (to homocysteine)
Sb08g005330	SB08G005330.1	dihydrolipoyl dehydrogenase	RXN-7719		1.8.1.4	PWY-5046	branched-chain &alpha;-keto acid dehydrogenase complex
Sb08g005330	SB08G005330.1	flavin monoxygenase-like protein floozy, putative	RXN66-81		1.14.13.8	PWY66-201	nicotine degradation II
Sb01g015650	SB01G015650.1	cycloartenol synthase, putative	CYCLOARTENOL-SYNTHASE-RXN	Cycloartenol synthase	5.4.99.8	PWY-2541	sterol biosynthesis
Sb05g019190	SB05G019190.1	terpene synthase family, metal binding domain containing protein	RXN-8414		4.2.3.-	PWY-5425	oleoresin sesquiterpene volatiles biosynthesis
Sb05g019190	SB05G019190.1	terpene synthase 6, putative, expressed	PHOSGLYPHOS-RXN	Phosphoglycerate kinase	2.7.2.3	ANAEROFRUCAT-PWY	fructose degradation to pyruvate and lactate (anaerobic)
Sb05g019190	SB05G019190.1	terpene synthase 6, putative, expressed	PHOSGLYPHOS-RXN	Phosphoglycerate kinase	2.7.2.3	GLUCONEO-PWY	gluconeogenesis
Sb05g019190	SB05G019190.1	terpene synthase 6, putative, expressed	PHOSGLYPHOS-RXN	Phosphoglycerate kinase	2.7.2.3	PWY-1042	glycolysis IV (plant cytosol)
Sb05g019190	SB05G019190.1	terpene synthase 6, putative, expressed	PHOSGLYPHOS-RXN	Phosphoglycerate kinase	2.7.2.3	CALVIN-PWY	Calvin cycle
Sb05g019190	SB05G019190.1	terpene synthase 6, putative, expressed	PHOSGLYPHOS-RXN	Phosphoglycerate kinase	2.7.2.3	PWY-3801	sucrose degradation to ethanol and lactate (anaerobic)
Sb05g019190	SB05G019190.1	terpene synthase 6, putative, expressed	PHOSGLYPHOS-RXN	Phosphoglycerate kinase	2.7.2.3	GLYCOLYSIS	glycolysis I
Sb01g010900	SB01G010900.1	UDP-glycosyltransferase	RXN-4723		2.4.1.203	PWY-2902	cytokinins-<i>O</i>-glucoside biosynthesis
Sb01g010900	SB01G010900.1	UDP-glycosyltransferase	RXN-4737		2.4.1.-	PWY-2902	cytokinins-<i>O</i>-glucoside biosynthesis
Sb01g010900	SB01G010900.1	UDP-glycosyltransferase	RXN-4731		2.4.1.-	PWY-2881	cytokinins 7-<i>N</i>-glucoside biosynthesis
Sb01g010900	SB01G010900.1	UDP-glycosyltransferase	RXN-4724		2.4.1.-	PWY-2881	cytokinins 7-<i>N</i>-glucoside biosynthesis
Sb01g010900	SB01G010900.1	UDP-glycosyltransferase	RXN-4729		2.4.1.-	PWY-2881	cytokinins 7-<i>N</i>-glucoside biosynthesis
Sb01g010900	SB01G010900.1	anthocyanidin 3-O-glucosyltransferase, putative	RXN-7815		2.4.1.115	PWY-5153	anthocyanin biosynthesis (delphinidin 3-O-glucoside)
Sb01g010900	SB01G010900.1	UDP-glycosyltransferase	RXN-4730		2.4.1.-	PWY-2901	cytokinins 9-<i>N</i>-glucoside biosynthesis
Sb01g010900	SB01G010900.1	UDP-glycosyltransferase	RXN-4728		2.4.1.-	PWY-2901	cytokinins 9-<i>N</i>-glucoside biosynthesis
Sb01g010900	SB01G010900.1	UDP-glycosyltransferase	RXN-4725		2.4.1.-	PWY-2901	cytokinins 9-<i>N</i>-glucoside biosynthesis
Sb01g010900	SB01G010900.1	UDP-glycosyltransferase	RXN-4734		2.4.1.-	PWY-2901	cytokinins 9-<i>N</i>-glucoside biosynthesis
Sb01g010900	SB01G010900.1	UDP-glycosyltransferase	RXN-4733		2.4.1.-	PWY-2881	cytokinins 7-<i>N</i>-glucoside biosynthesis
Sb01g010900	SB01G010900.1	UDP-glycosyltransferase	RXN-4722		2.4.1.-	PWY-2901	cytokinins 9-<i>N</i>-glucoside biosynthesis
Sb01g010900	SB01G010900.1	anthocyanidin 3-O-glucosyltransferase, putative	RXN1F-775		2.4.1.115	PWY-5125	anthocyanin biosynthesis (pelargonidin 3-O-glucoside, cyanidin 3-O-glucoside)
Sb01g010900	SB01G010900.1	UDP-glycosyltransferase	RXN-4726		2.4.1.-	PWY-2902	cytokinins-<i>O</i>-glucoside biosynthesis
Sb01g010900	SB01G010900.1	UDP-glycosyltransferase	RXN-4732		2.4.1.-	PWY-2901	cytokinins 9-<i>N</i>-glucoside biosynthesis
Sb01g010900	SB01G010900.1	UDP-glycosyltransferase	RXN-4735		2.4.1.215	PWY-2902	cytokinins-<i>O</i>-glucoside biosynthesis
Sb01g010900	SB01G010900.1	UDP-glycosyltransferase	RXN-4721		2.4.1.-	PWY-2881	cytokinins 7-<i>N</i>-glucoside biosynthesis
Sb01g010900	SB01G010900.1	UDP-glycosyltransferase	RXN-4736		2.4.1.-	PWY-2881	cytokinins 7-<i>N</i>-glucoside biosynthesis
Sb01g010900	SB01G010900.1	UDP-glycosyltransferase	RXN-4727		2.4.1.-	PWY-2881	cytokinins 7-<i>N</i>-glucoside biosynthesis
Sb01g010900	SB01G010900.1	anthocyanidin 3-O-glucosyltransferase, putative	PELUDP-RXN		2.4.1.115	PWY-5125	anthocyanin biosynthesis (pelargonidin 3-O-glucoside, cyanidin 3-O-glucoside)
Sb01g044900	SB01G044900.1	dTDP-glucose 4,6-dehydratase	DTDPGLUCDEHYDRAT-RXN	dTDP-glucose 4,6-dehydratase	4.2.1.46	DTDPRHAMSYN-PWY	dTDP-L-rhamnose biosynthesis I
Sb01g044900	SB01G044900.1	dihydroflavonol-4-reductase, putative	RXN-7784		1.1.1.219	PWY-5152	leucodelphinidin biosynthesis
Sb01g044900	SB01G044900.1	dihydroflavonol-4-reductase, putative	DIHYDROKAEMPFEROL-4-REDUCTASE-RXN	Dihydrokaempferol 4-reductase	1.1.1.219	PWY1F-823	leucopelargonidin and leucocyanidin biosynthesis
Sb01g044900	SB01G044900.1	leucoanthocyanidin reductase, putative	RXN-1101		1.2.1.44	PWY-361	phenylpropanoid biosynthesis
Sb01g044900	SB01G044900.1	leucoanthocyanidin reductase, putative	DTDPDEHYRHAMREDUCT-RXN	dTDP-4-dehydrorhamnose reductase	1.1.1.133	DTDPRHAMSYN-PWY	dTDP-L-rhamnose biosynthesis I
Sb01g044900	SB01G044900.1	GDP-mannose 4,6-dehydratase	GDPMANDEHYDRA-RXN	GDP-mannose 4,6-dehydratase	4.2.1.47	PWY-66	GDP-L-fucose biosynthesis I (from GDP-D-mannose)
Sb01g044900	SB01G044900.1	GDP-mannose 4,6-dehydratase	GDPMANDEHYDRA-RXN	GDP-mannose 4,6-dehydratase	4.2.1.47	GDPRHAMSYN-PWY	GDP-D-rhamnose biosynthesis
Sb01g044900	SB01G044900.1	UDP-glucose 4-epimerase	UDPGLUCEPIM-RXN	UDP-glucose 4-epimerase	5.1.3.2	PWY-3821	galactose degradation II
Sb01g044900	SB01G044900.1	UDP-glucose 4-epimerase	UDPGLUCEPIM-RXN	UDP-glucose 4-epimerase	5.1.3.2	P61-PWY	UDP-glucose conversion
Sb01g044900	SB01G044900.1	UDP-glucose 4-epimerase	UDPGLUCEPIM-RXN	UDP-glucose 4-epimerase	5.1.3.2	GALACTMETAB-PWY	UDP-galactose biosynthesis (salvage pathway from galactose using UDP-glucose)
Sb01g044900	SB01G044900.1	leucoanthocyanidin reductase, putative	RXN-710		1.1.1.145	PWY-2582	brassinosteroid biosynthesis II
Sb01g044900	SB01G044900.1	leucoanthocyanidin reductase, putative	RXN-1106		1.2.1.44	PWY-361	phenylpropanoid biosynthesis
Sb01g044900	SB01G044900.1	dihydroflavonol-4-reductase, putative	RXN-600		1.1.1.219	PWY1F-823	leucopelargonidin and leucocyanidin biosynthesis
Sb01g044900	SB01G044900.1	UDP-glucose 4-epimerase	UDP-N-ACETYLGLUCOSAMINE-4-EPIMERASE-RXN	UDP-N-acetylglucosamine 4-epimerase	5.1.3.7	UDPNACETYLGALSYN-PWY	UDP-<i>N</i>-acetylgalactosamine biosynthesis
Sb01g009380	SB01G009380.1	N-methyltransferase	RXN-6462		2.1.1.-	PWY-4021	&beta;-alanine betaine biosynthesis
Sb01g009380	SB01G009380.1	N-methyltransferase	RXN-6464		2.1.1.-	PWY-4021	&beta;-alanine betaine biosynthesis
Sb01g009380	SB01G009380.1	N-methyltransferase	RXN-6461		2.1.1.49	PWY-4021	&beta;-alanine betaine biosynthesis
Sb08g003170	SB08G003170.1	3-oxoacyl-[acyl-carrier protein] synthase	RXN0-2141		6.6.1.1	PWY0-862	fatty acid elongation -- unsaturated II
Sb08g003170	SB08G003170.1	chalcone synthase 1, putative, expressed	NARINGENIN-CHALCONE-SYNTHASE-RXN	Naringenin-chalcone synthase	2.3.1.74	PWY1F-FLAVSYN	flavonoid biosynthesis
Sb08g003170	SB08G003170.1	chalcone synthase 1, putative, expressed	ACETOOHBUTSYN-RXN	Acetolactate synthase	2.2.1.6	ILEUSYN-PWY	isoleucine biosynthesis from threonine
Sb08g003170	SB08G003170.1	3-oxoacyl-[acyl-carrier protein] synthase	3-OXOACYL-ACP-SYNTH-BASE-RXN	3-oxoacyl-[acyl-carrier protein] synthase	2.3.1.41	FASYN-INITIAL-PWY	fatty acid biosynthesis - initial steps
Sb08g003170	SB08G003170.1	chalcone synthase, putative	RXN-3142		2.3.1.170	PWY1F-FLAVSYN	flavonoid biosynthesis
Sb08g003170	SB08G003170.1	chalcone synthase, putative	RXN-7645		2.3.1.-	PWY-5059	pinobanksin biosynthesis
Sb08g003170	SB08G003170.1	chalcone synthase 1, putative, expressed	ACETOLACTSYN-RXN	Acetolactate synthase	2.2.1.6	VALSYN-PWY	valine biosynthesis
Sb08g003170	SB08G003170.1	chalcone synthase, putative	RXN-7575		2.3.1.-	PWY-84	resveratrol biosynthesis
Sb08g003170	SB08G003170.1	3-oxoacyl-[acyl-carrier protein] synthase	3-OXOACYL-ACP-SYNTH-RXN	3-oxoacyl-[acyl-carrier protein] synthase	2.3.1.41	FASYN-ELONG-PWY	fatty acid elongation -- saturated
Sb08g021760	SB08G021760.1	disease resistance RPP13-like protein 2, putative	SHIKIMATE-KINASE-RXN	shikimate-kinase	2.7.1.71	ARO-PWY	chorismate biosynthesis
Sb08g021760	SB08G021760.1	disease resistance RPP13-like protein 2, putative	RXN-7738		3.1.1.14	PWY-5098	chlorophyll <i>a</i> degradation
Sb07g022990	SB07G022990.1	CYP722A1, putative, expressed	1.14.13.93-RXN	(+)-abscisic acid 8'-hydroxylase	1.14.13.93	PWY-5271	phaseic acid biosynthesis
Sb03g037000	SB03G037000.1	homeobox domain containing protein, expressed	1.10.2.2-RXN	Ubiquinol--cytochrome c reductase	1.10.2.2	PWY-3781	aerobic respiration -- electron donor II
Sb04g018500	SB04G018500.1	riboflavin biosynthesis protein ribD, putative, expressed	RIBOFLAVINSYNDEAM-RXN		3.5.4.26	RIBOSYN2-PWY	flavin biosynthesis
Sb04g018500	SB04G018500.1	riboflavin biosynthesis protein ribD, putative, expressed	RIBOFLAVINSYNREDUC-RXN		1.1.1.193	RIBOSYN2-PWY	flavin biosynthesis
Sb04g003190	SB04G003190.1	cycloartenol synthase, putative	CYCLOARTENOL-SYNTHASE-RXN	Cycloartenol synthase	5.4.99.8	PWY-2541	sterol biosynthesis
Sb04g002260	SB04G002260.1	PHOSLIPSYN-PWY	CDPDIGLYSYN-RXN	phosphatidate cytidylyltransferase	2.7.7.41	PHOSLIPSYN2-PWY	phospholipid biosynthesis II
Sb04g002260	SB04G002260.1	PHOSLIPSYN-PWY	CDPDIGLYSYN-RXN	phosphatidate cytidylyltransferase	2.7.7.41	PHOSLIPSYN-PWY	phospholipid biosynthesis I
Sb01g024850	SB01G024850.1	beta-amylase	RXN-1827	&beta;-amylase	3.2.1.2	PWY-842	starch degradation
Sb07g021965	SB07G021965.1	ribonucleoside-diphosphate reductase complex	UDPREDUCT-RXN		1.17.4.1	PWY0-166	de novo biosynthesis of pyrimidine deoxyribonucleotides
Sb01g021520	SB01G021520.1	chlorophyllase-2, chloroplast precursor, putative	RXN-7738		3.1.1.14	PWY-5098	chlorophyll <i>a</i> degradation
Sb04g002410	SB04G002410.1	cytochrome-c oxidase	CYTOCHROME-C-OXIDASE-RXN	Cytochrome-c oxidase	1.9.3.1	PWY-3781	aerobic respiration -- electron donor II
Sb03g007940	SB03G007940.1	UDP-glycosyltransferase	RXN-4729		2.4.1.-	PWY-2881	cytokinins 7-<i>N</i>-glucoside biosynthesis
Sb03g007940	SB03G007940.1	UDP-glycosyltransferase	RXN-4725		2.4.1.-	PWY-2901	cytokinins 9-<i>N</i>-glucoside biosynthesis
Sb03g007940	SB03G007940.1	UDP-glycosyltransferase	RXN-4734		2.4.1.-	PWY-2901	cytokinins 9-<i>N</i>-glucoside biosynthesis
Sb03g007940	SB03G007940.1	UDP-glycosyltransferase	RXN-4731		2.4.1.-	PWY-2881	cytokinins 7-<i>N</i>-glucoside biosynthesis
Sb03g007940	SB03G007940.1	UDP-glycosyltransferase	RXN-4733		2.4.1.-	PWY-2881	cytokinins 7-<i>N</i>-glucoside biosynthesis
Sb03g007940	SB03G007940.1	UDP-glycosyltransferase	RXN-4723		2.4.1.203	PWY-2902	cytokinins-<i>O</i>-glucoside biosynthesis
Sb03g007940	SB03G007940.1	UDP-glycosyltransferase	RXN-4732		2.4.1.-	PWY-2901	cytokinins 9-<i>N</i>-glucoside biosynthesis
Sb03g007940	SB03G007940.1	UDP-glycosyltransferase	RXN-4737		2.4.1.-	PWY-2902	cytokinins-<i>O</i>-glucoside biosynthesis
Sb03g007940	SB03G007940.1	UDP-glycosyltransferase	RXN-4722		2.4.1.-	PWY-2901	cytokinins 9-<i>N</i>-glucoside biosynthesis
Sb03g007940	SB03G007940.1	UDP-glycosyltransferase	RXN-4736		2.4.1.-	PWY-2881	cytokinins 7-<i>N</i>-glucoside biosynthesis
Sb03g007940	SB03G007940.1	UDP-glycosyltransferase	RXN-4727		2.4.1.-	PWY-2881	cytokinins 7-<i>N</i>-glucoside biosynthesis
Sb03g007940	SB03G007940.1	UDP-glycosyltransferase	RXN-4726		2.4.1.-	PWY-2902	cytokinins-<i>O</i>-glucoside biosynthesis
Sb03g007940	SB03G007940.1	UDP-glycosyltransferase	RXN-4724		2.4.1.-	PWY-2881	cytokinins 7-<i>N</i>-glucoside biosynthesis
Sb03g007940	SB03G007940.1	UDP-glycosyltransferase	RXN-4730		2.4.1.-	PWY-2901	cytokinins 9-<i>N</i>-glucoside biosynthesis
Sb03g007940	SB03G007940.1	UDP-glycosyltransferase	RXN-4735		2.4.1.215	PWY-2902	cytokinins-<i>O</i>-glucoside biosynthesis
Sb03g007940	SB03G007940.1	UDP-glycosyltransferase	RXN-4721		2.4.1.-	PWY-2881	cytokinins 7-<i>N</i>-glucoside biosynthesis
Sb03g007940	SB03G007940.1	UDP-glycosyltransferase	RXN-4728		2.4.1.-	PWY-2901	cytokinins 9-<i>N</i>-glucoside biosynthesis
Sb02g040850	SB02G040850.1	ATP-binding cassette sub-family B member 10, mitochondrial precursor, putative, expressed	URKI-RXN	Uridine kinase	2.7.1.48	PWY0-163	salvage pathways of pyrimidine ribonucleotides
Sb02g040850	SB02G040850.1	ATP-binding cassette sub-family B member 10, mitochondrial precursor, putative, expressed	URIDINEKIN-RXN	Uridine kinase	2.7.1.48	P1-PWY	salvage pathways of purine and pyrimidine nucleotides
Sb02g040850	SB02G040850.1	ATP-binding cassette sub-family B member 10, mitochondrial precursor, putative, expressed	RXN-5822		3.1.3.2	NAD-BIOSYNTHESIS-II	NAD salvage pathway II
Sb06g029580	SB06G029580.1	leucoanthocyanidin reductase, putative	RXN-710		1.1.1.145	PWY-2582	brassinosteroid biosynthesis II
Sb06g029580	SB06G029580.1	UDP-glucose 4-epimerase	UDPGLUCEPIM-RXN	UDP-glucose 4-epimerase	5.1.3.2	PWY-3821	galactose degradation II
Sb06g029580	SB06G029580.1	UDP-glucose 4-epimerase	UDPGLUCEPIM-RXN	UDP-glucose 4-epimerase	5.1.3.2	P61-PWY	UDP-glucose conversion
Sb06g029580	SB06G029580.1	UDP-glucose 4-epimerase	UDPGLUCEPIM-RXN	UDP-glucose 4-epimerase	5.1.3.2	GALACTMETAB-PWY	UDP-galactose biosynthesis (salvage pathway from galactose using UDP-glucose)
Sb06g029580	SB06G029580.1	dTDP-glucose 4,6-dehydratase	DTDPGLUCDEHYDRAT-RXN	dTDP-glucose 4,6-dehydratase	4.2.1.46	DTDPRHAMSYN-PWY	dTDP-L-rhamnose biosynthesis I
Sb06g029580	SB06G029580.1	leucoanthocyanidin reductase, putative	DTDPDEHYRHAMREDUCT-RXN	dTDP-4-dehydrorhamnose reductase	1.1.1.133	DTDPRHAMSYN-PWY	dTDP-L-rhamnose biosynthesis I
Sb06g029580	SB06G029580.1	UDP-glucose 4-epimerase	UDP-N-ACETYLGLUCOSAMINE-4-EPIMERASE-RXN	UDP-N-acetylglucosamine 4-epimerase	5.1.3.7	UDPNACETYLGALSYN-PWY	UDP-<i>N</i>-acetylgalactosamine biosynthesis
Sb06g029580	SB06G029580.1	leucoanthocyanidin reductase, putative	RXN-1101		1.2.1.44	PWY-361	phenylpropanoid biosynthesis
Sb06g029580	SB06G029580.1	dihydroflavonol-4-reductase, putative	RXN-600		1.1.1.219	PWY1F-823	leucopelargonidin and leucocyanidin biosynthesis
Sb06g029580	SB06G029580.1	GDP-mannose 4,6-dehydratase	GDPMANDEHYDRA-RXN	GDP-mannose 4,6-dehydratase	4.2.1.47	PWY-66	GDP-L-fucose biosynthesis I (from GDP-D-mannose)
Sb06g029580	SB06G029580.1	GDP-mannose 4,6-dehydratase	GDPMANDEHYDRA-RXN	GDP-mannose 4,6-dehydratase	4.2.1.47	GDPRHAMSYN-PWY	GDP-D-rhamnose biosynthesis
Sb06g029580	SB06G029580.1	leucoanthocyanidin reductase, putative	RXN-1106		1.2.1.44	PWY-361	phenylpropanoid biosynthesis
Sb06g029580	SB06G029580.1	dihydroflavonol-4-reductase, putative	RXN-7784		1.1.1.219	PWY-5152	leucodelphinidin biosynthesis
Sb06g029580	SB06G029580.1	dihydroflavonol-4-reductase, putative	DIHYDROKAEMPFEROL-4-REDUCTASE-RXN	Dihydrokaempferol 4-reductase	1.1.1.219	PWY1F-823	leucopelargonidin and leucocyanidin biosynthesis
Sb02g038010	SB02G038010.1	shikimate kinase	SHIKIMATE-KINASE-RXN	shikimate-kinase	2.7.1.71	ARO-PWY	chorismate biosynthesis
Sb03g013895	SB03G013895.1	homeobox domain containing protein, expressed	1.10.2.2-RXN	Ubiquinol--cytochrome c reductase	1.10.2.2	PWY-3781	aerobic respiration -- electron donor II
Sb01g030450	SB01G030450.1	ATP-binding cassette sub-family B member 10, mitochondrial precursor, putative, expressed	URKI-RXN	Uridine kinase	2.7.1.48	PWY0-163	salvage pathways of pyrimidine ribonucleotides
Sb01g030450	SB01G030450.1	ATP-binding cassette sub-family B member 10, mitochondrial precursor, putative, expressed	RXN-5822		3.1.3.2	NAD-BIOSYNTHESIS-II	NAD salvage pathway II
Sb01g030450	SB01G030450.1	ATP-binding cassette sub-family B member 10, mitochondrial precursor, putative, expressed	URIDINEKIN-RXN	Uridine kinase	2.7.1.48	P1-PWY	salvage pathways of purine and pyrimidine nucleotides
Sb03g010730	SB03G010730.1	multidomain cystatin, putative, expressed	UROGENDECARBOX-RXN	Uroporphyrinogen decarboxylase	4.1.1.37	HEME-BIOSYNTHESIS-II	heme biosynthesis II
Sb03g010730	SB03G010730.1	multidomain cystatin, putative, expressed	UROGENDECARBOX-RXN	Uroporphyrinogen decarboxylase	4.1.1.37	CHLOROPHYLL-SYN	chlorophyllide <i>a</i> biosynthesis
Sb02g036023	SB02G036023.1	eukaryotic translation initiation factor 4E type 3, putative, expressed	CELLULOSE-SYNTHASE-UDP-FORMING-RXN	Cellulose synthase (UDP-forming)	2.4.1.12	PWY-1001	cellulose biosynthesis
Sb01g010170	SB01G010170.1	RNA-binding region RNP-1, putative, expressed	NADH-DEHYDROG-RXN	NADH dehydrogenase (ubiquinone)	1.6.5.3	PWY-4302	aerobic respiration -- electron donor III
Sb01g010170	SB01G010170.1	RNA-binding region RNP-1, putative, expressed	NADH-DEHYDROG-RXN	NADH dehydrogenase (ubiquinone)	1.6.5.3	PWY-3781	aerobic respiration -- electron donor II
Sb04g005760	SB04G005760.1	diterpene phytoalexin biosynthetic process	RXN66-163		1.14.14.1	PWY66-221	nicotine degradation III
Sb04g005760	SB04G005760.1	diterpene phytoalexin biosynthetic process	RXN66-146		1.14.14.1	PWY66-201	nicotine degradation II
Sb04g005760	SB04G005760.1	diterpene phytoalexin biosynthetic process	RXN66-170		1.14.14.1	PWY66-221	nicotine degradation III
Sb04g005760	SB04G005760.1	diterpene phytoalexin biosynthetic process	RXN66-61		1.14.14.1	PWY66-201	nicotine degradation II
Sb04g005760	SB04G005760.1	diterpene phytoalexin biosynthetic process	RXN66-61		1.14.14.1	PWY66-221	nicotine degradation III
Sb04g005760	SB04G005760.1	diterpene phytoalexin biosynthetic process	RXN66-161		1.14.14.1	PWY66-221	nicotine degradation III
Sb04g005760	SB04G005760.1	diterpene phytoalexin biosynthetic process	RXN66-169		1.14.14.1	PWY66-221	nicotine degradation III
Sb04g005760	SB04G005760.1	diterpene phytoalexin biosynthetic process	RXN66-181		1.14.14.1	PWY66-241	bupropion degradation
Sb04g005760	SB04G005760.1	diterpene phytoalexin biosynthetic process	RXN-8630		1.14.14.1	PWY-5451	acetone degradation (to methylglyoxal)
Sb01g020220	SB01G020220.1	ras-related protein Rab-2-B, putative, expressed	PHOSPHORIBULOKINASE-RXN	Phosphoribulokinase	2.7.1.19	CALVIN-PWY	Calvin cycle
Sb01g000470	SB01G000470.1	carbohydrate kinase, PfkB, putative, expressed	RIBOKIN-RXN	Ribokinase	2.7.1.15	RIBOKIN-PWY	ribose degradation
Sb09g006010	SB09G006010.1	60S ribosomal protein L10-1, putative, expressed	RXN-5822		3.1.3.2	NAD-BIOSYNTHESIS-II	NAD salvage pathway II
Sb01g021420	SB01G021420.1	eukaryotic translation initiation factor 4E type 3, putative, expressed	CELLULOSE-SYNTHASE-UDP-FORMING-RXN	Cellulose synthase (UDP-forming)	2.4.1.12	PWY-1001	cellulose biosynthesis
Sb01g007000	SB01G007000.1	cytochrome P450 74A3, putative, expressed	RXN1F-19		4.2.1.92	PWY-735	jasmonic acid biosynthesis
Sb05g022360	SB05G022360.1	cytochrome P450 51, putative	1.14.13.70-RXN	Sterol 14-demethylase	1.14.13.70	PWY-2541	sterol biosynthesis
Sb10g005460	SB10G005460.1	ankyrin-kinase, putative, expressed	GLUTAMINESYN-RXN	Glutamate--ammonia ligase	6.3.1.2	PWY-381	nitrate reduction II (assimilatory)
Sb10g005460	SB10G005460.1	ankyrin-kinase, putative, expressed	GLUTAMINESYN-RXN	Glutamate--ammonia ligase	6.3.1.2	GLNSYN-PWY	glutamine biosynthesis I
Sb10g005460	SB10G005460.1	ankyrin-kinase, putative, expressed	GLUTAMINESYN-RXN	Glutamate--ammonia ligase	6.3.1.2	PWY-3282	ammonia assimilation cycle II
Sb10g005460	SB10G005460.1	ankyrin-kinase, putative, expressed	AMINO-CARBOXYMUCONATE-SEMIALDEHYDE-RXN		4.1.1.45	TRYPTOPHAN-DEGRADATION-1	tryptophan degradation III (eukaryotic)
Sb02g031150	SB02G031150.1	1-aminocyclopropane-1-carboxylate synthase 1, putative	4.4.1.14-RXN	1-aminocyclopropane-1-carboxylate synthase	4.4.1.14	ETHYL-PWY	ethylene biosynthesis from methionine
Sb02g031150	SB02G031150.1	1-aminocyclopropane-1-carboxylate synthase 1, putative	4.4.1.14-RXN	1-aminocyclopropane-1-carboxylate synthase	4.4.1.14	PWY-4361	methionine salvage pathway
Sb02g031150	SB02G031150.1	tyrosine transaminase	TYROSINE-AMINOTRANSFERASE-RXN	Tyrosine aminotransferase	2.6.1.5	TYRFUMCAT-PWY	tyrosine degradation I
Sb02g031150	SB02G031150.1	tyrosine transaminase	PHEAMINOTRANS-RXN	Aromatic amino acid transferase	2.6.1.57	PWY-5079	phenylalanine degradation III
Sb02g031150	SB02G031150.1	tyrosine transaminase	PHEAMINOTRANS-RXN	Aromatic amino acid transferase	2.6.1.57	PHESYN	phenylalanine biosynthesis I
Sb02g031150	SB02G031150.1	histidinol-phosphate transaminase	HISTAMINOTRANS-RXN	Histidinol-phosphate aminotransferase	2.6.1.9	HISTSYN-PWY	histidine biosynthesis I
Sb02g031150	SB02G031150.1	1-aminocyclopropane-1-carboxylate synthase 1, putative	PHOSGLYPHOS-RXN	Phosphoglycerate kinase	2.7.2.3	ANAEROFRUCAT-PWY	fructose degradation to pyruvate and lactate (anaerobic)
Sb02g031150	SB02G031150.1	1-aminocyclopropane-1-carboxylate synthase 1, putative	PHOSGLYPHOS-RXN	Phosphoglycerate kinase	2.7.2.3	GLUCONEO-PWY	gluconeogenesis
Sb02g031150	SB02G031150.1	1-aminocyclopropane-1-carboxylate synthase 1, putative	PHOSGLYPHOS-RXN	Phosphoglycerate kinase	2.7.2.3	PWY-1042	glycolysis IV (plant cytosol)
Sb02g031150	SB02G031150.1	1-aminocyclopropane-1-carboxylate synthase 1, putative	PHOSGLYPHOS-RXN	Phosphoglycerate kinase	2.7.2.3	CALVIN-PWY	Calvin cycle
Sb02g031150	SB02G031150.1	1-aminocyclopropane-1-carboxylate synthase 1, putative	PHOSGLYPHOS-RXN	Phosphoglycerate kinase	2.7.2.3	PWY-3801	sucrose degradation to ethanol and lactate (anaerobic)
Sb02g031150	SB02G031150.1	1-aminocyclopropane-1-carboxylate synthase 1, putative	PHOSGLYPHOS-RXN	Phosphoglycerate kinase	2.7.2.3	GLYCOLYSIS	glycolysis I
Sb10g009790	SB10G009790.2	aldehyde dehydrogenase	SUCCGLUALDDEHYD-RXN		1.2.1.-	AST-PWY	arginine degradation II
Sb10g009790	SB10G009790.2	1-pyrroline-5-carboxylate dehydrogenase	PYRROLINECARBDEHYDROG-RXN	1-pyrroline-5-carboxylate dehydrogenase	1.5.1.12	PROUT-PWY	proline degradation I
Sb10g009790	SB10G009790.2	1-pyrroline-5-carboxylate dehydrogenase	PYRROLINECARBDEHYDROG-RXN	1-pyrroline-5-carboxylate dehydrogenase	1.5.1.12	ARGASEDEG-PWY	arginine degradation I (arginase pathway)
Sb10g009790	SB10G009790.2	succinate semialdehyde dehydrogenase, mitochondrial precursor, putative, expressed	BADH-RXN	Betaine-aldehyde dehydrogenase	1.2.1.8	PWY1F-353	glycine betaine biosynthesis III (plants)
Sb10g009790	SB10G009790.2	1-pyrroline-5-carboxylate dehydrogenase	HYDROXYPYRROLINEDEH-RXN	1-pyrroline-5-carboxylate dehydrogenase	1.5.1.12	HYDROXYPRODEG-PWY	4-hydroxyproline degradation I
Sb10g009790	SB10G009790.2	glutamate-5-semialdehyde dehydrogenase	GLUTSEMIALDEHYDROG-RXN	Glutamate-5-semialdehyde dehydrogenase	1.2.1.41	PROSYN-PWY	proline biosynthesis I
Sb10g009790	SB10G009790.2	glutamate-5-semialdehyde dehydrogenase	GLUTSEMIALDEHYDROG-RXN	Glutamate-5-semialdehyde dehydrogenase	1.2.1.41	PROLINE-SYN2-PWY	proline biosynthesis II
Sb10g009790	SB10G009790.2	glutamate-5-semialdehyde dehydrogenase	GLUTSEMIALDEHYDROG-RXN	Glutamate-5-semialdehyde dehydrogenase	1.2.1.41	CITRULBIO-PWY	citrulline biosynthesis
Sb10g009790	SB10G009790.2	aldehyde dehydrogenase	GLYCOLALD-DEHYDROG-RXN	Glycolaldehyde dehydrogenase	1.2.1.21	PWY0-1280	ethylene glycol degradation
Sb10g009790	SB10G009790.2	1-pyrroline-5-carboxylate dehydrogenase	RXN-7183		1.5.1.12	PWY-4561	proline degradation II
Sb07g024100	SB07G024100.1	tyrosine transaminase	PHEAMINOTRANS-RXN	Aromatic amino acid transferase	2.6.1.57	PWY-5079	phenylalanine degradation III
Sb07g024100	SB07G024100.1	tyrosine transaminase	PHEAMINOTRANS-RXN	Aromatic amino acid transferase	2.6.1.57	PHESYN	phenylalanine biosynthesis I
Sb07g024100	SB07G024100.1	tyrosine transaminase	TYROSINE-AMINOTRANSFERASE-RXN	Tyrosine aminotransferase	2.6.1.5	TYRFUMCAT-PWY	tyrosine degradation I
Sb07g024100	SB07G024100.1	histidinol-phosphate transaminase	HISTAMINOTRANS-RXN	Histidinol-phosphate aminotransferase	2.6.1.9	HISTSYN-PWY	histidine biosynthesis I
Sb07g024100	SB07G024100.1	1-aminocyclopropane-1-carboxylate synthase 1, putative	PHOSGLYPHOS-RXN	Phosphoglycerate kinase	2.7.2.3	ANAEROFRUCAT-PWY	fructose degradation to pyruvate and lactate (anaerobic)
Sb07g024100	SB07G024100.1	1-aminocyclopropane-1-carboxylate synthase 1, putative	PHOSGLYPHOS-RXN	Phosphoglycerate kinase	2.7.2.3	GLUCONEO-PWY	gluconeogenesis
Sb07g024100	SB07G024100.1	1-aminocyclopropane-1-carboxylate synthase 1, putative	PHOSGLYPHOS-RXN	Phosphoglycerate kinase	2.7.2.3	PWY-1042	glycolysis IV (plant cytosol)
Sb07g024100	SB07G024100.1	1-aminocyclopropane-1-carboxylate synthase 1, putative	PHOSGLYPHOS-RXN	Phosphoglycerate kinase	2.7.2.3	CALVIN-PWY	Calvin cycle
Sb07g024100	SB07G024100.1	1-aminocyclopropane-1-carboxylate synthase 1, putative	PHOSGLYPHOS-RXN	Phosphoglycerate kinase	2.7.2.3	PWY-3801	sucrose degradation to ethanol and lactate (anaerobic)
Sb07g024100	SB07G024100.1	1-aminocyclopropane-1-carboxylate synthase 1, putative	PHOSGLYPHOS-RXN	Phosphoglycerate kinase	2.7.2.3	GLYCOLYSIS	glycolysis I
Sb07g024100	SB07G024100.1	1-aminocyclopropane-1-carboxylate synthase 1, putative	4.4.1.14-RXN	1-aminocyclopropane-1-carboxylate synthase	4.4.1.14	ETHYL-PWY	ethylene biosynthesis from methionine
Sb07g024100	SB07G024100.1	1-aminocyclopropane-1-carboxylate synthase 1, putative	4.4.1.14-RXN	1-aminocyclopropane-1-carboxylate synthase	4.4.1.14	PWY-4361	methionine salvage pathway
Sb04g008330	SB04G008330.1	citrate synthase, glyoxysomal precursor, putative, expressed	CITSYN-RXN	Citrate (si)-synthase	2.3.3.1	TCA	TCA cycle
Sb04g008330	SB04G008330.1	citrate synthase, glyoxysomal precursor, putative, expressed	CITSYN-RXN	Citrate (si)-synthase	2.3.3.1	ANARESP1-PWY	respiration (anaerobic)
Sb04g008330	SB04G008330.1	citrate synthase, glyoxysomal precursor, putative, expressed	CITSYN-RXN	Citrate (si)-synthase	2.3.3.1	P105-PWY	TCA cycle variation I
Sb02g023620	SB02G023620.1	potassium transporter 13, putative, expressed	NADH-DEHYDROG-RXN	NADH dehydrogenase (ubiquinone)	1.6.5.3	PWY-4302	aerobic respiration -- electron donor III
Sb02g023620	SB02G023620.1	potassium transporter 13, putative, expressed	NADH-DEHYDROG-RXN	NADH dehydrogenase (ubiquinone)	1.6.5.3	PWY-3781	aerobic respiration -- electron donor II
Sb01g042070	SB01G042070.1	N-methyltransferase	RXN-6464		2.1.1.-	PWY-4021	&beta;-alanine betaine biosynthesis
Sb01g042070	SB01G042070.1	N-methyltransferase	RXN-6462		2.1.1.-	PWY-4021	&beta;-alanine betaine biosynthesis
Sb01g042070	SB01G042070.1	N-methyltransferase	RXN-6461		2.1.1.49	PWY-4021	&beta;-alanine betaine biosynthesis
Sb03g046970	SB03G046970.1	acetyltransferase, GNAT family protein	TRIACYLGLYCEROL-LIPASE-RXN	Triacylglycerol lipase	3.1.1.3	LIPAS-PWY	triacylglycerol degradation
Sb06g024720	SB06G024720.1	acyl-CoA thioesterase	THIOESTER-RXN		3.1.2.2	PWY-5148	acyl-CoA thioesterase pathway
Sb0012S002210	SB0012S002210.1	PHOSLIPSYN-PWY	MYO-INOSITOL-1-PHOSPHATE-SYNTHASE-RXN	myo-inositol-1-phosphate synthase	5.5.1.4	PWY-2301	<i>myo</i>-inositol biosynthesis
Sb0012S002210	SB0012S002210.1	PHOSLIPSYN-PWY	MYO-INOSITOL-1-PHOSPHATE-SYNTHASE-RXN	myo-inositol-1-phosphate synthase	5.5.1.4	PWY-4661	lipid-independent phytate biosynthesis
Sb03g003310	SB03G003310.1	vacuolar ATP synthase subunit C, putative, expressed	PHOSPHOLIPASE-A2-RXN	Phospholipase A2	3.1.1.4	LIPASYN-PWY	phospholipases
Sb03g003310	SB03G003310.1	vacuolar ATP synthase subunit C, putative, expressed	RXN-1501		3.1.1.4	PWY-735	jasmonic acid biosynthesis
Sb05g022730	SB05G022730.1	diterpene phytoalexin biosynthetic process	RXN66-163		1.14.14.1	PWY66-221	nicotine degradation III
Sb05g022730	SB05G022730.1	diterpene phytoalexin biosynthetic process	RXN66-169		1.14.14.1	PWY66-221	nicotine degradation III
Sb05g022730	SB05G022730.1	diterpene phytoalexin biosynthetic process	RXN66-181		1.14.14.1	PWY66-241	bupropion degradation
Sb05g022730	SB05G022730.1	diterpene phytoalexin biosynthetic process	RXN66-146		1.14.14.1	PWY66-201	nicotine degradation II
Sb05g022730	SB05G022730.1	diterpene phytoalexin biosynthetic process	RXN66-161		1.14.14.1	PWY66-221	nicotine degradation III
Sb05g022730	SB05G022730.1	diterpene phytoalexin biosynthetic process	RXN66-61		1.14.14.1	PWY66-201	nicotine degradation II
Sb05g022730	SB05G022730.1	diterpene phytoalexin biosynthetic process	RXN66-61		1.14.14.1	PWY66-221	nicotine degradation III
Sb05g022730	SB05G022730.1	diterpene phytoalexin biosynthetic process	RXN66-170		1.14.14.1	PWY66-221	nicotine degradation III
Sb05g022730	SB05G022730.1	diterpene phytoalexin biosynthetic process	RXN-8630		1.14.14.1	PWY-5451	acetone degradation (to methylglyoxal)
Sb06g023000	SB06G023000.1	dTDP-glucose 4,6-dehydratase	DTDPGLUCDEHYDRAT-RXN	dTDP-glucose 4,6-dehydratase	4.2.1.46	DTDPRHAMSYN-PWY	dTDP-L-rhamnose biosynthesis I
Sb06g023000	SB06G023000.1	2-oxoglutarate decarboxylase	RXN-7774		4.1.1.71	P105-PWY	TCA cycle variation I
Sb06g023000	SB06G023000.1	diterpene phytoalexin precursor biosynthetic process pathway	RXN-7657		1.1.1.1	PWY-5057	valine degradation II
Sb06g023000	SB06G023000.1	hydroxymethylbilane synthase	OHMETHYLBILANESYN-RXN	Hydroxymethylbilane synthase	2.5.1.61	PWY-5188	tetrapyrrole biosynthesis I
Sb06g023000	SB06G023000.1	diterpene phytoalexin precursor biosynthetic process pathway	RXN-7694		1.1.1.1	PWY-5078	isoleucine degradation II
Sb06g023000	SB06G023000.1	2-oxoglutarate decarboxylase	2-OXOGLUT-DECARBOX-RXN	2-oxoglutarate decarboxylase	4.1.1.71	MENAQUINONESYN-PWY	menaquinone biosynthesis
Sb06g023000	SB06G023000.1	diterpene phytoalexin precursor biosynthetic process pathway	RXN-6601		2.3.2.2	PWY-4041	&gamma;-glutamyl cycle
Sb06g023000	SB06G023000.1	diterpene phytoalexin precursor biosynthetic process pathway	RXN-7706		1.1.1.1	PWY-5082	methionine degradation III
Sb06g023000	SB06G023000.1	tropinone reductase, putative	TROPINONE-REDUCTASE-RXN	Tropinone reductase	1.1.1.236	PWY-5318	calystegine biosynthesis
Sb06g023000	SB06G023000.1	diterpene phytoalexin precursor biosynthetic process pathway	RXN-7700		1.1.1.1	PWY-5079	phenylalanine degradation III
Sb06g023000	SB06G023000.1	diterpene phytoalexin precursor biosynthetic process pathway	ALCOHOL-DEHYDROG-RXN		1.1.1.1	P127-PWY	ethanol fermentation to acetate
Sb06g023000	SB06G023000.1	diterpene phytoalexin precursor biosynthetic process pathway	ALCOHOL-DEHYDROG-RXN		1.1.1.1	FERMENTATION-PWY	mixed acid fermentation
Sb06g023000	SB06G023000.1	diterpene phytoalexin precursor biosynthetic process pathway	ALCOHOL-DEHYDROG-RXN		1.1.1.1	PWY-3801	sucrose degradation to ethanol and lactate (anaerobic)
Sb06g023000	SB06G023000.1	diterpene phytoalexin precursor biosynthetic process pathway	ALCOHOL-DEHYDROG-RXN		1.1.1.1	PWY66-21	oxidative ethanol degradation I
Sb06g023000	SB06G023000.1	diterpene phytoalexin precursor biosynthetic process pathway	RXN-7693		1.1.1.1	PWY-5076	leucine degradation III
Sb06g023000	SB06G023000.1	1-aminocyclopropane-1-carboxylate synthase	4.4.1.14-RXN	1-aminocyclopropane-1-carboxylate synthase	4.4.1.14	ETHYL-PWY	ethylene biosynthesis from methionine
Sb06g023000	SB06G023000.1	1-aminocyclopropane-1-carboxylate synthase	4.4.1.14-RXN	1-aminocyclopropane-1-carboxylate synthase	4.4.1.14	PWY-4361	methionine salvage pathway
Sb08g016750	SB08G016750.1	glutathione synthetase, chloroplast precursor, putative, expressed	GLUTATHIONE-SYN-RXN	glutathione synthetase	6.3.2.3	GLUTATHIONESYN-PWY	glutathione biosynthesis
Sb04g004630	SB04G004630.1	porphobilinogen deaminase, chloroplast precursor, putative, expressed	OHMETHYLBILANESYN-RXN	Hydroxymethylbilane synthase	2.5.1.61	PWY-5188	tetrapyrrole biosynthesis I
Sb04g023900	SB04G023900.1	galactosyltransferase family, putative, expressed	RXN-8277		2.4.1.-	PWY-5338	galactosylcyclitol biosynthesis
Sb04g023900	SB04G023900.1	galactosyltransferase family, putative, expressed	RXN-8281		2.4.1.-	PWY-5338	galactosylcyclitol biosynthesis
Sb06g033410	SB06G033410.1	4-coumarate--CoA ligase 1, putative	PHOSGLYPHOS-RXN	Phosphoglycerate kinase	2.7.2.3	ANAEROFRUCAT-PWY	fructose degradation to pyruvate and lactate (anaerobic)
Sb06g033410	SB06G033410.1	4-coumarate--CoA ligase 1, putative	PHOSGLYPHOS-RXN	Phosphoglycerate kinase	2.7.2.3	GLUCONEO-PWY	gluconeogenesis
Sb06g033410	SB06G033410.1	4-coumarate--CoA ligase 1, putative	PHOSGLYPHOS-RXN	Phosphoglycerate kinase	2.7.2.3	PWY-1042	glycolysis IV (plant cytosol)
Sb06g033410	SB06G033410.1	4-coumarate--CoA ligase 1, putative	PHOSGLYPHOS-RXN	Phosphoglycerate kinase	2.7.2.3	CALVIN-PWY	Calvin cycle
Sb06g033410	SB06G033410.1	4-coumarate--CoA ligase 1, putative	PHOSGLYPHOS-RXN	Phosphoglycerate kinase	2.7.2.3	PWY-3801	sucrose degradation to ethanol and lactate (anaerobic)
Sb06g033410	SB06G033410.1	4-coumarate--CoA ligase 1, putative	PHOSGLYPHOS-RXN	Phosphoglycerate kinase	2.7.2.3	GLYCOLYSIS	glycolysis I
Sb06g033410	SB06G033410.1	4-coumarate--CoA ligase 1, putative	4-COUMARATE--COA-LIGASE-RXN	4-coumarate--CoA ligase	6.2.1.12	PWY1F-FLAVSYN	flavonoid biosynthesis
Sb06g033410	SB06G033410.1	4-coumarate--CoA ligase 1, putative	4-COUMARATE--COA-LIGASE-RXN	4-coumarate--CoA ligase	6.2.1.12	PWY-361	phenylpropanoid biosynthesis
Sb06g033410	SB06G033410.1	4-coumarate--CoA ligase 1, putative	RXN-1126		6.2.1.12	PWY-1121	suberin biosynthesis
Sb06g033410	SB06G033410.1	4-coumarate--CoA ligase 1, putative	RXN-1105		6.2.1.12	PWY-1121	suberin biosynthesis
Sb06g033410	SB06G033410.1	4-coumarate--CoA ligase 1, putative	HOMOSERKIN-RXN	Homoserine kinase	2.7.1.39	PWY-702	methionine biosynthesis II
Sb06g033410	SB06G033410.1	4-coumarate--CoA ligase 1, putative	HOMOSERKIN-RXN	Homoserine kinase	2.7.1.39	HOMOSER-THRESYN-PWY	threonine biosynthesis from homoserine
Sb09g028020	SB09G028020.1	purine permease, putative, expressed	RXN-6601		2.3.2.2	PWY-4041	&gamma;-glutamyl cycle
Sb02g000745	SB02G000745.1	ankyrin-kinase, putative, expressed	AMINO-CARBOXYMUCONATE-SEMIALDEHYDE-RXN		4.1.1.45	TRYPTOPHAN-DEGRADATION-1	tryptophan degradation III (eukaryotic)
Sb02g000745	SB02G000745.1	ankyrin-kinase, putative, expressed	GLUTAMINESYN-RXN	Glutamate--ammonia ligase	6.3.1.2	PWY-381	nitrate reduction II (assimilatory)
Sb02g000745	SB02G000745.1	ankyrin-kinase, putative, expressed	GLUTAMINESYN-RXN	Glutamate--ammonia ligase	6.3.1.2	GLNSYN-PWY	glutamine biosynthesis I
Sb02g000745	SB02G000745.1	ankyrin-kinase, putative, expressed	GLUTAMINESYN-RXN	Glutamate--ammonia ligase	6.3.1.2	PWY-3282	ammonia assimilation cycle II
Sb05g001740	SB05G001740.1	acyl-CoA synthetase long-chain family member 3, putative, expressed	ACYLCOASYN-RXN	long-chain-fatty-acid--CoA ligase	6.2.1.3	PWY-5136	fatty acid &beta;-oxidation II (plant, saturated)
Sb05g001740	SB05G001740.1	acyl-CoA synthetase long-chain family member 3, putative, expressed	ACYLCOASYN-RXN	long-chain-fatty-acid--CoA ligase	6.2.1.3	FAO-PWY	fatty acid &beta;-oxidation I
Sb05g001740	SB05G001740.1	acyl-CoA synthetase long-chain family member 3, putative, expressed	RXN-7904		6.2.1.3	PWY-5143	acyl-CoA synthetase pathway
Sb07g006050	SB07G006050.1	pectinesterase-4 precursor, putative, expressed	RXN-2102		3.1.1.11	PWY-1081	homogalacturonan degradation
Sb07g021750	SB07G021750.1	anthranilate N-benzoyltransferase protein 2, putative, expressed	RXN-1685		2.7.1.1	PWY-842	starch degradation
Sb07g021750	SB07G021750.1	anthranilate N-benzoyltransferase protein 2, putative, expressed	RXN-1685		2.7.1.1	PWY-621	sucrose degradation III
Sb03g032590	SB03G032590.1	protein brittle-1, chloroplast precursor, putative, expressed	HOMOSERKIN-RXN	Homoserine kinase	2.7.1.39	PWY-702	methionine biosynthesis II
Sb03g032590	SB03G032590.1	protein brittle-1, chloroplast precursor, putative, expressed	HOMOSERKIN-RXN	Homoserine kinase	2.7.1.39	HOMOSER-THRESYN-PWY	threonine biosynthesis from homoserine
Sb03g033090	SB03G033090.1	photosystem II P680 chlorophyll A apoprotein, putative, expressed	HYDROG-RXN	Hydrogenase	1.12.7.2	GLUDEG-II-PWY	glutamate degradation VII (to butyrate)
Sb03g033090	SB03G033090.1	photosystem II P680 chlorophyll A apoprotein, putative, expressed	NADH-DEHYDROG-RXN	NADH dehydrogenase (ubiquinone)	1.6.5.3	PWY-4302	aerobic respiration -- electron donor III
Sb03g033090	SB03G033090.1	photosystem II P680 chlorophyll A apoprotein, putative, expressed	NADH-DEHYDROG-RXN	NADH dehydrogenase (ubiquinone)	1.6.5.3	PWY-3781	aerobic respiration -- electron donor II
Sb01g046990	SB01G046990.1	LOB domain protein 25, putative, expressed	1.1.1.34-RXN	Hydroxymethylglutaryl-CoA reductase (NADPH)	1.1.1.34	PWY-922	mevalonate pathway
Sb01g050480	SB01G050480.1	expressed protein	CYTOCHROME-C-OXIDASE-RXN	Cytochrome-c oxidase	1.9.3.1	PWY-3781	aerobic respiration -- electron donor II
Sb03g026020	SB03G026020.1	lycopene epsilon cyclase, chloroplast precursor, putative, expressed	RXN-6841		1.1.99.5	PWY-4261	glycerol degradation IV
Sb03g026020	SB03G026020.1	lycopene epsilon cyclase, chloroplast precursor, putative, expressed	GLYC3PDEHYDROG-RXN	Glycerol-3-phosphate dehydrogenase	1.1.99.5	AERESPDON-PWY	aerobic respiration -- electron donors reaction list
Sb03g026020	SB03G026020.1	lycopene epsilon cyclase, chloroplast precursor, putative, expressed	GLYC3PDEHYDROG-RXN	Glycerol-3-phosphate dehydrogenase	1.1.99.5	ANARESPDON-PWY	respiration (anaerobic)-- electron donors reaction list
Sb03g026020	SB03G026020.1	lycopene epsilon cyclase, chloroplast precursor, putative, expressed	GLYC3PDEHYDROG-RXN	Glycerol-3-phosphate dehydrogenase	1.1.99.5	PWY0-381	glycerol degradation I
Sb03g026020	SB03G026020.1	lycopene epsilon cyclase	RXN1F-147		5.5.1.-	CAROTENOID-PWY	carotenoid biosynthesis
Sb03g026020	SB03G026020.1	lycopene epsilon cyclase	RXN-8028		5.5.1.-	PWY-5175	lactucaxanthin biosynthesis
Sb04g026590	SB04G026590.1	lysine decarboxylase	LYSDECARBOX-RXN	Lysine decarboxylase	4.1.1.18	PWY0-461	lysine degradation I
Sb02g003630	SB02G003630.1	2-Hydroxyisoflavanone dehydratase, putative	RXN-3284		4.2.1.105	PWY-2002	isoflavonoid biosynthesis I
Sb02g003630	SB02G003630.1	2-Hydroxyisoflavanone dehydratase, putative	RXN-3284		4.2.1.105	PWY-2321	pterocarpan biosynthesis
Sb02g003630	SB02G003630.1	2-Hydroxyisoflavanone dehydratase, putative	RXN-3303		4.2.1.105	PWY-2083	isoflavonoid biosynthesis II
Sb02g003630	SB02G003630.1	2-Hydroxyisoflavanone dehydratase, putative	RXN-7656		4.2.1.-	PWY-5061	6,7,4'-trihydroxyisoflavone biosynthesis
Sb05g000630	SB05G000630.3	strictosidine synthase precursor, putative, expressed	STRICTOSIDINE-SYNTHASE-RXN	Strictosidine synthase	4.3.3.2	PWY-5290	secologanin and strictosidine biosynthesis
Sb09g007915	SB09G007915.1	HAT dimerisation protein, putative	SAICARSYN-RXN	Phosphoribosylaminoimidazole-succinocarboxamide synthetase	6.3.2.6	DENOVOPURINE2-PWY	purine nucleotides <i>de novo</i> biosynthesis I
Sb09g007915	SB09G007915.1	HAT dimerisation protein, putative	SAICARSYN-RXN	Phosphoribosylaminoimidazole-succinocarboxamide synthetase	6.3.2.6	PWY-841	purine nucleotides <i>de novo</i> biosynthesis II
Sb09g028580	SB09G028580.1	expressed protein	INORGPYROPHOSPHAT-RXN	Inorganic pyrophosphatase	3.6.1.1	P61-PWY	UDP-glucose conversion
Sb10g009310	SB10G009310.1	lipase	TRIACYLGLYCEROL-LIPASE-RXN	Triacylglycerol lipase	3.1.1.3	LIPAS-PWY	triacylglycerol degradation
Sb09g030140	SB09G030140.1	polygalacturonase-like protein, putative, expressed	RXN-2103		3.2.1.15	PWY-1081	homogalacturonan degradation
Sb08g019790	SB08G019790.1	adenine phosphoribosyltransferase 1, putative, expressed	ADENPRIBOSYLTRAN-RXN	Adenine phosphoribosyltransferase	2.4.2.7	P1-PWY	salvage pathways of purine and pyrimidine nucleotides
Sb08g019790	SB08G019790.1	adenine phosphoribosyltransferase 1, putative, expressed	ADENPRIBOSYLTRAN-RXN	Adenine phosphoribosyltransferase	2.4.2.7	SALVADEHYPOX-PWY	salvage pathways of adenine, hypoxanthine, and their nucleosides
Sb08g019790	SB08G019790.1	adenine phosphoribosyltransferase 1, putative, expressed	ADENPRIBOSYLTRAN-RXN	Adenine phosphoribosyltransferase	2.4.2.7	PWY-5043	salvage pathways of purine nucleosides II (plant)
Sb08g019790	SB08G019790.1	adenine phosphoribosyltransferase 1, putative, expressed	ADENPRIBOSYLTRAN-RXN	Adenine phosphoribosyltransferase	2.4.2.7	P121-PWY	salvage pathways of purine nucleosides
Sb08g019790	SB08G019790.1	orotate phosphoribosyltransferase	OROPRIBTRANS-RXN	Orotate phosphoribosyltransferase	2.4.2.10	PWY0-162	de novo biosynthesis of pyrimidine ribonucleotides
Sb05g011430	SB05G011430.1	cytochrome P450 51, putative	1.14.13.70-RXN	Sterol 14-demethylase	1.14.13.70	PWY-2541	sterol biosynthesis
Sb08g021480	SB08G021480.1	galactosyltransferase family, putative, expressed	RXN-8281		2.4.1.-	PWY-5338	galactosylcyclitol biosynthesis
Sb08g021480	SB08G021480.1	galactosyltransferase family, putative, expressed	RXN-8277		2.4.1.-	PWY-5338	galactosylcyclitol biosynthesis
Sb03g035660	SB03G035660.1	glucosyltransferase	RXN-5470			MANNOSYL-CHITO-DOLICHOL-BIOSYNTHESIS	dolichyl-diphosphooligosaccharide biosynthesis
Sb03g035660	SB03G035660.1	cellulose synthase	CELLULOSE-SYNTHASE-UDP-FORMING-RXN	Cellulose synthase (UDP-forming)	2.4.1.12	PWY-1001	cellulose biosynthesis
Sb03g035660	SB03G035660.1	glucosyltransferase	RXN-5471			MANNOSYL-CHITO-DOLICHOL-BIOSYNTHESIS	dolichyl-diphosphooligosaccharide biosynthesis
Sb04g018530	SB04G018530.1	multidrug resistance-associated protein 3, putative, expressed	RXN-5822		3.1.3.2	NAD-BIOSYNTHESIS-II	NAD salvage pathway II
Sb04g037110	SB04G037110.1	catalytic/ hydrolase/ phosphoglycolate phosphatase, putative, expressed	GPH-RXN	Phosphoglycolate phosphatase	3.1.3.18	PWY-181	photorespiration
Sb10g023640	SB10G023640.1	protein brittle-1, chloroplast precursor, putative, expressed	HOMOSERKIN-RXN	Homoserine kinase	2.7.1.39	PWY-702	methionine biosynthesis II
Sb10g023640	SB10G023640.1	protein brittle-1, chloroplast precursor, putative, expressed	HOMOSERKIN-RXN	Homoserine kinase	2.7.1.39	HOMOSER-THRESYN-PWY	threonine biosynthesis from homoserine
Sb06g010850	SB06G010850.1	thiol protease aleurain precursor, putative, expressed	DTDPDEHYRHAMREDUCT-RXN	dTDP-4-dehydrorhamnose reductase	1.1.1.133	DTDPRHAMSYN-PWY	dTDP-L-rhamnose biosynthesis I
Sb06g010850	SB06G010850.1	UDP-glucose 4-epimerase	UDPGLUCEPIM-RXN	UDP-glucose 4-epimerase	5.1.3.2	PWY-3821	galactose degradation II
Sb06g010850	SB06G010850.1	UDP-glucose 4-epimerase	UDPGLUCEPIM-RXN	UDP-glucose 4-epimerase	5.1.3.2	P61-PWY	UDP-glucose conversion
Sb06g010850	SB06G010850.1	UDP-glucose 4-epimerase	UDPGLUCEPIM-RXN	UDP-glucose 4-epimerase	5.1.3.2	GALACTMETAB-PWY	UDP-galactose biosynthesis (salvage pathway from galactose using UDP-glucose)
Sb06g010850	SB06G010850.1	thiol protease aleurain precursor, putative, expressed	RXN-710		1.1.1.145	PWY-2582	brassinosteroid biosynthesis II
Sb06g010850	SB06G010850.1	thiol protease aleurain precursor, putative, expressed	RXN-1501		3.1.1.4	PWY-735	jasmonic acid biosynthesis
Sb06g010850	SB06G010850.1	dTDP-glucose 4,6-dehydratase	DTDPGLUCDEHYDRAT-RXN	dTDP-glucose 4,6-dehydratase	4.2.1.46	DTDPRHAMSYN-PWY	dTDP-L-rhamnose biosynthesis I
Sb06g010850	SB06G010850.1	UDP-glucose 4-epimerase	UDP-N-ACETYLGLUCOSAMINE-4-EPIMERASE-RXN	UDP-N-acetylglucosamine 4-epimerase	5.1.3.7	UDPNACETYLGALSYN-PWY	UDP-<i>N</i>-acetylgalactosamine biosynthesis
Sb06g010850	SB06G010850.1	thiol protease aleurain precursor, putative, expressed	PHOSPHOLIPASE-A2-RXN	Phospholipase A2	3.1.1.4	LIPASYN-PWY	phospholipases
Sb03g023520	SB03G023520.1	expressed protein	CYTOCHROME-C-OXIDASE-RXN	Cytochrome-c oxidase	1.9.3.1	PWY-3781	aerobic respiration -- electron donor II
Sb01g013680	SB01G013680.1	1-aminocyclopropane-1-carboxylate synthase	4.4.1.14-RXN	1-aminocyclopropane-1-carboxylate synthase	4.4.1.14	ETHYL-PWY	ethylene biosynthesis from methionine
Sb01g013680	SB01G013680.1	1-aminocyclopropane-1-carboxylate synthase	4.4.1.14-RXN	1-aminocyclopropane-1-carboxylate synthase	4.4.1.14	PWY-4361	methionine salvage pathway
Sb01g013680	SB01G013680.1	triacylglycerol lipase	TRIACYLGLYCEROL-LIPASE-RXN	Triacylglycerol lipase	3.1.1.3	LIPAS-PWY	triacylglycerol degradation
Sb02g019482	SB02G019482.1	photosystem I subunit VII	RXN-924			PWY-101	photosynthesis, light reaction
Sb10g000260	SB10G000260.1	acetolactate synthase	ACETOOHBUTSYN-RXN	Acetolactate synthase	2.2.1.6	ILEUSYN-PWY	isoleucine biosynthesis from threonine
Sb10g000260	SB10G000260.1	acetolactate synthase	ACETOLACTSYN-RXN	Acetolactate synthase	2.2.1.6	VALSYN-PWY	valine biosynthesis
Sb08g015590	SB08G015590.1	aromatic amino acid family biosynthetic process	DAHPSYN-RXN	2-dehydro-3-deoxyphosphoheptonate aldolase	2.5.1.54	ARO-PWY	chorismate biosynthesis
Sb02g000820	SB02G000820.1	pentatricopeptide repeat protein PPR868-14, putative	H2PTERIDINEPYROPHOSPHOKIN-RXN	2-amino-4-hydroxy-6-hydroxymethyldihydropteridine pyrophosphokinase	2.7.6.3	FOLSYN-PWY	tetrahydrofolate biosynthesis I
Sb02g000820	SB02G000820.1	pentatricopeptide repeat protein PPR868-14, putative	H2PTERIDINEPYROPHOSPHOKIN-RXN	2-amino-4-hydroxy-6-hydroxymethyldihydropteridine pyrophosphokinase	2.7.6.3	PWY-3742	tetrahydrofolate biosynthesis II
Sb02g000820	SB02G000820.1	pentatricopeptide repeat protein PPR868-14, putative	PHOSGLYPHOS-RXN	Phosphoglycerate kinase	2.7.2.3	ANAEROFRUCAT-PWY	fructose degradation to pyruvate and lactate (anaerobic)
Sb02g000820	SB02G000820.1	pentatricopeptide repeat protein PPR868-14, putative	PHOSGLYPHOS-RXN	Phosphoglycerate kinase	2.7.2.3	GLUCONEO-PWY	gluconeogenesis
Sb02g000820	SB02G000820.1	pentatricopeptide repeat protein PPR868-14, putative	PHOSGLYPHOS-RXN	Phosphoglycerate kinase	2.7.2.3	PWY-1042	glycolysis IV (plant cytosol)
Sb02g000820	SB02G000820.1	pentatricopeptide repeat protein PPR868-14, putative	PHOSGLYPHOS-RXN	Phosphoglycerate kinase	2.7.2.3	CALVIN-PWY	Calvin cycle
Sb02g000820	SB02G000820.1	pentatricopeptide repeat protein PPR868-14, putative	PHOSGLYPHOS-RXN	Phosphoglycerate kinase	2.7.2.3	PWY-3801	sucrose degradation to ethanol and lactate (anaerobic)
Sb02g000820	SB02G000820.1	pentatricopeptide repeat protein PPR868-14, putative	PHOSGLYPHOS-RXN	Phosphoglycerate kinase	2.7.2.3	GLYCOLYSIS	glycolysis I
Sb03g036850	SB03G036850.1	CDP-diacylglycerol-serine O-phosphatidyltransferase	PHOSPHASERSYN-RXN	CDP-diacylglycerol--serine O-phosphatidyltransferase	2.7.8.8	PHOSLIPSYN2-PWY	phospholipid biosynthesis II
Sb03g036850	SB03G036850.1	CDP-diacylglycerol-serine O-phosphatidyltransferase	PHOSPHASERSYN-RXN	CDP-diacylglycerol--serine O-phosphatidyltransferase	2.7.8.8	PHOSLIPSYN-PWY	phospholipid biosynthesis I
Sb03g036850	SB03G036850.1	cardiolipin synthetase, putative, expressed	PHOSPHAGLYPSYN-RXN	CDP-diacylglycerol--glycerol-3-phosphate 3-phosphatidyltransferase	2.7.8.5	PHOSLIPSYN2-PWY	phospholipid biosynthesis II
Sb03g036850	SB03G036850.1	cardiolipin synthetase, putative, expressed	PHOSPHAGLYPSYN-RXN	CDP-diacylglycerol--glycerol-3-phosphate 3-phosphatidyltransferase	2.7.8.5	PHOSLIPSYN-PWY	phospholipid biosynthesis I
Sb07g025680	SB07G025680.1	diacylglycerol-activated phospholipid-dependent protein kinase C inhibitor activity	RXN-1501		3.1.1.4	PWY-735	jasmonic acid biosynthesis
Sb07g025680	SB07G025680.1	diacylglycerol-activated phospholipid-dependent protein kinase C inhibitor activity	PHOSPHOLIPASE-A2-RXN	Phospholipase A2	3.1.1.4	LIPASYN-PWY	phospholipases
Sb01g008730	SB01G008730.3	alcohol dehydrogenase class 3, putative, expressed	L-LACTATE-DEHYDROGENASE-RXN	L-lactate dehydrogenase	1.1.1.27	ANAEROFRUCAT-PWY	fructose degradation to pyruvate and lactate (anaerobic)
Sb01g008730	SB01G008730.3	alcohol dehydrogenase class 3, putative, expressed	L-LACTATE-DEHYDROGENASE-RXN	L-lactate dehydrogenase	1.1.1.27	LCTACACAT-PWY	lactate oxidation
Sb01g008730	SB01G008730.3	alcohol dehydrogenase class 3, putative, expressed	L-LACTATE-DEHYDROGENASE-RXN	L-lactate dehydrogenase	1.1.1.27	PWY-3801	sucrose degradation to ethanol and lactate (anaerobic)
Sb01g008730	SB01G008730.3	alcohol dehydrogenase class 3, putative, expressed	L-LACTATE-DEHYDROGENASE-RXN	L-lactate dehydrogenase	1.1.1.27	P41-PWY	pyruvate fermentation to acetate and lactate I
Sb01g008730	SB01G008730.3	alcohol dehydrogenase class 3, putative, expressed	ALCOHOL-DEHYDROG-RXN		1.1.1.1	P127-PWY	ethanol fermentation to acetate
Sb01g008730	SB01G008730.3	alcohol dehydrogenase class 3, putative, expressed	ALCOHOL-DEHYDROG-RXN		1.1.1.1	FERMENTATION-PWY	mixed acid fermentation
Sb01g008730	SB01G008730.3	alcohol dehydrogenase class 3, putative, expressed	ALCOHOL-DEHYDROG-RXN		1.1.1.1	PWY-3801	sucrose degradation to ethanol and lactate (anaerobic)
Sb01g008730	SB01G008730.3	alcohol dehydrogenase class 3, putative, expressed	ALCOHOL-DEHYDROG-RXN		1.1.1.1	PWY66-21	oxidative ethanol degradation I
Sb01g008730	SB01G008730.3	alcohol dehydrogenase class 3, putative, expressed	RXN-7700		1.1.1.1	PWY-5079	phenylalanine degradation III
Sb01g008730	SB01G008730.3	alcohol dehydrogenase class 3, putative, expressed	RXN-2962		1.1.1.284	PWY-1801	formaldehyde oxidation II (glutathione-dependent)
Sb01g008730	SB01G008730.3	alcohol dehydrogenase class 3, putative, expressed	RXN-7706		1.1.1.1	PWY-5082	methionine degradation III
Sb01g008730	SB01G008730.3	alcohol dehydrogenase class 3, putative, expressed	RXN-7694		1.1.1.1	PWY-5078	isoleucine degradation II
Sb01g008730	SB01G008730.3	alcohol dehydrogenase class 3, putative, expressed	RXN-7693		1.1.1.1	PWY-5076	leucine degradation III
Sb01g008730	SB01G008730.3	alcohol dehydrogenase class 3, putative, expressed	RXN-7657		1.1.1.1	PWY-5057	valine degradation II
Sb04g030590	SB04G030590.2	inorganic pyrophosphatase, putative, expressed	INORGPYROPHOSPHAT-RXN	Inorganic pyrophosphatase	3.6.1.1	P61-PWY	UDP-glucose conversion
Sb01g039350	SB01G039350.1	GDP-mannose 4,6-dehydratase	GDPMANDEHYDRA-RXN	GDP-mannose 4,6-dehydratase	4.2.1.47	PWY-66	GDP-L-fucose biosynthesis I (from GDP-D-mannose)
Sb01g039350	SB01G039350.1	GDP-mannose 4,6-dehydratase	GDPMANDEHYDRA-RXN	GDP-mannose 4,6-dehydratase	4.2.1.47	GDPRHAMSYN-PWY	GDP-D-rhamnose biosynthesis
Sb01g039350	SB01G039350.1	dTDP-glucose 4,6-dehydratase	DTDPGLUCDEHYDRAT-RXN	dTDP-glucose 4,6-dehydratase	4.2.1.46	DTDPRHAMSYN-PWY	dTDP-L-rhamnose biosynthesis I
Sb01g039350	SB01G039350.1	UDP-glucuronic acid decarboxylase 1, putative, expressed	UDP-GLUCURONATE-DECARBOXYLASE-RXN	UDP-glucuronate decarboxylase	4.1.1.35	PWY-4821	UDP-D-xylose biosynthesis
Sb01g039350	SB01G039350.1	UDP-glucuronic acid decarboxylase 1, putative, expressed	RXN-710		1.1.1.145	PWY-2582	brassinosteroid biosynthesis II
Sb01g039350	SB01G039350.1	UDP-glucose 4-epimerase	UDP-N-ACETYLGLUCOSAMINE-4-EPIMERASE-RXN	UDP-N-acetylglucosamine 4-epimerase	5.1.3.7	UDPNACETYLGALSYN-PWY	UDP-<i>N</i>-acetylgalactosamine biosynthesis
Sb01g039350	SB01G039350.1	UDP-glucose 4-epimerase	UDPGLUCEPIM-RXN	UDP-glucose 4-epimerase	5.1.3.2	PWY-3821	galactose degradation II
Sb01g039350	SB01G039350.1	UDP-glucose 4-epimerase	UDPGLUCEPIM-RXN	UDP-glucose 4-epimerase	5.1.3.2	P61-PWY	UDP-glucose conversion
Sb01g039350	SB01G039350.1	UDP-glucose 4-epimerase	UDPGLUCEPIM-RXN	UDP-glucose 4-epimerase	5.1.3.2	GALACTMETAB-PWY	UDP-galactose biosynthesis (salvage pathway from galactose using UDP-glucose)
Sb01g039350	SB01G039350.1	UDP-glucuronic acid decarboxylase 1, putative, expressed	DTDPDEHYRHAMREDUCT-RXN	dTDP-4-dehydrorhamnose reductase	1.1.1.133	DTDPRHAMSYN-PWY	dTDP-L-rhamnose biosynthesis I
Sb02g005200	SB02G005200.1	1-pyrroline-5-carboxylate dehydrogenase	RXN-7183		1.5.1.12	PWY-4561	proline degradation II
Sb02g005200	SB02G005200.1	limonene cyclase like protein, putative, expressed	4.2.3.16-RXN	(-)-(4S)-limonene synthase	4.2.3.16	PWY-5423	oleoresin monoterpene volatiles biosynthesis
Sb02g005200	SB02G005200.1	limonene cyclase like protein, putative, expressed	4.2.3.16-RXN	(-)-(4S)-limonene synthase	4.2.3.16	PWY-3061	menthol biosynthesis
Sb02g005200	SB02G005200.1	limonene cyclase like protein, putative, expressed	4.2.3.16-RXN	(-)-(4S)-limonene synthase	4.2.3.16	PWY-3041	monoterpene biosynthesis
Sb02g005200	SB02G005200.1	catalytic/ transferase, transferring glycosyl groups, putative	1.2.1.27-RXN	Methylmalonate-semialdehyde dehydrogenase (acylating)	1.2.1.27	VALDEG-PWY	valine degradation I
Sb02g005200	SB02G005200.1	1-pyrroline-5-carboxylate dehydrogenase	HYDROXYPYRROLINEDEH-RXN	1-pyrroline-5-carboxylate dehydrogenase	1.5.1.12	HYDROXYPRODEG-PWY	4-hydroxyproline degradation I
Sb02g005200	SB02G005200.1	1-pyrroline-5-carboxylate dehydrogenase	PYRROLINECARBDEHYDROG-RXN	1-pyrroline-5-carboxylate dehydrogenase	1.5.1.12	PROUT-PWY	proline degradation I
Sb02g005200	SB02G005200.1	1-pyrroline-5-carboxylate dehydrogenase	PYRROLINECARBDEHYDROG-RXN	1-pyrroline-5-carboxylate dehydrogenase	1.5.1.12	ARGASEDEG-PWY	arginine degradation I (arginase pathway)
Sb01g011630	SB01G011630.1	ATP-binding cassette sub-family B member 10, mitochondrial precursor, putative, expressed	URKI-RXN	Uridine kinase	2.7.1.48	PWY0-163	salvage pathways of pyrimidine ribonucleotides
Sb01g011630	SB01G011630.1	ATP-binding cassette sub-family B member 10, mitochondrial precursor, putative, expressed	RXN-5822		3.1.3.2	NAD-BIOSYNTHESIS-II	NAD salvage pathway II
Sb01g011630	SB01G011630.1	ATP-binding cassette sub-family B member 10, mitochondrial precursor, putative, expressed	URIDINEKIN-RXN	Uridine kinase	2.7.1.48	P1-PWY	salvage pathways of purine and pyrimidine nucleotides
Sb06g032850	SB06G032850.1	ferredoxin-dependent glutamate synthase, chloroplast precursor, putative, expressed	DIHYDROOROTOX-RXN	Dihydroorotate oxidase	1.3.3.1	PWY0-162	de novo biosynthesis of pyrimidine ribonucleotides
Sb06g032850	SB06G032850.1	ferredoxin-dependent glutamate synthase, chloroplast precursor, putative, expressed	GLUTAMATE-SYNTHASE-NADH-RXN	glutamate synthase (NADH)	1.4.1.14	GLUGLNSYN-PWY	glutamate biosynthesis IV
Sb06g032850	SB06G032850.1	ferredoxin-dependent glutamate synthase, chloroplast precursor, putative, expressed	GLUTAMATE-SYNTHASE-NADH-RXN	glutamate synthase (NADH)	1.4.1.14	PWY-3282	ammonia assimilation cycle II
Sb06g032850	SB06G032850.1	ferredoxin-dependent glutamate synthase, chloroplast precursor, putative, expressed	GLUTAMATE-SYNTHASE-FERREDOXIN-RXN	Glutamate synthase (ferredoxin)	1.4.7.1	PWY-4341	glutamate biosynthesis V
Sb06g032850	SB06G032850.1	ferredoxin-dependent glutamate synthase, chloroplast precursor, putative, expressed	GLUTAMATE-SYNTHASE-FERREDOXIN-RXN	Glutamate synthase (ferredoxin)	1.4.7.1	PWY-3282	ammonia assimilation cycle II
Sb02g038010	SB02G038010.2	shikimate kinase	SHIKIMATE-KINASE-RXN	shikimate-kinase	2.7.1.71	ARO-PWY	chorismate biosynthesis
Sb04g023350	SB04G023350.1	nucleoside diphosphate kinase, putative, expressed	DADPKIN-RXN		2.7.4.6	DENOVOPURINE2-PWY	purine nucleotides <i>de novo</i> biosynthesis I
Sb04g023350	SB04G023350.1	nucleoside diphosphate kinase, putative, expressed	UDPKIN-RXN		2.7.4.6	PWY0-162	de novo biosynthesis of pyrimidine ribonucleotides
Sb04g023350	SB04G023350.1	nucleoside diphosphate kinase, putative, expressed	DTDPKIN-RXN		2.7.4.6	PWY0-166	de novo biosynthesis of pyrimidine deoxyribonucleotides
Sb04g023350	SB04G023350.1	nucleoside diphosphate kinase, putative, expressed	DCDPKIN-RXN		2.7.4.6	PWY0-166	de novo biosynthesis of pyrimidine deoxyribonucleotides
Sb04g023350	SB04G023350.1	nucleoside diphosphate kinase, putative, expressed	DUDPKIN-RXN		2.7.4.6	PWY0-166	de novo biosynthesis of pyrimidine deoxyribonucleotides
Sb04g023350	SB04G023350.1	nucleoside diphosphate kinase, putative, expressed	DGDPKIN-RXN		2.7.4.6	DENOVOPURINE2-PWY	purine nucleotides <i>de novo</i> biosynthesis I
Sb06g022730	SB06G022730.1	adenosine kinase 2, putative, expressed	ADENOSINE-KINASE-RXN	Adenosine kinase	2.7.1.20	PWY-5043	salvage pathways of purine nucleosides II (plant)
Sb06g022730	SB06G022730.1	adenosine kinase 2, putative, expressed	6PFRUCTPHOS-RXN	6-phosphofructokinase	2.7.1.11	ANAEROFRUCAT-PWY	fructose degradation to pyruvate and lactate (anaerobic)
Sb06g022730	SB06G022730.1	adenosine kinase 2, putative, expressed	6PFRUCTPHOS-RXN	6-phosphofructokinase	2.7.1.11	PWY-1042	glycolysis IV (plant cytosol)
Sb06g022730	SB06G022730.1	adenosine kinase 2, putative, expressed	6PFRUCTPHOS-RXN	6-phosphofructokinase	2.7.1.11	PWY-3801	sucrose degradation to ethanol and lactate (anaerobic)
Sb06g022730	SB06G022730.1	adenosine kinase 2, putative, expressed	6PFRUCTPHOS-RXN	6-phosphofructokinase	2.7.1.11	GLYCOLYSIS	glycolysis I
Sb06g022730	SB06G022730.1	adenosine kinase 2, putative, expressed	RIBOKIN-RXN	Ribokinase	2.7.1.15	RIBOKIN-PWY	ribose degradation
Sb01g009140	SB01G009140.1	terpenoid biosynthetic process	RXN0-884		1.17.1.2	NONMEVIPP-PWY	methylerythritol phosphate pathway
Sb01g009140	SB01G009140.1	terpenoid biosynthetic process	ISPH2-RXN		1.17.1.2	NONMEVIPP-PWY	methylerythritol phosphate pathway
Sb03g047210	SB03G047210.1	eukaryotic translation initiation factor 4E type 3, putative, expressed	CELLULOSE-SYNTHASE-UDP-FORMING-RXN	Cellulose synthase (UDP-forming)	2.4.1.12	PWY-1001	cellulose biosynthesis
Sb10g025280	SB10G025280.1	pyrophosphate-energized membrane proton pump 3, putative, expressed	INORGPYROPHOSPHAT-RXN	Inorganic pyrophosphatase	3.6.1.1	P61-PWY	UDP-glucose conversion
Sb10g002750	SB10G002750.1	homeobox-leucine zipper protein HAT7, putative, expressed	RXN-6601		2.3.2.2	PWY-4041	&gamma;-glutamyl cycle
Sb10g002750	SB10G002750.1	homeobox-leucine zipper protein HAT7, putative, expressed	6PFRUCTPHOS-RXN	6-phosphofructokinase	2.7.1.11	ANAEROFRUCAT-PWY	fructose degradation to pyruvate and lactate (anaerobic)
Sb10g002750	SB10G002750.1	homeobox-leucine zipper protein HAT7, putative, expressed	6PFRUCTPHOS-RXN	6-phosphofructokinase	2.7.1.11	PWY-1042	glycolysis IV (plant cytosol)
Sb10g002750	SB10G002750.1	homeobox-leucine zipper protein HAT7, putative, expressed	6PFRUCTPHOS-RXN	6-phosphofructokinase	2.7.1.11	PWY-3801	sucrose degradation to ethanol and lactate (anaerobic)
Sb10g002750	SB10G002750.1	homeobox-leucine zipper protein HAT7, putative, expressed	6PFRUCTPHOS-RXN	6-phosphofructokinase	2.7.1.11	GLYCOLYSIS	glycolysis I
Sb02g041360	SB02G041360.1	COX VIIa-like protein, putative, expressed	CYTOCHROME-C-OXIDASE-RXN	Cytochrome-c oxidase	1.9.3.1	PWY-3781	aerobic respiration -- electron donor II
Sb02g039610	SB02G039610.3	alcohol dehydrogenase 3, putative, expressed	RXN-7693		1.1.1.1	PWY-5076	leucine degradation III
Sb02g039610	SB02G039610.3	alcohol dehydrogenase 3, putative, expressed	ALCOHOL-DEHYDROG-RXN		1.1.1.1	P127-PWY	ethanol fermentation to acetate
Sb02g039610	SB02G039610.3	alcohol dehydrogenase 3, putative, expressed	ALCOHOL-DEHYDROG-RXN		1.1.1.1	FERMENTATION-PWY	mixed acid fermentation
Sb02g039610	SB02G039610.3	alcohol dehydrogenase 3, putative, expressed	ALCOHOL-DEHYDROG-RXN		1.1.1.1	PWY-3801	sucrose degradation to ethanol and lactate (anaerobic)
Sb02g039610	SB02G039610.3	alcohol dehydrogenase 3, putative, expressed	ALCOHOL-DEHYDROG-RXN		1.1.1.1	PWY66-21	oxidative ethanol degradation I
Sb02g039610	SB02G039610.3	alcohol dehydrogenase 3, putative, expressed	L-LACTATE-DEHYDROGENASE-RXN	L-lactate dehydrogenase	1.1.1.27	ANAEROFRUCAT-PWY	fructose degradation to pyruvate and lactate (anaerobic)
Sb02g039610	SB02G039610.3	alcohol dehydrogenase 3, putative, expressed	L-LACTATE-DEHYDROGENASE-RXN	L-lactate dehydrogenase	1.1.1.27	LCTACACAT-PWY	lactate oxidation
Sb02g039610	SB02G039610.3	alcohol dehydrogenase 3, putative, expressed	L-LACTATE-DEHYDROGENASE-RXN	L-lactate dehydrogenase	1.1.1.27	PWY-3801	sucrose degradation to ethanol and lactate (anaerobic)
Sb02g039610	SB02G039610.3	alcohol dehydrogenase 3, putative, expressed	L-LACTATE-DEHYDROGENASE-RXN	L-lactate dehydrogenase	1.1.1.27	P41-PWY	pyruvate fermentation to acetate and lactate I
Sb02g039610	SB02G039610.3	alcohol dehydrogenase 3, putative, expressed	RXN-7706		1.1.1.1	PWY-5082	methionine degradation III
Sb02g039610	SB02G039610.3	alcohol dehydrogenase 3, putative, expressed	RXN-7657		1.1.1.1	PWY-5057	valine degradation II
Sb02g039610	SB02G039610.3	alcohol dehydrogenase 3, putative, expressed	RXN-2962		1.1.1.284	PWY-1801	formaldehyde oxidation II (glutathione-dependent)
Sb02g039610	SB02G039610.3	alcohol dehydrogenase 3, putative, expressed	RXN-7700		1.1.1.1	PWY-5079	phenylalanine degradation III
Sb02g039610	SB02G039610.3	alcohol dehydrogenase 3, putative, expressed	RXN-7694		1.1.1.1	PWY-5078	isoleucine degradation II
Sb03g032800	SB03G032800.1	OsWRKY34 - Superfamily of rice TFs having WRKY and zinc finger domains, expressed	RXN-6601		2.3.2.2	PWY-4041	&gamma;-glutamyl cycle
Sb03g027710	SB03G027710.1	aerobic respiration	CYTOCHROME-C-OXIDASE-RXN	Cytochrome-c oxidase	1.9.3.1	PWY-3781	aerobic respiration -- electron donor II
Sb09g030660	SB09G030660.1	OsFtsH5 - Oryza sativa FtsH protease, homologue of AtFtsH4, expressed	RXN1F-20	Magnesium chelatase	6.6.1.1	CHLOROPHYLL-SYN	chlorophyllide <i>a</i> biosynthesis
Sb05g007310	SB05G007310.1	P341-PWY	L-LACTATE-DEHYDROGENASE-RXN	L-lactate dehydrogenase	1.1.1.27	ANAEROFRUCAT-PWY	fructose degradation to pyruvate and lactate (anaerobic)
Sb05g007310	SB05G007310.1	P341-PWY	L-LACTATE-DEHYDROGENASE-RXN	L-lactate dehydrogenase	1.1.1.27	LCTACACAT-PWY	lactate oxidation
Sb05g007310	SB05G007310.1	P341-PWY	L-LACTATE-DEHYDROGENASE-RXN	L-lactate dehydrogenase	1.1.1.27	PWY-3801	sucrose degradation to ethanol and lactate (anaerobic)
Sb05g007310	SB05G007310.1	P341-PWY	L-LACTATE-DEHYDROGENASE-RXN	L-lactate dehydrogenase	1.1.1.27	P41-PWY	pyruvate fermentation to acetate and lactate I
Sb05g007310	SB05G007310.1	P341-PWY	SUCROSE-PHOSPHATE-SYNTHASE-RXN	Sucrose-phosphate synthase	2.4.1.14	SUCSYN-PWY	sucrose biosynthesis
Sb02g037100	SB02G037100.1	bifunctional 3-phosphoadenosine 5-phosphosulfate synthetase, putative, expressed	SULFATE-ADENYLYLTRANS-RXN	Sulfate adenylyltransferase	2.7.7.4	SO4ASSIM-PWY	sulfate reduction I (assimilatory)
Sb02g037100	SB02G037100.1	bifunctional 3-phosphoadenosine 5-phosphosulfate synthetase, putative, expressed	SULFATE-ADENYLYLTRANS-RXN	Sulfate adenylyltransferase	2.7.7.4	PWY-5278	sulfite oxidation III
Sb02g037100	SB02G037100.1	bifunctional 3-phosphoadenosine 5-phosphosulfate synthetase, putative, expressed	SULFATE-ADENYLYLTRANS-RXN	Sulfate adenylyltransferase	2.7.7.4	SULFMETII-PWY	sulfate reduction II (assimilatory)
Sb02g037100	SB02G037100.1	bifunctional 3-phosphoadenosine 5-phosphosulfate synthetase, putative, expressed	SULFATE-ADENYLYLTRANS-RXN	Sulfate adenylyltransferase	2.7.7.4	PWY-5340	sulfate activation for sulfonation
Sb09g025670	SB09G025670.1	gamma-glutamyl hydrolase	RXN-3741	Folatepolyglutamate<sub>(n)</sub>	3.4.19.9	PWY-2161B	folate polyglutamylation II
Sb09g025670	SB09G025670.1	gamma-glutamyl hydrolase	RXN-6641		3.4.19.9	PWY-4061	glutathione-mediated detoxification
Sb04g007210	SB04G007210.1	UDP-glycosyltransferase	RXN-4732		2.4.1.-	PWY-2901	cytokinins 9-<i>N</i>-glucoside biosynthesis
Sb04g007210	SB04G007210.1	UDP-glycosyltransferase	RXN-4721		2.4.1.-	PWY-2881	cytokinins 7-<i>N</i>-glucoside biosynthesis
Sb04g007210	SB04G007210.1	UDP-glycosyltransferase	RXN-4726		2.4.1.-	PWY-2902	cytokinins-<i>O</i>-glucoside biosynthesis
Sb04g007210	SB04G007210.1	UDP-glycosyltransferase	RXN-4733		2.4.1.-	PWY-2881	cytokinins 7-<i>N</i>-glucoside biosynthesis
Sb04g007210	SB04G007210.1	UDP-glycosyltransferase	RXN-4727		2.4.1.-	PWY-2881	cytokinins 7-<i>N</i>-glucoside biosynthesis
Sb04g007210	SB04G007210.1	UDP-glycosyltransferase	RXN-4722		2.4.1.-	PWY-2901	cytokinins 9-<i>N</i>-glucoside biosynthesis
Sb04g007210	SB04G007210.1	UDP-glycosyltransferase	RXN-4725		2.4.1.-	PWY-2901	cytokinins 9-<i>N</i>-glucoside biosynthesis
Sb04g007210	SB04G007210.1	UDP-glycosyltransferase	RXN-4735		2.4.1.215	PWY-2902	cytokinins-<i>O</i>-glucoside biosynthesis
Sb04g007210	SB04G007210.1	UDP-glycosyltransferase	RXN-4736		2.4.1.-	PWY-2881	cytokinins 7-<i>N</i>-glucoside biosynthesis
Sb04g007210	SB04G007210.1	UDP-glycosyltransferase	RXN-4730		2.4.1.-	PWY-2901	cytokinins 9-<i>N</i>-glucoside biosynthesis
Sb04g007210	SB04G007210.1	UDP-glycosyltransferase	RXN-4729		2.4.1.-	PWY-2881	cytokinins 7-<i>N</i>-glucoside biosynthesis
Sb04g007210	SB04G007210.1	indole-3-acetate beta-glucosyltransferase, putative	2.4.1.121-RXN	indole-3-acetate &beta;-glucosyltransferase	2.4.1.121	PWY-1741	IAA conjugate biosynthesis I
Sb04g007210	SB04G007210.1	indole-3-acetate beta-glucosyltransferase, putative	2.4.1.121-RXN	indole-3-acetate &beta;-glucosyltransferase	2.4.1.121	PWY-1782	IAA conjugate biosynthesis II
Sb04g007210	SB04G007210.1	UDP-glycosyltransferase	RXN-4737		2.4.1.-	PWY-2902	cytokinins-<i>O</i>-glucoside biosynthesis
Sb04g007210	SB04G007210.1	UDP-glycosyltransferase	RXN-4724		2.4.1.-	PWY-2881	cytokinins 7-<i>N</i>-glucoside biosynthesis
Sb04g007210	SB04G007210.1	UDP-glycosyltransferase	RXN-4728		2.4.1.-	PWY-2901	cytokinins 9-<i>N</i>-glucoside biosynthesis
Sb04g007210	SB04G007210.1	UDP-glycosyltransferase	RXN-4731		2.4.1.-	PWY-2881	cytokinins 7-<i>N</i>-glucoside biosynthesis
Sb04g007210	SB04G007210.1	UDP-glycosyltransferase	RXN-4723		2.4.1.203	PWY-2902	cytokinins-<i>O</i>-glucoside biosynthesis
Sb04g007210	SB04G007210.1	UDP-glycosyltransferase	RXN-4734		2.4.1.-	PWY-2901	cytokinins 9-<i>N</i>-glucoside biosynthesis
Sb10g023110	SB10G023110.1	UDP-glycosyltransferase	RXN-4732		2.4.1.-	PWY-2901	cytokinins 9-<i>N</i>-glucoside biosynthesis
Sb10g023110	SB10G023110.1	ATPase, coupled to transmembrane movement of substances, putative, expressed	GLYCINE--TRNA-LIGASE-RXN	Glycine--tRNA ligase	6.1.1.14	TRNA-CHARGING-PWY	tRNA charging pathway
Sb10g023110	SB10G023110.1	UDP-glycosyltransferase	RXN-4728		2.4.1.-	PWY-2901	cytokinins 9-<i>N</i>-glucoside biosynthesis
Sb10g023110	SB10G023110.1	UDP-glycosyltransferase	RXN-4734		2.4.1.-	PWY-2901	cytokinins 9-<i>N</i>-glucoside biosynthesis
Sb10g023110	SB10G023110.1	UDP-glycosyltransferase	RXN-4731		2.4.1.-	PWY-2881	cytokinins 7-<i>N</i>-glucoside biosynthesis
Sb10g023110	SB10G023110.1	UDP-glycosyltransferase	RXN-4730		2.4.1.-	PWY-2901	cytokinins 9-<i>N</i>-glucoside biosynthesis
Sb10g023110	SB10G023110.1	UDP-glycosyltransferase	RXN-4733		2.4.1.-	PWY-2881	cytokinins 7-<i>N</i>-glucoside biosynthesis
Sb10g023110	SB10G023110.1	UDP-glycosyltransferase	RXN-4721		2.4.1.-	PWY-2881	cytokinins 7-<i>N</i>-glucoside biosynthesis
Sb10g023110	SB10G023110.1	UDP-glycosyltransferase	RXN-4725		2.4.1.-	PWY-2901	cytokinins 9-<i>N</i>-glucoside biosynthesis
Sb10g023110	SB10G023110.1	UDP-glycosyltransferase	RXN-4724		2.4.1.-	PWY-2881	cytokinins 7-<i>N</i>-glucoside biosynthesis
Sb10g023110	SB10G023110.1	UDP-glycosyltransferase	RXN-4723		2.4.1.203	PWY-2902	cytokinins-<i>O</i>-glucoside biosynthesis
Sb10g023110	SB10G023110.1	UDP-glycosyltransferase	RXN-4735		2.4.1.215	PWY-2902	cytokinins-<i>O</i>-glucoside biosynthesis
Sb10g023110	SB10G023110.1	UDP-glycosyltransferase	RXN-4722		2.4.1.-	PWY-2901	cytokinins 9-<i>N</i>-glucoside biosynthesis
Sb10g023110	SB10G023110.1	UDP-glycosyltransferase	RXN-4729		2.4.1.-	PWY-2881	cytokinins 7-<i>N</i>-glucoside biosynthesis
Sb10g023110	SB10G023110.1	UDP-glycosyltransferase	RXN-4726		2.4.1.-	PWY-2902	cytokinins-<i>O</i>-glucoside biosynthesis
Sb10g023110	SB10G023110.1	UDP-glycosyltransferase	RXN-4737		2.4.1.-	PWY-2902	cytokinins-<i>O</i>-glucoside biosynthesis
Sb10g023110	SB10G023110.1	UDP-glycosyltransferase	RXN-4736		2.4.1.-	PWY-2881	cytokinins 7-<i>N</i>-glucoside biosynthesis
Sb10g023110	SB10G023110.1	UDP-glycosyltransferase	RXN-4727		2.4.1.-	PWY-2881	cytokinins 7-<i>N</i>-glucoside biosynthesis
Sb03g007900	SB03G007900.1	HGA6, putative, expressed	RXN-1685		2.7.1.1	PWY-842	starch degradation
Sb03g007900	SB03G007900.1	HGA6, putative, expressed	RXN-1685		2.7.1.1	PWY-621	sucrose degradation III
Sb01g030950	SB01G030950.1	glutathione S-transferase GST 26, putative, expressed	GSHTRAN-RXN	Glutathione transferase	2.5.1.18	PWY-4061	glutathione-mediated detoxification
Sb01g034990	SB01G034990.1	rac GTPase activating protein, putative, expressed	HOMOSERKIN-RXN	Homoserine kinase	2.7.1.39	PWY-702	methionine biosynthesis II
Sb01g034990	SB01G034990.1	rac GTPase activating protein, putative, expressed	HOMOSERKIN-RXN	Homoserine kinase	2.7.1.39	HOMOSER-THRESYN-PWY	threonine biosynthesis from homoserine
Sb05g002673	SB05G002673.1	F-box protein interaction domain containing protein, expressed	RXN-8635		1.11.1.7	PWY-5461	betanidin degradation
Sb01g019170	SB01G019170.1	lysine decarboxylase	LYSDECARBOX-RXN	Lysine decarboxylase	4.1.1.18	PWY0-461	lysine degradation I
Sb02g033430	SB02G033430.1	beta-ureidopropionase	BETA-UREIDOPROPIONASE-RXN	&beta;-ureidopropionase	3.5.1.6	PWY-3982	&beta;-alanine biosynthesis III
Sb06g024270	SB06G024270.1	basic blue protein precursor, putative, expressed	RXN-6601		2.3.2.2	PWY-4041	&gamma;-glutamyl cycle
Sb04g000440	SB04G000440.1	invertase inhibitor precursor, putative	RXN-2102		3.1.1.11	PWY-1081	homogalacturonan degradation
Sb09g026000	SB09G026000.1	1-acylglycerol-3-phosphate O-acyltransferase	1-ACYLGLYCEROL-3-P-ACYLTRANSFER-RXN	1-acylglycerol-3-phosphate O-acyltransferase	2.3.1.51	PHOSLIPSYN-PWY	phospholipid biosynthesis I
Sb09g026000	SB09G026000.1	glycerol-3-phosphate acyltransferase 1, putative	6PFRUCTPHOS-RXN	6-phosphofructokinase	2.7.1.11	ANAEROFRUCAT-PWY	fructose degradation to pyruvate and lactate (anaerobic)
Sb09g026000	SB09G026000.1	glycerol-3-phosphate acyltransferase 1, putative	6PFRUCTPHOS-RXN	6-phosphofructokinase	2.7.1.11	PWY-1042	glycolysis IV (plant cytosol)
Sb09g026000	SB09G026000.1	glycerol-3-phosphate acyltransferase 1, putative	6PFRUCTPHOS-RXN	6-phosphofructokinase	2.7.1.11	PWY-3801	sucrose degradation to ethanol and lactate (anaerobic)
Sb09g026000	SB09G026000.1	glycerol-3-phosphate acyltransferase 1, putative	6PFRUCTPHOS-RXN	6-phosphofructokinase	2.7.1.11	GLYCOLYSIS	glycolysis I
Sb04g019260	SB04G019260.1	triacylglycerol lipase, putative, expressed	TRIACYLGLYCEROL-LIPASE-RXN	Triacylglycerol lipase	3.1.1.3	LIPAS-PWY	triacylglycerol degradation
Sb07g026640	SB07G026640.1	CDP-diacylglycerol-serine O-phosphatidyltransferase	PHOSPHASERSYN-RXN	CDP-diacylglycerol--serine O-phosphatidyltransferase	2.7.8.8	PHOSLIPSYN2-PWY	phospholipid biosynthesis II
Sb07g026640	SB07G026640.1	CDP-diacylglycerol-serine O-phosphatidyltransferase	PHOSPHASERSYN-RXN	CDP-diacylglycerol--serine O-phosphatidyltransferase	2.7.8.8	PHOSLIPSYN-PWY	phospholipid biosynthesis I
Sb01g011570	SB01G011570.1	fumarylacetoacetate hydrolase domain-containing protein 1, putative, expressed	FUMARYLACETOACETASE-RXN	Fumarylacetoacetase	3.7.1.2	TYRFUMCAT-PWY	tyrosine degradation I
Sb02g032262	SB02G032262.1	response to oxidative stress	RXN-8635		1.11.1.7	PWY-5461	betanidin degradation
Sb04g015751	SB04G015751.1	secretory pathway	NADH-DEHYDROG-RXN	NADH dehydrogenase (ubiquinone)	1.6.5.3	PWY-4302	aerobic respiration -- electron donor III
Sb04g015751	SB04G015751.1	secretory pathway	NADH-DEHYDROG-RXN	NADH dehydrogenase (ubiquinone)	1.6.5.3	PWY-3781	aerobic respiration -- electron donor II
Sb01g031140	SB01G031140.1	dihydropteroate synthase	H2PTEROATESYNTH-RXN	Dihydropteroate synthase	2.5.1.15	FOLSYN-PWY	tetrahydrofolate biosynthesis I
Sb01g031140	SB01G031140.1	dihydropteroate synthase	H2PTEROATESYNTH-RXN	Dihydropteroate synthase	2.5.1.15	PWY-3742	tetrahydrofolate biosynthesis II
Sb10g008990	SB10G008990.1	anthranilate N-benzoyltransferase protein 2, putative, expressed	RXN-1685		2.7.1.1	PWY-842	starch degradation
Sb10g008990	SB10G008990.1	anthranilate N-benzoyltransferase protein 2, putative, expressed	RXN-1685		2.7.1.1	PWY-621	sucrose degradation III
Sb03g032030	SB03G032030.1	ATP-binding cassette sub-family B member 10, mitochondrial precursor, putative, expressed	URKI-RXN	Uridine kinase	2.7.1.48	PWY0-163	salvage pathways of pyrimidine ribonucleotides
Sb03g032030	SB03G032030.1	ATP-binding cassette sub-family B member 10, mitochondrial precursor, putative, expressed	URIDINEKIN-RXN	Uridine kinase	2.7.1.48	P1-PWY	salvage pathways of purine and pyrimidine nucleotides
Sb03g032030	SB03G032030.1	ATP-binding cassette sub-family B member 10, mitochondrial precursor, putative, expressed	RXN-5822		3.1.3.2	NAD-BIOSYNTHESIS-II	NAD salvage pathway II
Sb01g038900	SB01G038900.1	IN2-1 protein, putative, expressed	GSHTRAN-RXN	Glutathione transferase	2.5.1.18	PWY-4061	glutathione-mediated detoxification
Sb09g021360	SB09G021360.1	tyrosine transaminase	TYROSINE-AMINOTRANSFERASE-RXN	Tyrosine aminotransferase	2.6.1.5	TYRFUMCAT-PWY	tyrosine degradation I
Sb09g021360	SB09G021360.1	histidinol-phosphate transaminase	HISTAMINOTRANS-RXN	Histidinol-phosphate aminotransferase	2.6.1.9	HISTSYN-PWY	histidine biosynthesis I
Sb09g021360	SB09G021360.1	aspartate transaminase	ASPAMINOTRANS-RXN	Aspartate aminotransferase	2.6.1.1	ASPARTATESYN-PWY	aspartate biosynthesis I
Sb09g021360	SB09G021360.1	aspartate transaminase	ASPAMINOTRANS-RXN	Aspartate aminotransferase	2.6.1.1	ASPARAGINE-DEG1-PWY	asparagine degradation I
Sb09g021360	SB09G021360.1	aspartate transaminase	ASPAMINOTRANS-RXN	Aspartate aminotransferase	2.6.1.1	MALATE-ASPARTATE-SHUTTLE-PWY	aspartate degradation II
Sb09g021360	SB09G021360.1	aspartate transaminase	ASPAMINOTRANS-RXN	Aspartate aminotransferase	2.6.1.1	ASPARAGINE-BIOSYNTHESIS	asparagine biosynthesis I
Sb09g021360	SB09G021360.1	aspartate transaminase	ASPAMINOTRANS-RXN	Aspartate aminotransferase	2.6.1.1	GLUTDEG-PWY	glutamate degradation II
Sb09g021360	SB09G021360.1	aspartate transaminase	ASPAMINOTRANS-RXN	Aspartate aminotransferase	2.6.1.1	GLUTAMINEFUM-PWY	glutamine degradation III
Sb09g021360	SB09G021360.1	tyrosine transaminase	PHEAMINOTRANS-RXN	Aromatic amino acid transferase	2.6.1.57	PWY-5079	phenylalanine degradation III
Sb09g021360	SB09G021360.1	tyrosine transaminase	PHEAMINOTRANS-RXN	Aromatic amino acid transferase	2.6.1.57	PHESYN	phenylalanine biosynthesis I
Sb09g021360	SB09G021360.1	aspartate aminotransferase, putative, expressed	4.4.1.14-RXN	1-aminocyclopropane-1-carboxylate synthase	4.4.1.14	ETHYL-PWY	ethylene biosynthesis from methionine
Sb09g021360	SB09G021360.1	aspartate aminotransferase, putative, expressed	4.4.1.14-RXN	1-aminocyclopropane-1-carboxylate synthase	4.4.1.14	PWY-4361	methionine salvage pathway
Sb09g006080	SB09G006080.1	multidrug resistance-associated protein 3, putative, expressed	RXN-5822		3.1.3.2	NAD-BIOSYNTHESIS-II	NAD salvage pathway II
Sb04g024300	SB04G024300.1	NADH-cytochrome b5 reductase-like protein, putative, expressed	NITRATE-REDUCTASE-NADH-RXN	nitrate reductase (NADH)	1.7.1.1	PWY-381	nitrate reduction II (assimilatory)
Sb01g048830	SB01G048830.1	D-erythro-sphingosine kinase/ diacylglycerol kinase, putative, expressed	NAD-KIN-RXN	NAD(+) kinase	2.7.1.23	PWY-5083	NAD/NADH phosphorylation and dephosphorylation
Sb01g035350	SB01G035350.1	superoxide dismutase, chloroplast precursor, putative, expressed	SUPEROX-DISMUT-RXN	Superoxide dismutase	1.15.1.1	DETOX1-PWY	removal of superoxide radicals
Sb02g042170	SB02G042170.1	superoxide dismutase, chloroplast precursor, putative, expressed	SUPEROX-DISMUT-RXN	Superoxide dismutase	1.15.1.1	DETOX1-PWY	removal of superoxide radicals
Sb03g047030	SB03G047030.1	peptidase M48, Ste24p, putative, expressed	CYSTEINE--TRNA-LIGASE-RXN	Cysteine--tRNA ligase	6.1.1.16	TRNA-CHARGING-PWY	tRNA charging pathway
Sb03g047030	SB03G047030.1	methionine-tRNA ligase	METHIONINE--TRNA-LIGASE-RXN	Methionine--tRNA ligase	6.1.1.10	TRNA-CHARGING-PWY	tRNA charging pathway
Sb09g006550	SB09G006550.3	lipase	TRIACYLGLYCEROL-LIPASE-RXN	Triacylglycerol lipase	3.1.1.3	LIPAS-PWY	triacylglycerol degradation
Sb05g025980	SB05G025980.1	polygalacturonase-like protein, putative, expressed	RXN-2103		3.2.1.15	PWY-1081	homogalacturonan degradation
Sb06g026530	SB06G026530.1	ATP-binding cassette sub-family B member 10, mitochondrial precursor, putative, expressed	URIDINEKIN-RXN	Uridine kinase	2.7.1.48	P1-PWY	salvage pathways of purine and pyrimidine nucleotides
Sb06g026530	SB06G026530.1	ATP-binding cassette sub-family B member 10, mitochondrial precursor, putative, expressed	URKI-RXN	Uridine kinase	2.7.1.48	PWY0-163	salvage pathways of pyrimidine ribonucleotides
Sb06g026530	SB06G026530.1	ATP-binding cassette sub-family B member 10, mitochondrial precursor, putative, expressed	RXN-5822		3.1.3.2	NAD-BIOSYNTHESIS-II	NAD salvage pathway II
Sb05g001470	SB05G001470.1	ethanolamine-phosphate cytidylyltransferase	2.7.7.14-RXN	Ethanolamine-phosphate cytidylyltransferase	2.7.7.14	PHOSLIPSYN2-PWY	phospholipid biosynthesis II
Sb07g004900	SB07G004900.1	DNA binding protein, putative, expressed	GLU6PDEHYDROG-RXN	Glucose-6-phosphate 1-dehydrogenase	1.1.1.49	OXIDATIVEPENT-PWY	pentose phosphate pathway (oxidative branch)
Sb07g004900	SB07G004900.1	DNA binding protein, putative, expressed	GLU6PDEHYDROG-RXN	Glucose-6-phosphate 1-dehydrogenase	1.1.1.49	GLYCOLYSIS-E-D	superpathway of glycolysis+Entner-Doudoroff
Sb09g029240	SB09G029240.1	malate dehydrogenase, glyoxysomal precursor, putative, expressed	L-LACTATE-DEHYDROGENASE-RXN	L-lactate dehydrogenase	1.1.1.27	ANAEROFRUCAT-PWY	fructose degradation to pyruvate and lactate (anaerobic)
Sb09g029240	SB09G029240.1	malate dehydrogenase, glyoxysomal precursor, putative, expressed	L-LACTATE-DEHYDROGENASE-RXN	L-lactate dehydrogenase	1.1.1.27	LCTACACAT-PWY	lactate oxidation
Sb09g029240	SB09G029240.1	malate dehydrogenase, glyoxysomal precursor, putative, expressed	L-LACTATE-DEHYDROGENASE-RXN	L-lactate dehydrogenase	1.1.1.27	PWY-3801	sucrose degradation to ethanol and lactate (anaerobic)
Sb09g029240	SB09G029240.1	malate dehydrogenase, glyoxysomal precursor, putative, expressed	L-LACTATE-DEHYDROGENASE-RXN	L-lactate dehydrogenase	1.1.1.27	P41-PWY	pyruvate fermentation to acetate and lactate I
Sb09g029240	SB09G029240.1	malate dehydrogenase, glyoxysomal precursor, putative, expressed	MALATE-DEH-RXN	Malate dehydrogenase	1.1.1.37	MALATE-ASPARTATE-SHUTTLE-PWY	aspartate degradation II
Sb09g029240	SB09G029240.1	malate dehydrogenase, glyoxysomal precursor, putative, expressed	MALATE-DEH-RXN	Malate dehydrogenase	1.1.1.37	TCA	TCA cycle
Sb09g029240	SB09G029240.1	malate dehydrogenase, glyoxysomal precursor, putative, expressed	MALATE-DEH-RXN	Malate dehydrogenase	1.1.1.37	ANARESP1-PWY	respiration (anaerobic)
Sb09g029240	SB09G029240.1	malate dehydrogenase, glyoxysomal precursor, putative, expressed	MALATE-DEH-RXN	Malate dehydrogenase	1.1.1.37	GLUCONEO-PWY	gluconeogenesis
Sb09g029240	SB09G029240.1	malate dehydrogenase, glyoxysomal precursor, putative, expressed	MALATE-DEH-RXN	Malate dehydrogenase	1.1.1.37	FERMENTATION-PWY	mixed acid fermentation
Sb09g029240	SB09G029240.1	malate dehydrogenase, glyoxysomal precursor, putative, expressed	MALATE-DEH-RXN	Malate dehydrogenase	1.1.1.37	P23-PWY	reductive TCA cycle I
Sb09g029240	SB09G029240.1	malate dehydrogenase, glyoxysomal precursor, putative, expressed	MALATE-DEH-RXN	Malate dehydrogenase	1.1.1.37	P105-PWY	TCA cycle variation I
Sb05g000550	SB05G000550.1	LOB domain protein 25, putative, expressed	1.1.1.34-RXN	Hydroxymethylglutaryl-CoA reductase (NADPH)	1.1.1.34	PWY-922	mevalonate pathway
Sb06g001140	SB06G001140.1	subtilisin-like protease, putative	RXN-8635		1.11.1.7	PWY-5461	betanidin degradation
Sb05g003950	SB05G003950.1	disease resistance RPP13-like protein 2, putative	RXN-7738		3.1.1.14	PWY-5098	chlorophyll <i>a</i> degradation
Sb05g003950	SB05G003950.1	disease resistance RPP13-like protein 2, putative	SHIKIMATE-KINASE-RXN	shikimate-kinase	2.7.1.71	ARO-PWY	chorismate biosynthesis
Sb02g035520	SB02G035520.1	cellulase	RXN-2043		3.2.1.4	PWY-1001	cellulose biosynthesis
Sb08g023170	SB08G023170.1	adenylosuccinate synthase	ADENYLOSUCCINATE-SYNTHASE-RXN	adenylosuccinate synthetase	6.3.4.4	DENOVOPURINE2-PWY	purine nucleotides <i>de novo</i> biosynthesis I
Sb08g023170	SB08G023170.1	adenylosuccinate synthase	ADENYLOSUCCINATE-SYNTHASE-RXN	adenylosuccinate synthetase	6.3.4.4	PWY-841	purine nucleotides <i>de novo</i> biosynthesis II
Sb08g023170	SB08G023170.1	adenylosuccinate synthase	ADENYLOSUCCINATE-SYNTHASE-RXN	adenylosuccinate synthetase	6.3.4.4	P121-PWY	salvage pathways of purine nucleosides
Sb05g019850	SB05G019850.1	chalcone synthase, putative	RXN-7645		2.3.1.-	PWY-5059	pinobanksin biosynthesis
Sb05g019850	SB05G019850.1	chalcone synthase, putative	RXN-7575		2.3.1.-	PWY-84	resveratrol biosynthesis
Sb05g019850	SB05G019850.1	chalcone synthase, putative	RXN-3142		2.3.1.170	PWY1F-FLAVSYN	flavonoid biosynthesis
Sb05g019850	SB05G019850.1	3-oxoacyl-[acyl-carrier protein] synthase	3-OXOACYL-ACP-SYNTH-RXN	3-oxoacyl-[acyl-carrier protein] synthase	2.3.1.41	FASYN-ELONG-PWY	fatty acid elongation -- saturated
Sb05g019850	SB05G019850.1	chalcone synthase 1, putative, expressed	NARINGENIN-CHALCONE-SYNTHASE-RXN	Naringenin-chalcone synthase	2.3.1.74	PWY1F-FLAVSYN	flavonoid biosynthesis
Sb05g019850	SB05G019850.1	chalcone synthase 1, putative, expressed	ACETOLACTSYN-RXN	Acetolactate synthase	2.2.1.6	VALSYN-PWY	valine biosynthesis
Sb05g019850	SB05G019850.1	3-oxoacyl-[acyl-carrier protein] synthase	RXN0-2141		6.6.1.1	PWY0-862	fatty acid elongation -- unsaturated II
Sb05g019850	SB05G019850.1	3-oxoacyl-[acyl-carrier protein] synthase	3-OXOACYL-ACP-SYNTH-BASE-RXN	3-oxoacyl-[acyl-carrier protein] synthase	2.3.1.41	FASYN-INITIAL-PWY	fatty acid biosynthesis - initial steps
Sb05g019850	SB05G019850.1	chalcone synthase 1, putative, expressed	ACETOOHBUTSYN-RXN	Acetolactate synthase	2.2.1.6	ILEUSYN-PWY	isoleucine biosynthesis from threonine
Sb09g024340	SB09G024340.1	phosphoglycerate kinase, chloroplast precursor, putative, expressed	PHOSGLYPHOS-RXN	Phosphoglycerate kinase	2.7.2.3	ANAEROFRUCAT-PWY	fructose degradation to pyruvate and lactate (anaerobic)
Sb09g024340	SB09G024340.1	phosphoglycerate kinase, chloroplast precursor, putative, expressed	PHOSGLYPHOS-RXN	Phosphoglycerate kinase	2.7.2.3	GLUCONEO-PWY	gluconeogenesis
Sb09g024340	SB09G024340.1	phosphoglycerate kinase, chloroplast precursor, putative, expressed	PHOSGLYPHOS-RXN	Phosphoglycerate kinase	2.7.2.3	PWY-1042	glycolysis IV (plant cytosol)
Sb09g024340	SB09G024340.1	phosphoglycerate kinase, chloroplast precursor, putative, expressed	PHOSGLYPHOS-RXN	Phosphoglycerate kinase	2.7.2.3	CALVIN-PWY	Calvin cycle
Sb09g024340	SB09G024340.1	phosphoglycerate kinase, chloroplast precursor, putative, expressed	PHOSGLYPHOS-RXN	Phosphoglycerate kinase	2.7.2.3	PWY-3801	sucrose degradation to ethanol and lactate (anaerobic)
Sb09g024340	SB09G024340.1	phosphoglycerate kinase, chloroplast precursor, putative, expressed	PHOSGLYPHOS-RXN	Phosphoglycerate kinase	2.7.2.3	GLYCOLYSIS	glycolysis I
Sb05g000920	SB05G000920.1	expressed protein	RXN-2102		3.1.1.11	PWY-1081	homogalacturonan degradation
Sb01g041990	SB01G041990.1	O-methyltransferase family protein	6PFRUCTPHOS-RXN	6-phosphofructokinase	2.7.1.11	ANAEROFRUCAT-PWY	fructose degradation to pyruvate and lactate (anaerobic)
Sb01g041990	SB01G041990.1	O-methyltransferase family protein	6PFRUCTPHOS-RXN	6-phosphofructokinase	2.7.1.11	PWY-1042	glycolysis IV (plant cytosol)
Sb01g041990	SB01G041990.1	O-methyltransferase family protein	6PFRUCTPHOS-RXN	6-phosphofructokinase	2.7.1.11	PWY-3801	sucrose degradation to ethanol and lactate (anaerobic)
Sb01g041990	SB01G041990.1	O-methyltransferase family protein	6PFRUCTPHOS-RXN	6-phosphofructokinase	2.7.1.11	GLYCOLYSIS	glycolysis I
Sb03g043390	SB03G043390.1	lysine ketoglutarate reductase trans-splicing related 1, putative	1.5.1.8-RXN	Saccharopine dehydrogenase (NADP+, L-lysine forming)	1.5.1.8	LYSINE-DEG1-PWY	lysine degradation II
Sb08g022620	SB08G022620.1	aspartic proteinase nepenthesin-1 precursor, putative	6PFRUCTPHOS-RXN	6-phosphofructokinase	2.7.1.11	ANAEROFRUCAT-PWY	fructose degradation to pyruvate and lactate (anaerobic)
Sb08g022620	SB08G022620.1	aspartic proteinase nepenthesin-1 precursor, putative	6PFRUCTPHOS-RXN	6-phosphofructokinase	2.7.1.11	PWY-1042	glycolysis IV (plant cytosol)
Sb08g022620	SB08G022620.1	aspartic proteinase nepenthesin-1 precursor, putative	6PFRUCTPHOS-RXN	6-phosphofructokinase	2.7.1.11	PWY-3801	sucrose degradation to ethanol and lactate (anaerobic)
Sb08g022620	SB08G022620.1	aspartic proteinase nepenthesin-1 precursor, putative	6PFRUCTPHOS-RXN	6-phosphofructokinase	2.7.1.11	GLYCOLYSIS	glycolysis I
Sb01g048130	SB01G048130.1	12-oxophytodienoate reductase	12-OXOPHYTODIENOATE-REDUCTASE-RXN	12-oxophytodienoate reductase	1.3.1.42	PWY-735	jasmonic acid biosynthesis
Sb06g019620	SB06G019620.1	ras-related protein Rab-2-B, putative, expressed	PHOSPHORIBULOKINASE-RXN	Phosphoribulokinase	2.7.1.19	CALVIN-PWY	Calvin cycle
Sb02g033250	SB02G033250.1	DAPLYSINESYN-PWY	DIAMINOPIMDECARB-RXN	Diaminopimelate decarboxylase	4.1.1.20	DAPLYSINESYN-PWY	lysine biosynthesis I
Sb02g033250	SB02G033250.1	ornithine decarboxylase, putative	ORNDECARBOX-RXN	Ornithine decarboxylase	4.1.1.17	PWY-46	putrescine biosynthesis III
Sb10g030040	SB10G030040.1	ATP-binding cassette sub-family B member 10, mitochondrial precursor, putative, expressed	URKI-RXN	Uridine kinase	2.7.1.48	PWY0-163	salvage pathways of pyrimidine ribonucleotides
Sb10g030040	SB10G030040.1	ATP-binding cassette sub-family B member 10, mitochondrial precursor, putative, expressed	URIDINEKIN-RXN	Uridine kinase	2.7.1.48	P1-PWY	salvage pathways of purine and pyrimidine nucleotides
Sb10g030040	SB10G030040.1	ATP-binding cassette sub-family B member 10, mitochondrial precursor, putative, expressed	RXN-5822		3.1.3.2	NAD-BIOSYNTHESIS-II	NAD salvage pathway II
Sb03g045390	SB03G045390.1	glycerol-3-phosphate dehydrogenase (NAD+) activity	RXN-6841		1.1.99.5	PWY-4261	glycerol degradation IV
Sb03g045390	SB03G045390.1	glycerol-3-phosphate dehydrogenase (NAD+) activity	GLYC3PDEHYDROG-RXN	Glycerol-3-phosphate dehydrogenase	1.1.99.5	AERESPDON-PWY	aerobic respiration -- electron donors reaction list
Sb03g045390	SB03G045390.1	glycerol-3-phosphate dehydrogenase (NAD+) activity	GLYC3PDEHYDROG-RXN	Glycerol-3-phosphate dehydrogenase	1.1.99.5	ANARESPDON-PWY	respiration (anaerobic)-- electron donors reaction list
Sb03g045390	SB03G045390.1	glycerol-3-phosphate dehydrogenase (NAD+) activity	GLYC3PDEHYDROG-RXN	Glycerol-3-phosphate dehydrogenase	1.1.99.5	PWY0-381	glycerol degradation I
Sb03g045390	SB03G045390.1	glycerol-3-phosphate dehydrogenase, putative, expressed	RXN-8635		1.11.1.7	PWY-5461	betanidin degradation
Sb10g006330	SB10G006330.1	UDP-glycosyltransferase	RXN-4732		2.4.1.-	PWY-2901	cytokinins 9-<i>N</i>-glucoside biosynthesis
Sb10g006330	SB10G006330.1	UDP-glycosyltransferase	RXN-4736		2.4.1.-	PWY-2881	cytokinins 7-<i>N</i>-glucoside biosynthesis
Sb10g006330	SB10G006330.1	UDP-glycosyltransferase	RXN-4724		2.4.1.-	PWY-2881	cytokinins 7-<i>N</i>-glucoside biosynthesis
Sb10g006330	SB10G006330.1	UDP-glycosyltransferase	RXN-4733		2.4.1.-	PWY-2881	cytokinins 7-<i>N</i>-glucoside biosynthesis
Sb10g006330	SB10G006330.1	UDP-glycosyltransferase	RXN-4734		2.4.1.-	PWY-2901	cytokinins 9-<i>N</i>-glucoside biosynthesis
Sb10g006330	SB10G006330.1	UDP-glycosyltransferase	RXN-4727		2.4.1.-	PWY-2881	cytokinins 7-<i>N</i>-glucoside biosynthesis
Sb10g006330	SB10G006330.1	UDP-glycosyltransferase	RXN-4726		2.4.1.-	PWY-2902	cytokinins-<i>O</i>-glucoside biosynthesis
Sb10g006330	SB10G006330.1	UDP-glycosyltransferase	RXN-4721		2.4.1.-	PWY-2881	cytokinins 7-<i>N</i>-glucoside biosynthesis
Sb10g006330	SB10G006330.1	UDP-glycosyltransferase	RXN-4725		2.4.1.-	PWY-2901	cytokinins 9-<i>N</i>-glucoside biosynthesis
Sb10g006330	SB10G006330.1	UDP-glycosyltransferase	RXN-4735		2.4.1.215	PWY-2902	cytokinins-<i>O</i>-glucoside biosynthesis
Sb10g006330	SB10G006330.1	UDP-glycosyltransferase	RXN-4723		2.4.1.203	PWY-2902	cytokinins-<i>O</i>-glucoside biosynthesis
Sb10g006330	SB10G006330.1	UDP-glycosyltransferase	RXN-4737		2.4.1.-	PWY-2902	cytokinins-<i>O</i>-glucoside biosynthesis
Sb10g006330	SB10G006330.1	UDP-glycosyltransferase	RXN-4728		2.4.1.-	PWY-2901	cytokinins 9-<i>N</i>-glucoside biosynthesis
Sb10g006330	SB10G006330.1	UDP-glycosyltransferase	RXN-4722		2.4.1.-	PWY-2901	cytokinins 9-<i>N</i>-glucoside biosynthesis
Sb10g006330	SB10G006330.1	UDP-glycosyltransferase	RXN-4729		2.4.1.-	PWY-2881	cytokinins 7-<i>N</i>-glucoside biosynthesis
Sb10g006330	SB10G006330.1	UDP-glycosyltransferase	RXN-4730		2.4.1.-	PWY-2901	cytokinins 9-<i>N</i>-glucoside biosynthesis
Sb10g006330	SB10G006330.1	sucrose synthase 1, putative, expressed	SUCROSE-SYNTHASE-RXN	Sucrose synthase	2.4.1.13	PWY-3821	galactose degradation II
Sb10g006330	SB10G006330.1	sucrose synthase 1, putative, expressed	SUCROSE-SYNTHASE-RXN	Sucrose synthase	2.4.1.13	PWY-621	sucrose degradation III
Sb10g006330	SB10G006330.1	sucrose synthase 1, putative, expressed	SUCROSE-SYNTHASE-RXN	Sucrose synthase	2.4.1.13	PWY-3801	sucrose degradation to ethanol and lactate (anaerobic)
Sb10g006330	SB10G006330.1	sucrose synthase 1, putative, expressed	SUCROSE-SYNTHASE-RXN	Sucrose synthase	2.4.1.13	SUCSYN-PWY	sucrose biosynthesis
Sb10g006330	SB10G006330.1	UDP-glycosyltransferase	RXN-4731		2.4.1.-	PWY-2881	cytokinins 7-<i>N</i>-glucoside biosynthesis
Sb10g006290	SB10G006290.1	aryl-alcohol dehydrogenase	RXN-662	Aryl-alcohol dehydrogenase	1.1.1.90	PWY-741	<I>p</I>-cymene degradation to <I>p</I>-cumate
Sb10g006290	SB10G006290.1	mannitol dehydrogenase, putative	RXN-1125		1.1.1.195	PWY-361	phenylpropanoid biosynthesis
Sb10g006290	SB10G006290.1	mannitol dehydrogenase, putative	RXN-1102		1.1.1.195	PWY-361	phenylpropanoid biosynthesis
Sb10g006290	SB10G006290.1	mannitol dehydrogenase, putative	RXN-1685		2.7.1.1	PWY-842	starch degradation
Sb10g006290	SB10G006290.1	mannitol dehydrogenase, putative	RXN-1685		2.7.1.1	PWY-621	sucrose degradation III
Sb10g006290	SB10G006290.1	mannitol dehydrogenase, putative	RXN-2602		1.1.1.195	PWY-361	phenylpropanoid biosynthesis
Sb10g013960	SB10G013960.1	cytochrome-c oxidase	CYTOCHROME-C-OXIDASE-RXN	Cytochrome-c oxidase	1.9.3.1	PWY-3781	aerobic respiration -- electron donor II
Sb09g020970	SB09G020970.1	peroxidase 53 precursor, putative, expressed	RXN-8635		1.11.1.7	PWY-5461	betanidin degradation
Sb01g008070	SB01G008070.1	RNA-binding region RNP-1, putative, expressed	NADH-DEHYDROG-RXN	NADH dehydrogenase (ubiquinone)	1.6.5.3	PWY-4302	aerobic respiration -- electron donor III
Sb01g008070	SB01G008070.1	RNA-binding region RNP-1, putative, expressed	NADH-DEHYDROG-RXN	NADH dehydrogenase (ubiquinone)	1.6.5.3	PWY-3781	aerobic respiration -- electron donor II
Sb04g032770	SB04G032770.1	acyl-CoA thioesterase	THIOESTER-RXN		3.1.2.2	PWY-5148	acyl-CoA thioesterase pathway
Sb09g029410	SB09G029410.1	cytochrome-c oxidase	CYTOCHROME-C-OXIDASE-RXN	Cytochrome-c oxidase	1.9.3.1	PWY-3781	aerobic respiration -- electron donor II
Sb10g009290	SB10G009290.1	ribonucleoside-diphosphate reductase small chain, putative, expressed	UDPREDUCT-RXN		1.17.4.1	PWY0-166	de novo biosynthesis of pyrimidine deoxyribonucleotides
Sb06g033430	SB06G033430.1	homoserine kinase	HOMOSERKIN-RXN	Homoserine kinase	2.7.1.39	PWY-702	methionine biosynthesis II
Sb06g033430	SB06G033430.1	homoserine kinase	HOMOSERKIN-RXN	Homoserine kinase	2.7.1.39	HOMOSER-THRESYN-PWY	threonine biosynthesis from homoserine
Sb06g033430	SB06G033430.1	ATP binding protein, putative, expressed	PHOSGLYPHOS-RXN	Phosphoglycerate kinase	2.7.2.3	ANAEROFRUCAT-PWY	fructose degradation to pyruvate and lactate (anaerobic)
Sb06g033430	SB06G033430.1	ATP binding protein, putative, expressed	PHOSGLYPHOS-RXN	Phosphoglycerate kinase	2.7.2.3	GLUCONEO-PWY	gluconeogenesis
Sb06g033430	SB06G033430.1	ATP binding protein, putative, expressed	PHOSGLYPHOS-RXN	Phosphoglycerate kinase	2.7.2.3	PWY-1042	glycolysis IV (plant cytosol)
Sb06g033430	SB06G033430.1	ATP binding protein, putative, expressed	PHOSGLYPHOS-RXN	Phosphoglycerate kinase	2.7.2.3	CALVIN-PWY	Calvin cycle
Sb06g033430	SB06G033430.1	ATP binding protein, putative, expressed	PHOSGLYPHOS-RXN	Phosphoglycerate kinase	2.7.2.3	PWY-3801	sucrose degradation to ethanol and lactate (anaerobic)
Sb06g033430	SB06G033430.1	ATP binding protein, putative, expressed	PHOSGLYPHOS-RXN	Phosphoglycerate kinase	2.7.2.3	GLYCOLYSIS	glycolysis I
Sb06g033430	SB06G033430.1	ATP binding protein, putative, expressed	SHIKIMATE-KINASE-RXN	shikimate-kinase	2.7.1.71	ARO-PWY	chorismate biosynthesis
Sb06g033430	SB06G033430.1	anthranilate phosphoribosyltransferase	PRTRANS-RXN	Anthranilate phosphoribosyltransferase	2.4.2.18	TRPSYN-PWY	tryptophan biosynthesis
Sb09g020080	SB09G020080.2	2-Hydroxyisoflavanone dehydratase, putative	RXN-3303		4.2.1.105	PWY-2083	isoflavonoid biosynthesis II
Sb09g020080	SB09G020080.2	2-Hydroxyisoflavanone dehydratase, putative	RXN-3284		4.2.1.105	PWY-2002	isoflavonoid biosynthesis I
Sb09g020080	SB09G020080.2	2-Hydroxyisoflavanone dehydratase, putative	RXN-3284		4.2.1.105	PWY-2321	pterocarpan biosynthesis
Sb09g020080	SB09G020080.2	2-Hydroxyisoflavanone dehydratase, putative	RXN-7656		4.2.1.-	PWY-5061	6,7,4'-trihydroxyisoflavone biosynthesis
Sb02g005510	SB02G005510.1	diterpene phytoalexin biosynthetic process	RXN66-169		1.14.14.1	PWY66-221	nicotine degradation III
Sb02g005510	SB02G005510.1	diterpene phytoalexin biosynthetic process	RXN66-61		1.14.14.1	PWY66-201	nicotine degradation II
Sb02g005510	SB02G005510.1	diterpene phytoalexin biosynthetic process	RXN66-61		1.14.14.1	PWY66-221	nicotine degradation III
Sb02g005510	SB02G005510.1	diterpene phytoalexin biosynthetic process	RXN-8630		1.14.14.1	PWY-5451	acetone degradation (to methylglyoxal)
Sb02g005510	SB02G005510.1	diterpene phytoalexin biosynthetic process	RXN66-170		1.14.14.1	PWY66-221	nicotine degradation III
Sb02g005510	SB02G005510.1	diterpene phytoalexin biosynthetic process	RXN66-146		1.14.14.1	PWY66-201	nicotine degradation II
Sb02g005510	SB02G005510.1	diterpene phytoalexin biosynthetic process	RXN66-163		1.14.14.1	PWY66-221	nicotine degradation III
Sb02g005510	SB02G005510.1	diterpene phytoalexin biosynthetic process	RXN66-181		1.14.14.1	PWY66-241	bupropion degradation
Sb02g005510	SB02G005510.1	diterpene phytoalexin biosynthetic process	RXN66-161		1.14.14.1	PWY66-221	nicotine degradation III
Sb05g025830	SB05G025830.1	diterpene phytoalexin precursor biosynthetic process pathway	RXN-6601		2.3.2.2	PWY-4041	&gamma;-glutamyl cycle
Sb05g025830	SB05G025830.1	dTDP-glucose 4,6-dehydratase	DTDPGLUCDEHYDRAT-RXN	dTDP-glucose 4,6-dehydratase	4.2.1.46	DTDPRHAMSYN-PWY	dTDP-L-rhamnose biosynthesis I
Sb05g025830	SB05G025830.1	diterpene phytoalexin precursor biosynthetic process pathway	ALCOHOL-DEHYDROG-RXN		1.1.1.1	P127-PWY	ethanol fermentation to acetate
Sb05g025830	SB05G025830.1	diterpene phytoalexin precursor biosynthetic process pathway	ALCOHOL-DEHYDROG-RXN		1.1.1.1	FERMENTATION-PWY	mixed acid fermentation
Sb05g025830	SB05G025830.1	diterpene phytoalexin precursor biosynthetic process pathway	ALCOHOL-DEHYDROG-RXN		1.1.1.1	PWY-3801	sucrose degradation to ethanol and lactate (anaerobic)
Sb05g025830	SB05G025830.1	diterpene phytoalexin precursor biosynthetic process pathway	ALCOHOL-DEHYDROG-RXN		1.1.1.1	PWY66-21	oxidative ethanol degradation I
Sb05g025830	SB05G025830.1	1-aminocyclopropane-1-carboxylate synthase	4.4.1.14-RXN	1-aminocyclopropane-1-carboxylate synthase	4.4.1.14	ETHYL-PWY	ethylene biosynthesis from methionine
Sb05g025830	SB05G025830.1	1-aminocyclopropane-1-carboxylate synthase	4.4.1.14-RXN	1-aminocyclopropane-1-carboxylate synthase	4.4.1.14	PWY-4361	methionine salvage pathway
Sb05g025830	SB05G025830.1	hydroxymethylbilane synthase	OHMETHYLBILANESYN-RXN	Hydroxymethylbilane synthase	2.5.1.61	PWY-5188	tetrapyrrole biosynthesis I
Sb05g025830	SB05G025830.1	2-oxoglutarate decarboxylase	2-OXOGLUT-DECARBOX-RXN	2-oxoglutarate decarboxylase	4.1.1.71	MENAQUINONESYN-PWY	menaquinone biosynthesis
Sb05g025830	SB05G025830.1	diterpene phytoalexin precursor biosynthetic process pathway	RXN-7657		1.1.1.1	PWY-5057	valine degradation II
Sb05g025830	SB05G025830.1	2-oxoglutarate decarboxylase	RXN-7774		4.1.1.71	P105-PWY	TCA cycle variation I
Sb05g025830	SB05G025830.1	diterpene phytoalexin precursor biosynthetic process pathway	RXN-7706		1.1.1.1	PWY-5082	methionine degradation III
Sb05g025830	SB05G025830.1	diterpene phytoalexin precursor biosynthetic process pathway	RXN-7693		1.1.1.1	PWY-5076	leucine degradation III
Sb05g025830	SB05G025830.1	diterpene phytoalexin precursor biosynthetic process pathway	RXN-7700		1.1.1.1	PWY-5079	phenylalanine degradation III
Sb05g025830	SB05G025830.1	diterpene phytoalexin precursor biosynthetic process pathway	RXN-7694		1.1.1.1	PWY-5078	isoleucine degradation II
Sb05g025830	SB05G025830.1	tropinone reductase, putative	TROPINONE-REDUCTASE-RXN	Tropinone reductase	1.1.1.236	PWY-5318	calystegine biosynthesis
Sb06g003340	SB06G003340.1	adenylosuccinate synthase	ADENYLOSUCCINATE-SYNTHASE-RXN	adenylosuccinate synthetase	6.3.4.4	DENOVOPURINE2-PWY	purine nucleotides <i>de novo</i> biosynthesis I
Sb06g003340	SB06G003340.1	adenylosuccinate synthase	ADENYLOSUCCINATE-SYNTHASE-RXN	adenylosuccinate synthetase	6.3.4.4	PWY-841	purine nucleotides <i>de novo</i> biosynthesis II
Sb06g003340	SB06G003340.1	adenylosuccinate synthase	ADENYLOSUCCINATE-SYNTHASE-RXN	adenylosuccinate synthetase	6.3.4.4	P121-PWY	salvage pathways of purine nucleosides
Sb04g006630	SB04G006630.1	3-oxoacyl-[acyl-carrier protein] synthase	3-OXOACYL-ACP-SYNTH-BASE-RXN	3-oxoacyl-[acyl-carrier protein] synthase	2.3.1.41	FASYN-INITIAL-PWY	fatty acid biosynthesis - initial steps
Sb04g006630	SB04G006630.1	3-oxoacyl-[acyl-carrier protein] synthase	3-OXOACYL-ACP-SYNTH-RXN	3-oxoacyl-[acyl-carrier protein] synthase	2.3.1.41	FASYN-ELONG-PWY	fatty acid elongation -- saturated
Sb04g006630	SB04G006630.1	3-oxoacyl-[acyl-carrier protein] synthase	RXN0-2141		6.6.1.1	PWY0-862	fatty acid elongation -- unsaturated II
Sb02g024050	SB02G024050.1	family 9 endoglucanase At1g71380 precursor, putative	RXN-2043		3.2.1.4	PWY-1001	cellulose biosynthesis
Sb01g029430	SB01G029430.1	flavin monoxygenase-like protein floozy, putative	RXN66-81		1.14.13.8	PWY66-201	nicotine degradation II
Sb01g029430	SB01G029430.1	dihydrolipoyl dehydrogenase	RXN-7719		1.8.1.4	PWY-5046	branched-chain &alpha;-keto acid dehydrogenase complex
Sb06g018810	SB06G018810.1	protein capI, putative, expressed	RXN-710		1.1.1.145	PWY-2582	brassinosteroid biosynthesis II
Sb06g018810	SB06G018810.1	protein capI, putative, expressed	DTDPDEHYRHAMREDUCT-RXN	dTDP-4-dehydrorhamnose reductase	1.1.1.133	DTDPRHAMSYN-PWY	dTDP-L-rhamnose biosynthesis I
Sb06g018810	SB06G018810.1	dTDP-glucose 4,6-dehydratase	DTDPGLUCDEHYDRAT-RXN	dTDP-glucose 4,6-dehydratase	4.2.1.46	DTDPRHAMSYN-PWY	dTDP-L-rhamnose biosynthesis I
Sb06g018810	SB06G018810.1	protein capI, putative, expressed	UDPGLUCEPIM-RXN	UDP-glucose 4-epimerase	5.1.3.2	PWY-3821	galactose degradation II
Sb06g018810	SB06G018810.1	protein capI, putative, expressed	UDPGLUCEPIM-RXN	UDP-glucose 4-epimerase	5.1.3.2	P61-PWY	UDP-glucose conversion
Sb06g018810	SB06G018810.1	protein capI, putative, expressed	UDPGLUCEPIM-RXN	UDP-glucose 4-epimerase	5.1.3.2	GALACTMETAB-PWY	UDP-galactose biosynthesis (salvage pathway from galactose using UDP-glucose)
Sb06g018810	SB06G018810.1	GDP-mannose 4,6-dehydratase	GDPMANDEHYDRA-RXN	GDP-mannose 4,6-dehydratase	4.2.1.47	PWY-66	GDP-L-fucose biosynthesis I (from GDP-D-mannose)
Sb06g018810	SB06G018810.1	GDP-mannose 4,6-dehydratase	GDPMANDEHYDRA-RXN	GDP-mannose 4,6-dehydratase	4.2.1.47	GDPRHAMSYN-PWY	GDP-D-rhamnose biosynthesis
Sb06g018810	SB06G018810.1	UDP-glucose 4-epimerase	UDP-N-ACETYLGLUCOSAMINE-4-EPIMERASE-RXN	UDP-N-acetylglucosamine 4-epimerase	5.1.3.7	UDPNACETYLGALSYN-PWY	UDP-<i>N</i>-acetylgalactosamine biosynthesis
Sb06g018810	SB06G018810.1	UDP-arabinose 4-epimerase	UDP-ARABINOSE-4-EPIMERASE-RXN	UDP-arabinose 4-epimerase	5.1.3.5	PWY-63	UDP-L-arabinose biosynthesis I (from UDP-xylose)
Sb03g037440	SB03G037440.1	UDP-glycosyltransferase	RXN-4732		2.4.1.-	PWY-2901	cytokinins 9-<i>N</i>-glucoside biosynthesis
Sb03g037440	SB03G037440.1	UDP-glycosyltransferase	RXN-4724		2.4.1.-	PWY-2881	cytokinins 7-<i>N</i>-glucoside biosynthesis
Sb03g037440	SB03G037440.1	UDP-glycosyltransferase	RXN-4737		2.4.1.-	PWY-2902	cytokinins-<i>O</i>-glucoside biosynthesis
Sb03g037440	SB03G037440.1	UDP-glycosyltransferase	RXN-4725		2.4.1.-	PWY-2901	cytokinins 9-<i>N</i>-glucoside biosynthesis
Sb03g037440	SB03G037440.1	UDP-glycosyltransferase	RXN-4731		2.4.1.-	PWY-2881	cytokinins 7-<i>N</i>-glucoside biosynthesis
Sb03g037440	SB03G037440.1	UDP-glycosyltransferase	RXN-4723		2.4.1.203	PWY-2902	cytokinins-<i>O</i>-glucoside biosynthesis
Sb03g037440	SB03G037440.1	UDP-glycosyltransferase	RXN-4730		2.4.1.-	PWY-2901	cytokinins 9-<i>N</i>-glucoside biosynthesis
Sb03g037440	SB03G037440.1	UDP-glycosyltransferase	RXN-4736		2.4.1.-	PWY-2881	cytokinins 7-<i>N</i>-glucoside biosynthesis
Sb03g037440	SB03G037440.1	UDP-glycosyltransferase	RXN-4726		2.4.1.-	PWY-2902	cytokinins-<i>O</i>-glucoside biosynthesis
Sb03g037440	SB03G037440.1	UDP-glycosyltransferase	RXN-4729		2.4.1.-	PWY-2881	cytokinins 7-<i>N</i>-glucoside biosynthesis
Sb03g037440	SB03G037440.1	UDP-glycosyltransferase	RXN-4728		2.4.1.-	PWY-2901	cytokinins 9-<i>N</i>-glucoside biosynthesis
Sb03g037440	SB03G037440.1	UDP-glycosyltransferase	RXN-4721		2.4.1.-	PWY-2881	cytokinins 7-<i>N</i>-glucoside biosynthesis
Sb03g037440	SB03G037440.1	UDP-glycosyltransferase	RXN-4734		2.4.1.-	PWY-2901	cytokinins 9-<i>N</i>-glucoside biosynthesis
Sb03g037440	SB03G037440.1	UDP-glycosyltransferase	RXN-4722		2.4.1.-	PWY-2901	cytokinins 9-<i>N</i>-glucoside biosynthesis
Sb03g037440	SB03G037440.1	UDP-glycosyltransferase	RXN-4735		2.4.1.215	PWY-2902	cytokinins-<i>O</i>-glucoside biosynthesis
Sb03g037440	SB03G037440.1	UDP-glycosyltransferase	RXN-4727		2.4.1.-	PWY-2881	cytokinins 7-<i>N</i>-glucoside biosynthesis
Sb03g037440	SB03G037440.1	UDP-glycosyltransferase	RXN-4733		2.4.1.-	PWY-2881	cytokinins 7-<i>N</i>-glucoside biosynthesis
Sb01g043470	SB01G043470.1	triacylglycerol lipase	TRIACYLGLYCEROL-LIPASE-RXN	Triacylglycerol lipase	3.1.1.3	LIPAS-PWY	triacylglycerol degradation
Sb01g043470	SB01G043470.1	1-aminocyclopropane-1-carboxylate synthase	4.4.1.14-RXN	1-aminocyclopropane-1-carboxylate synthase	4.4.1.14	ETHYL-PWY	ethylene biosynthesis from methionine
Sb01g043470	SB01G043470.1	1-aminocyclopropane-1-carboxylate synthase	4.4.1.14-RXN	1-aminocyclopropane-1-carboxylate synthase	4.4.1.14	PWY-4361	methionine salvage pathway
Sb08g000970	SB08G000970.1	HGA6, putative, expressed	RXN-1685		2.7.1.1	PWY-842	starch degradation
Sb08g000970	SB08G000970.1	HGA6, putative, expressed	RXN-1685		2.7.1.1	PWY-621	sucrose degradation III
Sb01g027413	SB01G027413.1	cycloartenol synthase, putative	CYCLOARTENOL-SYNTHASE-RXN	Cycloartenol synthase	5.4.99.8	PWY-2541	sterol biosynthesis
Sb01g033450	SB01G033450.1	ADP-ribosylation factor 1, putative, expressed	PHOSPHORIBULOKINASE-RXN	Phosphoribulokinase	2.7.1.19	CALVIN-PWY	Calvin cycle
Sb01g004295	SB01G004295.1	24-methylenesterol C-methyltransferase 2, putative, expressed	2.1.1.79-RXN	cyclopropane-fatty-acyl-phospholipid synthase	2.1.1.79	PWY0-541	cyclopropane fatty acid (CFA) biosynthesis
Sb01g004295	SB01G004295.1	24-methylenesterol C-methyltransferase 2, putative, expressed	RXN-7421		2.1.1.79	PWY-4942	cyclopropane and cyclopropene fatty acid biosynthesis
Sb01g004295	SB01G004295.1	24-methylenesterol C-methyltransferase 2, putative, expressed	RXN-4021		2.1.1.41	PWY-2541	sterol biosynthesis
Sb01g004295	SB01G004295.1	24-methylenesterol C-methyltransferase 2, putative, expressed	2.1.1.143-RXN	24-methylenesterol C-methyltransferase	2.1.1.143	PWY-2541	sterol biosynthesis
Sb04g032920	SB04G032920.1	expressed protein	GAPOXNPHOSPHN-RXN	Glyceraldehyde 3-phosphate dehydrogenase (phosphorylating)	1.2.1.12	ANAEROFRUCAT-PWY	fructose degradation to pyruvate and lactate (anaerobic)
Sb04g032920	SB04G032920.1	expressed protein	GAPOXNPHOSPHN-RXN	Glyceraldehyde 3-phosphate dehydrogenase (phosphorylating)	1.2.1.12	GLUCONEO-PWY	gluconeogenesis
Sb04g032920	SB04G032920.1	expressed protein	GAPOXNPHOSPHN-RXN	Glyceraldehyde 3-phosphate dehydrogenase (phosphorylating)	1.2.1.12	PWY-1042	glycolysis IV (plant cytosol)
Sb04g032920	SB04G032920.1	expressed protein	GAPOXNPHOSPHN-RXN	Glyceraldehyde 3-phosphate dehydrogenase (phosphorylating)	1.2.1.12	PWY-3801	sucrose degradation to ethanol and lactate (anaerobic)
Sb04g032920	SB04G032920.1	expressed protein	GAPOXNPHOSPHN-RXN	Glyceraldehyde 3-phosphate dehydrogenase (phosphorylating)	1.2.1.12	GLYCOLYSIS	glycolysis I
Sb08g005520	SB08G005520.1	peroxidase 43 precursor, putative, expressed	RXN-8635		1.11.1.7	PWY-5461	betanidin degradation
Sb01g034820	SB01G034820.2	aminotransferase, class IV family protein, expressed	BRANCHED-CHAINAMINOTRANSFERLEU-RXN	Branched-chain amino acid aminotransferase	2.6.1.42	LEUSYN-PWY	leucine biosynthesis
Sb01g034820	SB01G034820.2	aminotransferase, class IV family protein, expressed	BRANCHED-CHAINAMINOTRANSFERLEU-RXN	Branched-chain amino acid aminotransferase	2.6.1.42	PWY-5076	leucine degradation III
Sb01g034820	SB01G034820.2	aminotransferase, class IV family protein, expressed	BRANCHED-CHAINAMINOTRANSFERLEU-RXN	Branched-chain amino acid aminotransferase	2.6.1.42	LEU-DEG2-PWY	leucine degradation I
Sb01g034820	SB01G034820.2	aminotransferase, class IV family protein, expressed	BRANCHED-CHAINAMINOTRANSFERVAL-RXN	Branched-chain amino acid aminotransferase	2.6.1.42	PWY-3921	pantothenate biosynthesis II
Sb01g034820	SB01G034820.2	aminotransferase, class IV family protein, expressed	BRANCHED-CHAINAMINOTRANSFERVAL-RXN	Branched-chain amino acid aminotransferase	2.6.1.42	PWY-5057	valine degradation II
Sb01g034820	SB01G034820.2	aminotransferase, class IV family protein, expressed	BRANCHED-CHAINAMINOTRANSFERVAL-RXN	Branched-chain amino acid aminotransferase	2.6.1.42	PANTO-PWY	pantothenate biosynthesis I
Sb01g034820	SB01G034820.2	aminotransferase, class IV family protein, expressed	BRANCHED-CHAINAMINOTRANSFERVAL-RXN	Branched-chain amino acid aminotransferase	2.6.1.42	VALDEG-PWY	valine degradation I
Sb01g034820	SB01G034820.2	aminotransferase, class IV family protein, expressed	BRANCHED-CHAINAMINOTRANSFERVAL-RXN	Branched-chain amino acid aminotransferase	2.6.1.42	VALSYN-PWY	valine biosynthesis
Sb01g034820	SB01G034820.2	aminotransferase, class IV family protein, expressed	BRANCHED-CHAINAMINOTRANSFERILEU-RXN	Branched-chain amino acid aminotransferase	2.6.1.42	PWY-5078	isoleucine degradation II
Sb01g034820	SB01G034820.2	aminotransferase, class IV family protein, expressed	BRANCHED-CHAINAMINOTRANSFERILEU-RXN	Branched-chain amino acid aminotransferase	2.6.1.42	ILEUDEG-PWY	isoleucine degradation I
Sb01g034820	SB01G034820.2	aminotransferase, class IV family protein, expressed	BRANCHED-CHAINAMINOTRANSFERILEU-RXN	Branched-chain amino acid aminotransferase	2.6.1.42	ILEUSYN-PWY	isoleucine biosynthesis from threonine
Sb03g032850	SB03G032850.1	auxin efflux carrier component 3a, putative, expressed	RXN-1685		2.7.1.1	PWY-842	starch degradation
Sb03g032850	SB03G032850.1	auxin efflux carrier component 3a, putative, expressed	RXN-1685		2.7.1.1	PWY-621	sucrose degradation III
Sb07g005390	SB07G005390.1	aconitase family containing protein	ACONITATEHYDR-RXN		4.2.1.3	TCA	TCA cycle
Sb07g005390	SB07G005390.1	aconitase family containing protein	ACONITATEHYDR-RXN		4.2.1.3	ANARESP1-PWY	respiration (anaerobic)
Sb07g005390	SB07G005390.1	aconitase family containing protein	ACONITATEHYDR-RXN		4.2.1.3	P23-PWY	reductive TCA cycle I
Sb07g005390	SB07G005390.1	aconitase family containing protein	ACONITATEHYDR-RXN		4.2.1.3	P105-PWY	TCA cycle variation I
Sb07g005390	SB07G005390.1	aconitase family containing protein	ACONITATEDEHYDR-RXN	Aconitate hydratase	4.2.1.3	TCA	TCA cycle
Sb07g005390	SB07G005390.1	aconitase family containing protein	ACONITATEDEHYDR-RXN	Aconitate hydratase	4.2.1.3	ANARESP1-PWY	respiration (anaerobic)
Sb07g005390	SB07G005390.1	aconitase family containing protein	ACONITATEDEHYDR-RXN	Aconitate hydratase	4.2.1.3	P23-PWY	reductive TCA cycle I
Sb07g005390	SB07G005390.1	aconitase family containing protein	ACONITATEDEHYDR-RXN	Aconitate hydratase	4.2.1.3	P105-PWY	TCA cycle variation I
Sb07g005390	SB07G005390.1	3-isopropylmalate dehydratase	3-ISOPROPYLMALISOM-RXN	3-isopropylmalate dehydratase	4.2.1.33	LEUSYN-PWY	leucine biosynthesis
Sb02g002640	SB02G002640.1	inosine-5-monophosphate dehydrogenase 2, putative, expressed	IMP-DEHYDROG-RXN	IMP dehydrogenase	1.1.1.205	DENOVOPURINE2-PWY	purine nucleotides <i>de novo</i> biosynthesis I
Sb02g002640	SB02G002640.1	inosine-5-monophosphate dehydrogenase 2, putative, expressed	IMP-DEHYDROG-RXN	IMP dehydrogenase	1.1.1.205	PWY-841	purine nucleotides <i>de novo</i> biosynthesis II
Sb02g002640	SB02G002640.1	inosine-5-monophosphate dehydrogenase 2, putative, expressed	IMP-DEHYDROG-RXN	IMP dehydrogenase	1.1.1.205	PWY-5043	salvage pathways of purine nucleosides II (plant)
Sb02g002640	SB02G002640.1	inosine-5-monophosphate dehydrogenase 2, putative, expressed	IMP-DEHYDROG-RXN	IMP dehydrogenase	1.1.1.205	URSIN-PWY	ureide biosynthesis
Sb02g002640	SB02G002640.1	inosine-5-monophosphate dehydrogenase 2, putative, expressed	IMP-DEHYDROG-RXN	IMP dehydrogenase	1.1.1.205	PWY-5044	purine degradation
Sb02g002640	SB02G002640.1	inosine-5-monophosphate dehydrogenase 2, putative, expressed	IMP-DEHYDROG-RXN	IMP dehydrogenase	1.1.1.205	P121-PWY	salvage pathways of purine nucleosides
Sb09g022400	SB09G022400.1	COX VIIa-like protein, putative, expressed	CYTOCHROME-C-OXIDASE-RXN	Cytochrome-c oxidase	1.9.3.1	PWY-3781	aerobic respiration -- electron donor II
Sb02g024230	SB02G024230.1	ubiquitin-conjugating enzyme E2 16, putative, expressed	RXN-8635		1.11.1.7	PWY-5461	betanidin degradation
Sb07g024280	SB07G024280.1	dTDP-4-dehydrorhamnose reductase	DTDPDEHYRHAMREDUCT-RXN	dTDP-4-dehydrorhamnose reductase	1.1.1.133	DTDPRHAMSYN-PWY	dTDP-L-rhamnose biosynthesis I
Sb01g023740	SB01G023740.1	alanine transaminase	ALANINE-AMINOTRANSFERASE-RXN	Alanine aminotransferase	2.6.1.2	ALANINE-SYN2-PWY	alanine biosynthesis II
Sb01g023740	SB01G023740.1	alanine transaminase	ALANINE-AMINOTRANSFERASE-RXN	Alanine aminotransferase	2.6.1.2	ALANINE-DEG3-PWY	alanine degradation III
Sb01g023740	SB01G023740.1	tyrosine transaminase	TYROSINE-AMINOTRANSFERASE-RXN	Tyrosine aminotransferase	2.6.1.5	TYRFUMCAT-PWY	tyrosine degradation I
Sb01g023740	SB01G023740.1	alanine aminotransferase 2, putative, expressed	4.4.1.14-RXN	1-aminocyclopropane-1-carboxylate synthase	4.4.1.14	ETHYL-PWY	ethylene biosynthesis from methionine
Sb01g023740	SB01G023740.1	alanine aminotransferase 2, putative, expressed	4.4.1.14-RXN	1-aminocyclopropane-1-carboxylate synthase	4.4.1.14	PWY-4361	methionine salvage pathway
Sb01g023740	SB01G023740.1	tyrosine transaminase	PHEAMINOTRANS-RXN	Aromatic amino acid transferase	2.6.1.57	PWY-5079	phenylalanine degradation III
Sb01g023740	SB01G023740.1	tyrosine transaminase	PHEAMINOTRANS-RXN	Aromatic amino acid transferase	2.6.1.57	PHESYN	phenylalanine biosynthesis I
Sb01g023740	SB01G023740.1	histidinol-phosphate transaminase	HISTAMINOTRANS-RXN	Histidinol-phosphate aminotransferase	2.6.1.9	HISTSYN-PWY	histidine biosynthesis I
Sb10g010430	SB10G010430.1	2-oxoglutarate decarboxylase	RXN-7774		4.1.1.71	P105-PWY	TCA cycle variation I
Sb10g010430	SB10G010430.1	2-oxoglutarate decarboxylase	2-OXOGLUT-DECARBOX-RXN	2-oxoglutarate decarboxylase	4.1.1.71	MENAQUINONESYN-PWY	menaquinone biosynthesis
Sb01g005140	SB01G005140.1	HISTSYN-PWY	RXN0-2382		4.2.1.20	TRPSYN-PWY	tryptophan biosynthesis
Sb08g010852	SB08G010852.1	OsAPx5 - Stromal Ascorbate Peroxidase encoding gene, expressed	PREPHENATEDEHYDRAT-RXN	Prephenate dehydratase	4.2.1.51	PHESYN	phenylalanine biosynthesis I
Sb08g010852	SB08G010852.1	OsAPx5 - Stromal Ascorbate Peroxidase encoding gene, expressed	RXN66-1		1.11.1.6	PWY66-162	oxidative ethanol degradation III
Sb08g010852	SB08G010852.1	OsAPx5 - Stromal Ascorbate Peroxidase encoding gene, expressed	RXN-3521		1.11.1.11	PWY-2261	ascorbate glutathione cycle
Sb08g010852	SB08G010852.1	OsAPx5 - Stromal Ascorbate Peroxidase encoding gene, expressed	RXN-8635		1.11.1.7	PWY-5461	betanidin degradation
Sb08g010852	SB08G010852.1	OsAPx5 - Stromal Ascorbate Peroxidase encoding gene, expressed	CATAL-RXN	Catalase	1.11.1.6	DETOX1-PWY	removal of superoxide radicals
Sb10g025250	SB10G025250.2	hydrolase/ protein serine/threonine phosphatase, putative, expressed	RXN-5822		3.1.3.2	NAD-BIOSYNTHESIS-II	NAD salvage pathway II
Sb07g003090	SB07G003090.1	expressed protein	RXN-2102		3.1.1.11	PWY-1081	homogalacturonan degradation
Sb10g024510	SB10G024510.1	UDP-glucose 4-epimerase	UDP-N-ACETYLGLUCOSAMINE-4-EPIMERASE-RXN	UDP-N-acetylglucosamine 4-epimerase	5.1.3.7	UDPNACETYLGALSYN-PWY	UDP-<i>N</i>-acetylgalactosamine biosynthesis
Sb10g024510	SB10G024510.1	dihydroflavonol-4-reductase, putative	RXN-600		1.1.1.219	PWY1F-823	leucopelargonidin and leucocyanidin biosynthesis
Sb10g024510	SB10G024510.1	UDP-glucose 4-epimerase	UDPGLUCEPIM-RXN	UDP-glucose 4-epimerase	5.1.3.2	PWY-3821	galactose degradation II
Sb10g024510	SB10G024510.1	UDP-glucose 4-epimerase	UDPGLUCEPIM-RXN	UDP-glucose 4-epimerase	5.1.3.2	P61-PWY	UDP-glucose conversion
Sb10g024510	SB10G024510.1	UDP-glucose 4-epimerase	UDPGLUCEPIM-RXN	UDP-glucose 4-epimerase	5.1.3.2	GALACTMETAB-PWY	UDP-galactose biosynthesis (salvage pathway from galactose using UDP-glucose)
Sb10g024510	SB10G024510.1	GDP-mannose 4,6-dehydratase	GDPMANDEHYDRA-RXN	GDP-mannose 4,6-dehydratase	4.2.1.47	PWY-66	GDP-L-fucose biosynthesis I (from GDP-D-mannose)
Sb10g024510	SB10G024510.1	GDP-mannose 4,6-dehydratase	GDPMANDEHYDRA-RXN	GDP-mannose 4,6-dehydratase	4.2.1.47	GDPRHAMSYN-PWY	GDP-D-rhamnose biosynthesis
Sb10g024510	SB10G024510.1	leucoanthocyanidin reductase, putative	DTDPDEHYRHAMREDUCT-RXN	dTDP-4-dehydrorhamnose reductase	1.1.1.133	DTDPRHAMSYN-PWY	dTDP-L-rhamnose biosynthesis I
Sb10g024510	SB10G024510.1	dihydroflavonol-4-reductase, putative	DIHYDROKAEMPFEROL-4-REDUCTASE-RXN	Dihydrokaempferol 4-reductase	1.1.1.219	PWY1F-823	leucopelargonidin and leucocyanidin biosynthesis
Sb10g024510	SB10G024510.1	dTDP-glucose 4,6-dehydratase	DTDPGLUCDEHYDRAT-RXN	dTDP-glucose 4,6-dehydratase	4.2.1.46	DTDPRHAMSYN-PWY	dTDP-L-rhamnose biosynthesis I
Sb10g024510	SB10G024510.1	dihydroflavonol-4-reductase, putative	RXN-7784		1.1.1.219	PWY-5152	leucodelphinidin biosynthesis
Sb10g024510	SB10G024510.1	leucoanthocyanidin reductase, putative	RXN-710		1.1.1.145	PWY-2582	brassinosteroid biosynthesis II
Sb10g024510	SB10G024510.1	leucoanthocyanidin reductase, putative	RXN-1106		1.2.1.44	PWY-361	phenylpropanoid biosynthesis
Sb10g024510	SB10G024510.1	leucoanthocyanidin reductase, putative	RXN-1101		1.2.1.44	PWY-361	phenylpropanoid biosynthesis
Sb03g032540	SB03G032540.1	myristoyltransferase	MYRISTOYLACYLTRAN-RXN		2.3.1.-	KDO-LIPASYN-PWY	KDO<sub>2</sub>-lipid A biosynthesis I
Sb09g026705	SB09G026705.1	pentatricopeptide repeat protein PPR986-12, putative, expressed	RXN-6601		2.3.2.2	PWY-4041	&gamma;-glutamyl cycle
Sb02g027360	SB02G027360.1	N-methyltransferase	RXN-6464		2.1.1.-	PWY-4021	&beta;-alanine betaine biosynthesis
Sb02g027360	SB02G027360.1	N-methyltransferase	RXN-6461		2.1.1.49	PWY-4021	&beta;-alanine betaine biosynthesis
Sb02g027360	SB02G027360.1	N-methyltransferase	RXN-6462		2.1.1.-	PWY-4021	&beta;-alanine betaine biosynthesis
Sb03g031940	SB03G031940.1	phosphoethanolamine N-methyltransferase, putative, expressed	RXN-7421		2.1.1.79	PWY-4942	cyclopropane and cyclopropene fatty acid biosynthesis
Sb03g031940	SB03G031940.1	phosphoethanolamine N-methyltransferase, putative, expressed	2.1.1.103-RXN	Phosphoethanolamine N-methyltransferase	2.1.1.103	PWY-3385	choline biosynthesis I
Sb03g031940	SB03G031940.1	phosphoethanolamine N-methyltransferase, putative, expressed	RXN-5643		2.1.1.103	PWY-3385	choline biosynthesis I
Sb03g031940	SB03G031940.1	phosphoethanolamine N-methyltransferase, putative, expressed	2.1.1.79-RXN	cyclopropane-fatty-acyl-phospholipid synthase	2.1.1.79	PWY0-541	cyclopropane fatty acid (CFA) biosynthesis
Sb03g031940	SB03G031940.1	phosphoethanolamine N-methyltransferase, putative, expressed	RXN-5642		2.1.1.103	PWY-3385	choline biosynthesis I
Sb09g024010	SB09G024010.1	YDG/SRA domain containing protein	1.10.2.2-RXN	Ubiquinol--cytochrome c reductase	1.10.2.2	PWY-3781	aerobic respiration -- electron donor II
Sb07g023110	SB07G023110.1	2-Hydroxyisoflavanone dehydratase, putative	RXN-3303		4.2.1.105	PWY-2083	isoflavonoid biosynthesis II
Sb07g023110	SB07G023110.1	2-Hydroxyisoflavanone dehydratase, putative	RXN-7656		4.2.1.-	PWY-5061	6,7,4'-trihydroxyisoflavone biosynthesis
Sb07g023110	SB07G023110.1	2-Hydroxyisoflavanone dehydratase, putative	RXN-3284		4.2.1.105	PWY-2002	isoflavonoid biosynthesis I
Sb07g023110	SB07G023110.1	2-Hydroxyisoflavanone dehydratase, putative	RXN-3284		4.2.1.105	PWY-2321	pterocarpan biosynthesis
Sb09g025140	SB09G025140.1	tyrosine/DOPA decarboxylase 1, putative, expressed	TYROSINE-DECARBOXYLASE-RXN	Tyrosine decarboxylase	4.1.1.25	PWY-3581	(S)-reticuline biosynthesis
Sb01g042590	SB01G042590.1	homocysteine S-methyltransferase 2, putative, expressed	MMUM-RXN		2.1.1.10	PWY-702	methionine biosynthesis II
Sb01g042590	SB01G042590.1	homocysteine S-methyltransferase 2, putative, expressed	MMUM-RXN		2.1.1.10	PWY-5441	S-methylmethionine cycle
Sb01g042590	SB01G042590.1	homocysteine S-methyltransferase 2, putative, expressed	HOMOCYSTEINE-S-METHYLTRANSFERASE-RXN	Homocysteine S-methyltransferase	2.1.1.10	PWY-702	methionine biosynthesis II
Sb03g025410	SB03G025410.1	TRNA-CHARGING-PWY	SERINE--TRNA-LIGASE-RXN	Serine--tRNA ligase	6.1.1.11	TRNA-CHARGING-PWY	tRNA charging pathway
Sb03g025410	SB03G025410.1	TRNA-CHARGING-PWY	RXN0-2161		6.1.1.11	PWY0-901	selenocysteine biosynthesis
Sb03g006130	SB03G006130.1	triosephosphate isomerase, chloroplast precursor, putative, expressed	TRIOSEPISOMERIZATION-RXN	Triosephosphate isomerase	5.3.1.1	ANAEROFRUCAT-PWY	fructose degradation to pyruvate and lactate (anaerobic)
Sb03g006130	SB03G006130.1	triosephosphate isomerase, chloroplast precursor, putative, expressed	TRIOSEPISOMERIZATION-RXN	Triosephosphate isomerase	5.3.1.1	PWY-1042	glycolysis IV (plant cytosol)
Sb03g006130	SB03G006130.1	triosephosphate isomerase, chloroplast precursor, putative, expressed	TRIOSEPISOMERIZATION-RXN	Triosephosphate isomerase	5.3.1.1	CALVIN-PWY	Calvin cycle
Sb03g006130	SB03G006130.1	triosephosphate isomerase, chloroplast precursor, putative, expressed	TRIOSEPISOMERIZATION-RXN	Triosephosphate isomerase	5.3.1.1	PWY-3801	sucrose degradation to ethanol and lactate (anaerobic)
Sb03g006130	SB03G006130.1	triosephosphate isomerase, chloroplast precursor, putative, expressed	TRIOSEPISOMERIZATION-RXN	Triosephosphate isomerase	5.3.1.1	GLYCOLYSIS	glycolysis I
Sb01g038915	SB01G038915.1	multidrug resistance-associated protein 3, putative, expressed	RXN-5822		3.1.3.2	NAD-BIOSYNTHESIS-II	NAD salvage pathway II
Sb02g029460	SB02G029460.1	12-oxophytodienoate reductase	12-OXOPHYTODIENOATE-REDUCTASE-RXN	12-oxophytodienoate reductase	1.3.1.42	PWY-735	jasmonic acid biosynthesis
Sb01g044210	SB01G044210.1	CDP-diacylglycerol-serine O-phosphatidyltransferase	PHOSPHASERSYN-RXN	CDP-diacylglycerol--serine O-phosphatidyltransferase	2.7.8.8	PHOSLIPSYN2-PWY	phospholipid biosynthesis II
Sb01g044210	SB01G044210.1	CDP-diacylglycerol-serine O-phosphatidyltransferase	PHOSPHASERSYN-RXN	CDP-diacylglycerol--serine O-phosphatidyltransferase	2.7.8.8	PHOSLIPSYN-PWY	phospholipid biosynthesis I
Sb05g003000	SB05G003000.1	PAN domain containing protein	HOMOSERKIN-RXN	Homoserine kinase	2.7.1.39	PWY-702	methionine biosynthesis II
Sb05g003000	SB05G003000.1	PAN domain containing protein	HOMOSERKIN-RXN	Homoserine kinase	2.7.1.39	HOMOSER-THRESYN-PWY	threonine biosynthesis from homoserine
Sb02g009740	SB02G009740.1	pyridoxal kinase	PNKIN-RXN		2.7.1.-	PLPSAL-PWY	pyridoxal 5'-phosphate salvage pathway
Sb02g009740	SB02G009740.1	OsAPRL6 - Oryza sativa adenosine 5'-phosphosulfate reductase-like, expressed	PYRAMKIN-RXN		2.7.1.35	PLPSAL-PWY	pyridoxal 5'-phosphate salvage pathway
Sb02g009740	SB02G009740.1	OsAPRL6 - Oryza sativa adenosine 5'-phosphosulfate reductase-like, expressed	PYRIDOXKIN-RXN	Pyridoxal kinase	2.7.1.35	PLPSAL-PWY	pyridoxal 5'-phosphate salvage pathway
Sb02g009740	SB02G009740.1	OsAPRL6 - Oryza sativa adenosine 5'-phosphosulfate reductase-like, expressed	PYRIDOXKIN-RXN	Pyridoxal kinase	2.7.1.35	PYRIDOXAMINEANABOLISM	pyridoxamine anabolism
Sb02g009740	SB02G009740.1	glyceraldehyde-3-phosphate dehydrogenase (phosphorylating)	GAPOXNPHOSPHN-RXN	Glyceraldehyde 3-phosphate dehydrogenase (phosphorylating)	1.2.1.12	ANAEROFRUCAT-PWY	fructose degradation to pyruvate and lactate (anaerobic)
Sb02g009740	SB02G009740.1	glyceraldehyde-3-phosphate dehydrogenase (phosphorylating)	GAPOXNPHOSPHN-RXN	Glyceraldehyde 3-phosphate dehydrogenase (phosphorylating)	1.2.1.12	GLUCONEO-PWY	gluconeogenesis
Sb02g009740	SB02G009740.1	glyceraldehyde-3-phosphate dehydrogenase (phosphorylating)	GAPOXNPHOSPHN-RXN	Glyceraldehyde 3-phosphate dehydrogenase (phosphorylating)	1.2.1.12	PWY-1042	glycolysis IV (plant cytosol)
Sb02g009740	SB02G009740.1	glyceraldehyde-3-phosphate dehydrogenase (phosphorylating)	GAPOXNPHOSPHN-RXN	Glyceraldehyde 3-phosphate dehydrogenase (phosphorylating)	1.2.1.12	PWY-3801	sucrose degradation to ethanol and lactate (anaerobic)
Sb02g009740	SB02G009740.1	glyceraldehyde-3-phosphate dehydrogenase (phosphorylating)	GAPOXNPHOSPHN-RXN	Glyceraldehyde 3-phosphate dehydrogenase (phosphorylating)	1.2.1.12	GLYCOLYSIS	glycolysis I
Sb02g009740	SB02G009740.1	OsAPRL6 - Oryza sativa adenosine 5'-phosphosulfate reductase-like, expressed	5-FORMYL-THF-CYCLO-LIGASE-RXN	5-formyltetrahydrofolate cyclo-ligase	6.3.3.2	PWY-3841	formylTHF biosynthesis II
Sb02g009740	SB02G009740.1	OsAPRL6 - Oryza sativa adenosine 5'-phosphosulfate reductase-like, expressed	5-FORMYL-THF-CYCLO-LIGASE-RXN	5-formyltetrahydrofolate cyclo-ligase	6.3.3.2	PWY-2201	folate transformations
Sb08g016100	SB08G016100.1	ureide permease 2, putative, expressed	RXN0-5114		3.1.3.3	SERSYN-PWY	serine biosynthesis
Sb02g007050	SB02G007050.1	cellulase	RXN-2043		3.2.1.4	PWY-1001	cellulose biosynthesis
Sb06g001410	SB06G001410.1	anthocyanin 5-aromatic acyltransferase, putative	RXN-8233		2.3.1.153	PWY-5307	gentiodelphin biosynthesis
Sb06g001410	SB06G001410.1	anthocyanin 5-aromatic acyltransferase, putative	RXN-8232		2.3.1.-	PWY-5307	gentiodelphin biosynthesis
Sb01g033880	SB01G033880.1	O-methyltransferase family protein	6PFRUCTPHOS-RXN	6-phosphofructokinase	2.7.1.11	ANAEROFRUCAT-PWY	fructose degradation to pyruvate and lactate (anaerobic)
Sb01g033880	SB01G033880.1	O-methyltransferase family protein	6PFRUCTPHOS-RXN	6-phosphofructokinase	2.7.1.11	PWY-1042	glycolysis IV (plant cytosol)
Sb01g033880	SB01G033880.1	O-methyltransferase family protein	6PFRUCTPHOS-RXN	6-phosphofructokinase	2.7.1.11	PWY-3801	sucrose degradation to ethanol and lactate (anaerobic)
Sb01g033880	SB01G033880.1	O-methyltransferase family protein	6PFRUCTPHOS-RXN	6-phosphofructokinase	2.7.1.11	GLYCOLYSIS	glycolysis I
Sb07g028260	SB07G028260.1	gibberellin 20-oxidase	RXN1F-164		1.14.11.-	PWY-5070	gibberellin biosynthesis I (non C-3, non C-13 hydroxylation)
Sb07g028260	SB07G028260.1	gibberellin 20-oxidase	RXN-7590		1.14.11.-	PWY-5036	gibberellin biosynthesis II (early C-3 hydroxylation)
Sb07g028260	SB07G028260.1	gibberellin 20-oxidase	RXN1F-99		1.14.11.-	PWY-5070	gibberellin biosynthesis I (non C-3, non C-13 hydroxylation)
Sb07g028260	SB07G028260.1	naringenin,2-oxoglutarate 3-dioxygenase, putative	RXN1F-168		1.14.11.12	PWY-5035	gibberellin biosynthesis III (early C-13 hydroxylation)
Sb07g028260	SB07G028260.1	leucoanthocyanidin dioxygenase, putative	RXN-602	Leucocyanidin oxygenase	1.14.11.-	PWY-5125	anthocyanin biosynthesis (pelargonidin 3-O-glucoside, cyanidin 3-O-glucoside)
Sb07g028260	SB07G028260.1	gibberellin 20-oxidase	RXN1F-167		1.14.11.-	PWY-5035	gibberellin biosynthesis III (early C-13 hydroxylation)
Sb07g028260	SB07G028260.1	gibberellin 20-oxidase	RXN-7624		1.14.11.-	PWY-5047	gibberellin biosynthesis IV (<i>Gibberella fujikuroi</i>)
Sb07g028260	SB07G028260.1	gibberellin 20-oxidase	RXN-7619		1.14.11.-	PWY-5047	gibberellin biosynthesis IV (<i>Gibberella fujikuroi</i>)
Sb07g028260	SB07G028260.1	gibberellin 20-oxidase	RXN1F-169		1.14.11.-	PWY-5035	gibberellin biosynthesis III (early C-13 hydroxylation)
Sb07g028260	SB07G028260.1	gibberellin 20-oxidase	RXN1F-101		1.14.11.-	PWY-5035	gibberellin biosynthesis III (early C-13 hydroxylation)
Sb07g028260	SB07G028260.1	gibberellin 20-oxidase	RXN1F-163		1.14.11.-	PWY-5070	gibberellin biosynthesis I (non C-3, non C-13 hydroxylation)
Sb07g028260	SB07G028260.1	gibberellin 20-oxidase	RXN-7591		1.14.11.-	PWY-5036	gibberellin biosynthesis II (early C-3 hydroxylation)
Sb07g028260	SB07G028260.1	gibberellin 20-oxidase	RXN1F-162		1.14.11.-	PWY-5070	gibberellin biosynthesis I (non C-3, non C-13 hydroxylation)
Sb07g028260	SB07G028260.1	flavonol synthase	RXN-527		1.14.11.23	PWY-3101	flavonol biosynthesis
Sb07g028260	SB07G028260.1	naringenin,2-oxoglutarate 3-dioxygenase, putative	RXN1F-170		1.14.11.15	PWY-5035	gibberellin biosynthesis III (early C-13 hydroxylation)
Sb07g028260	SB07G028260.1	gibberellin 20-oxidase	RXN-7589		1.14.11.-	PWY-5036	gibberellin biosynthesis II (early C-3 hydroxylation)
Sb02g004300	SB02G004300.2	dihydrolipoyl dehydrogenase	RXN-7719		1.8.1.4	PWY-5046	branched-chain &alpha;-keto acid dehydrogenase complex
Sb02g004300	SB02G004300.2	flavin monoxygenase-like protein floozy, putative	RXN66-81		1.14.13.8	PWY66-201	nicotine degradation II
Sb09g023010	SB09G023010.1	lipase	TRIACYLGLYCEROL-LIPASE-RXN	Triacylglycerol lipase	3.1.1.3	LIPAS-PWY	triacylglycerol degradation
Sb04g018290	SB04G018290.1	poly, putative, expressed	ANTHRANSYN-RXN	Anthranilate synthase	4.1.3.27	TRPSYN-PWY	tryptophan biosynthesis
Sb04g018290	SB04G018290.1	poly, putative, expressed	IGPSYN-RXN	indole-3-glycerol-phosphate synthase	4.1.1.48	TRPSYN-PWY	tryptophan biosynthesis
Sb07g023803	SB07G023803.1	dihydropteroate synthase	H2PTEROATESYNTH-RXN	Dihydropteroate synthase	2.5.1.15	FOLSYN-PWY	tetrahydrofolate biosynthesis I
Sb07g023803	SB07G023803.1	dihydropteroate synthase	H2PTEROATESYNTH-RXN	Dihydropteroate synthase	2.5.1.15	PWY-3742	tetrahydrofolate biosynthesis II
Sb03g012970	SB03G012970.1	lipase	TRIACYLGLYCEROL-LIPASE-RXN	Triacylglycerol lipase	3.1.1.3	LIPAS-PWY	triacylglycerol degradation
Sb03g012970	SB03G012970.1	monoglyceride lipase, putative	3.1.1.23-RXN	Acylglycerol lipase	3.1.1.23	LIPAS-PWY	triacylglycerol degradation
Sb08g016980	SB08G016980.1	shikimate biosynthesis protein aroDE, putative, expressed	SHIKIMATE-5-DEHYDROGENASE-RXN	Shikimate 5-dehydrogenase	1.1.1.25	ARO-PWY	chorismate biosynthesis
Sb08g016980	SB08G016980.1	shikimate biosynthesis protein aroDE, putative, expressed	3-DEHYDROQUINATE-DEHYDRATASE-RXN	3-dehydroquinate dehydratase	4.2.1.10	QUINATEDEG-PWY	quinate degradation
Sb08g016980	SB08G016980.1	shikimate biosynthesis protein aroDE, putative, expressed	3-DEHYDROQUINATE-DEHYDRATASE-RXN	3-dehydroquinate dehydratase	4.2.1.10	ARO-PWY	chorismate biosynthesis
Sb01g039980	SB01G039980.1	fructose-1,6-bisphosphatase, chloroplast precursor, putative, expressed	F16BDEPHOS-RXN	Fructose-bisphosphatase	3.1.3.11	P185-PWY	xylulose-monophosphate cycle
Sb01g039980	SB01G039980.1	fructose-1,6-bisphosphatase, chloroplast precursor, putative, expressed	F16BDEPHOS-RXN	Fructose-bisphosphatase	3.1.3.11	GLUCONEO-PWY	gluconeogenesis
Sb01g039980	SB01G039980.1	fructose-1,6-bisphosphatase, chloroplast precursor, putative, expressed	F16BDEPHOS-RXN	Fructose-bisphosphatase	3.1.3.11	CALVIN-PWY	Calvin cycle
Sb01g039980	SB01G039980.1	fructose-1,6-bisphosphatase, chloroplast precursor, putative, expressed	F16BDEPHOS-RXN	Fructose-bisphosphatase	3.1.3.11	GLYCOLYSIS	glycolysis I
Sb10g011830	SB10G011830.1	triacylglycerol lipase	TRIACYLGLYCEROL-LIPASE-RXN	Triacylglycerol lipase	3.1.1.3	LIPAS-PWY	triacylglycerol degradation
Sb10g011830	SB10G011830.1	1-aminocyclopropane-1-carboxylate synthase	4.4.1.14-RXN	1-aminocyclopropane-1-carboxylate synthase	4.4.1.14	ETHYL-PWY	ethylene biosynthesis from methionine
Sb10g011830	SB10G011830.1	1-aminocyclopropane-1-carboxylate synthase	4.4.1.14-RXN	1-aminocyclopropane-1-carboxylate synthase	4.4.1.14	PWY-4361	methionine salvage pathway
Sb01g009420	SB01G009420.1	isocitrate dehydrogenase (NADP+)	ISOCITDEH-RXN	Isocitrate dehydrogenase (NADP+)	1.1.1.42	TCA	TCA cycle
Sb01g009420	SB01G009420.1	isocitrate dehydrogenase (NADP+)	ISOCITDEH-RXN	Isocitrate dehydrogenase (NADP+)	1.1.1.42	ANARESP1-PWY	respiration (anaerobic)
Sb01g009420	SB01G009420.1	isocitrate dehydrogenase (NADP+)	ISOCITDEH-RXN	Isocitrate dehydrogenase (NADP+)	1.1.1.42	P105-PWY	TCA cycle variation I
Sb01g026580	SB01G026580.1	NADH dehydrogenase (ubiquinone)	NADH-DEHYDROG-RXN	NADH dehydrogenase (ubiquinone)	1.6.5.3	PWY-4302	aerobic respiration -- electron donor III
Sb01g026580	SB01G026580.1	NADH dehydrogenase (ubiquinone)	NADH-DEHYDROG-RXN	NADH dehydrogenase (ubiquinone)	1.6.5.3	PWY-3781	aerobic respiration -- electron donor II
Sb01g026580	SB01G026580.1	NADH dehydrogenase (ubiquinone)	NADH-DEHYDROG-A-RXN	NADH dehydrogenase (ubiquinone)	1.6.5.3	AERESPDON-PWY	aerobic respiration -- electron donors reaction list
Sb01g026580	SB01G026580.1	NADH dehydrogenase (ubiquinone)	NADH-DEHYDROG-A-RXN	NADH dehydrogenase (ubiquinone)	1.6.5.3	ANARESPDON-PWY	respiration (anaerobic)-- electron donors reaction list
Sb01g026580	SB01G026580.1	NADH dehydrogenase (ubiquinone)	NADH-DEHYDROG-A-RXN	NADH dehydrogenase (ubiquinone)	1.6.5.3	PWY-5083	NAD/NADH phosphorylation and dephosphorylation
Sb01g001760	SB01G001760.1	peptidase M48, Ste24p, putative, expressed	CYSTEINE--TRNA-LIGASE-RXN	Cysteine--tRNA ligase	6.1.1.16	TRNA-CHARGING-PWY	tRNA charging pathway
Sb01g001760	SB01G001760.1	methionine-tRNA ligase	METHIONINE--TRNA-LIGASE-RXN	Methionine--tRNA ligase	6.1.1.10	TRNA-CHARGING-PWY	tRNA charging pathway
Sb02g011890	SB02G011890.2	monodehydroascorbate reductase, chloroplast precursor, putative, expressed	RXN-3522		1.6.5.4	PWY-2261	ascorbate glutathione cycle
Sb02g011890	SB02G011890.2	dihydrolipoyl dehydrogenase	RXN-7719		1.8.1.4	PWY-5046	branched-chain &alpha;-keto acid dehydrogenase complex
Sb04g010400	SB04G010400.1	D-xylose-proton symporter, putative, expressed	HOMOSERKIN-RXN	Homoserine kinase	2.7.1.39	PWY-702	methionine biosynthesis II
Sb04g010400	SB04G010400.1	D-xylose-proton symporter, putative, expressed	HOMOSERKIN-RXN	Homoserine kinase	2.7.1.39	HOMOSER-THRESYN-PWY	threonine biosynthesis from homoserine
Sb04g010400	SB04G010400.1	D-xylose-proton symporter, putative, expressed	RXN-6182		5.3.1.9	PWY-3801	sucrose degradation to ethanol and lactate (anaerobic)
Sb04g010400	SB04G010400.1	D-xylose-proton symporter, putative, expressed	6PFRUCTPHOS-RXN	6-phosphofructokinase	2.7.1.11	ANAEROFRUCAT-PWY	fructose degradation to pyruvate and lactate (anaerobic)
Sb04g010400	SB04G010400.1	D-xylose-proton symporter, putative, expressed	6PFRUCTPHOS-RXN	6-phosphofructokinase	2.7.1.11	PWY-1042	glycolysis IV (plant cytosol)
Sb04g010400	SB04G010400.1	D-xylose-proton symporter, putative, expressed	6PFRUCTPHOS-RXN	6-phosphofructokinase	2.7.1.11	PWY-3801	sucrose degradation to ethanol and lactate (anaerobic)
Sb04g010400	SB04G010400.1	D-xylose-proton symporter, putative, expressed	6PFRUCTPHOS-RXN	6-phosphofructokinase	2.7.1.11	GLYCOLYSIS	glycolysis I
Sb04g010400	SB04G010400.1	D-xylose-proton symporter, putative, expressed	PGLUCISOM-RXN	Glucose-6-phosphate isomerase	5.3.1.9	PWY-622	starch biosynthesis
Sb04g010400	SB04G010400.1	D-xylose-proton symporter, putative, expressed	PGLUCISOM-RXN	Glucose-6-phosphate isomerase	5.3.1.9	GLUCONEO-PWY	gluconeogenesis
Sb04g010400	SB04G010400.1	D-xylose-proton symporter, putative, expressed	PGLUCISOM-RXN	Glucose-6-phosphate isomerase	5.3.1.9	PWY-621	sucrose degradation III
Sb04g010400	SB04G010400.1	D-xylose-proton symporter, putative, expressed	PGLUCISOM-RXN	Glucose-6-phosphate isomerase	5.3.1.9	PWY-882	ascorbate biosynthesis
Sb04g010400	SB04G010400.1	D-xylose-proton symporter, putative, expressed	PGLUCISOM-RXN	Glucose-6-phosphate isomerase	5.3.1.9	GLYCOLYSIS	glycolysis I
Sb04g010400	SB04G010400.1	D-xylose-proton symporter, putative, expressed	RXN-8635		1.11.1.7	PWY-5461	betanidin degradation
Sb03g044980	SB03G044980.1	glutathione transferase	GSHTRAN-RXN	Glutathione transferase	2.5.1.18	PWY-4061	glutathione-mediated detoxification
Sb03g045830	SB03G045830.1	glutathione S-transferase GST 26, putative, expressed	GSHTRAN-RXN	Glutathione transferase	2.5.1.18	PWY-4061	glutathione-mediated detoxification
Sb08g015630	SB08G015630.2	ureide permease 2, putative, expressed	RXN0-5114		3.1.3.3	SERSYN-PWY	serine biosynthesis
Sb06g031920	SB06G031920.1	beta-fructofuranosidase, insoluble isoenzyme 1 precursor, putative, expressed	RXN-1841		3.2.1.80	PWY-862	fructan degradation
Sb06g031920	SB06G031920.1	beta-fructofuranosidase, insoluble isoenzyme 1 precursor, putative, expressed	RXN-1461		3.2.1.26	PWY-621	sucrose degradation III
Sb06g031920	SB06G031920.1	beta-fructofuranosidase, insoluble isoenzyme 1 precursor, putative, expressed	3.2.1.26-RXN	&beta;-fructofuranosidase	3.2.1.26	SUCUTIL-PWY	sucrose degradation I
Sb06g031920	SB06G031920.1	beta-fructofuranosidase, insoluble isoenzyme 1 precursor, putative, expressed	RXN-1781		2.4.1.99	PWY-822	fructan biosynthesis
Sb04g004890	SB04G004890.1	HAD-superfamily hydrolase, subfamily IA, variant 1, putative, expressed	GPH-RXN	Phosphoglycolate phosphatase	3.1.3.18	PWY-181	photorespiration
Sb01g037330	SB01G037330.1	lipase	TRIACYLGLYCEROL-LIPASE-RXN	Triacylglycerol lipase	3.1.1.3	LIPAS-PWY	triacylglycerol degradation
Sb04g037510	SB04G037510.1	gibberellin 20-oxidase	RXN1F-163		1.14.11.-	PWY-5070	gibberellin biosynthesis I (non C-3, non C-13 hydroxylation)
Sb04g037510	SB04G037510.1	gibberellin 20-oxidase	RXN-7589		1.14.11.-	PWY-5036	gibberellin biosynthesis II (early C-3 hydroxylation)
Sb04g037510	SB04G037510.1	gibberellin 20-oxidase	RXN-7619		1.14.11.-	PWY-5047	gibberellin biosynthesis IV (<i>Gibberella fujikuroi</i>)
Sb04g037510	SB04G037510.1	gibberellin 20-oxidase	RXN1F-164		1.14.11.-	PWY-5070	gibberellin biosynthesis I (non C-3, non C-13 hydroxylation)
Sb04g037510	SB04G037510.1	naringenin,2-oxoglutarate 3-dioxygenase, putative	RXN1F-170		1.14.11.15	PWY-5035	gibberellin biosynthesis III (early C-13 hydroxylation)
Sb04g037510	SB04G037510.1	gibberellin 20-oxidase	RXN-7590		1.14.11.-	PWY-5036	gibberellin biosynthesis II (early C-3 hydroxylation)
Sb04g037510	SB04G037510.1	gibberellin 20-oxidase	RXN1F-99		1.14.11.-	PWY-5070	gibberellin biosynthesis I (non C-3, non C-13 hydroxylation)
Sb04g037510	SB04G037510.1	gibberellin 20-oxidase	RXN-7591		1.14.11.-	PWY-5036	gibberellin biosynthesis II (early C-3 hydroxylation)
Sb04g037510	SB04G037510.1	gibberellin 20-oxidase	RXN1F-101		1.14.11.-	PWY-5035	gibberellin biosynthesis III (early C-13 hydroxylation)
Sb04g037510	SB04G037510.1	gibberellin 20-oxidase	RXN1F-167		1.14.11.-	PWY-5035	gibberellin biosynthesis III (early C-13 hydroxylation)
Sb04g037510	SB04G037510.1	gibberellin 20-oxidase	RXN1F-162		1.14.11.-	PWY-5070	gibberellin biosynthesis I (non C-3, non C-13 hydroxylation)
Sb04g037510	SB04G037510.1	flavonol synthase	RXN-527		1.14.11.23	PWY-3101	flavonol biosynthesis
Sb04g037510	SB04G037510.1	naringenin,2-oxoglutarate 3-dioxygenase, putative	RXN1F-168		1.14.11.12	PWY-5035	gibberellin biosynthesis III (early C-13 hydroxylation)
Sb04g037510	SB04G037510.1	gibberellin 20-oxidase	RXN1F-169		1.14.11.-	PWY-5035	gibberellin biosynthesis III (early C-13 hydroxylation)
Sb04g037510	SB04G037510.1	leucoanthocyanidin dioxygenase, putative	RXN-602	Leucocyanidin oxygenase	1.14.11.-	PWY-5125	anthocyanin biosynthesis (pelargonidin 3-O-glucoside, cyanidin 3-O-glucoside)
Sb04g037510	SB04G037510.1	gibberellin 20-oxidase	RXN-7624		1.14.11.-	PWY-5047	gibberellin biosynthesis IV (<i>Gibberella fujikuroi</i>)
Sb10g029730	SB10G029730.1	pectinesterase inhibitor domain containing protein	RXN-2102		3.1.1.11	PWY-1081	homogalacturonan degradation
Sb02g026790	SB02G026790.2	2-Hydroxyisoflavanone dehydratase, putative	RXN-3284		4.2.1.105	PWY-2002	isoflavonoid biosynthesis I
Sb02g026790	SB02G026790.2	2-Hydroxyisoflavanone dehydratase, putative	RXN-3284		4.2.1.105	PWY-2321	pterocarpan biosynthesis
Sb02g026790	SB02G026790.2	2-Hydroxyisoflavanone dehydratase, putative	RXN-3303		4.2.1.105	PWY-2083	isoflavonoid biosynthesis II
Sb02g026790	SB02G026790.2	2-Hydroxyisoflavanone dehydratase, putative	RXN-7656		4.2.1.-	PWY-5061	6,7,4'-trihydroxyisoflavone biosynthesis
Sb03g042820	SB03G042820.1	HGA6, putative, expressed	RXN-1685		2.7.1.1	PWY-842	starch degradation
Sb03g042820	SB03G042820.1	HGA6, putative, expressed	RXN-1685		2.7.1.1	PWY-621	sucrose degradation III
Sb0012S009230	SB0012S009230.1	hydrolase, putative, expressed	RXN66-81		1.14.13.8	PWY66-201	nicotine degradation II
Sb01g037050	SB01G037050.4	DNA binding protein, putative, expressed	GLU6PDEHYDROG-RXN	Glucose-6-phosphate 1-dehydrogenase	1.1.1.49	OXIDATIVEPENT-PWY	pentose phosphate pathway (oxidative branch)
Sb01g037050	SB01G037050.4	DNA binding protein, putative, expressed	GLU6PDEHYDROG-RXN	Glucose-6-phosphate 1-dehydrogenase	1.1.1.49	GLYCOLYSIS-E-D	superpathway of glycolysis+Entner-Doudoroff
Sb03g020200	SB03G020200.1	photosystem II P680 chlorophyll A apoprotein, putative, expressed	HYDROG-RXN	Hydrogenase	1.12.7.2	GLUDEG-II-PWY	glutamate degradation VII (to butyrate)
Sb03g020200	SB03G020200.1	photosystem II P680 chlorophyll A apoprotein, putative, expressed	NADH-DEHYDROG-RXN	NADH dehydrogenase (ubiquinone)	1.6.5.3	PWY-4302	aerobic respiration -- electron donor III
Sb03g020200	SB03G020200.1	photosystem II P680 chlorophyll A apoprotein, putative, expressed	NADH-DEHYDROG-RXN	NADH dehydrogenase (ubiquinone)	1.6.5.3	PWY-3781	aerobic respiration -- electron donor II
Sb03g030270	SB03G030270.1	50S ribosomal protein L12-1, chloroplast precursor, putative, expressed	PHOSPHOLIPASE-A2-RXN	Phospholipase A2	3.1.1.4	LIPASYN-PWY	phospholipases
Sb03g030270	SB03G030270.1	50S ribosomal protein L12-1, chloroplast precursor, putative, expressed	RXN-1501		3.1.1.4	PWY-735	jasmonic acid biosynthesis
Sb02g022210	SB02G022210.1	glutathione S-transferase GST 26, putative, expressed	GSHTRAN-RXN	Glutathione transferase	2.5.1.18	PWY-4061	glutathione-mediated detoxification
Sb06g019370	SB06G019370.1	agmatine deiminase	AGMATINE-DEIMINASE-RXN	Agmatine deiminase	3.5.3.12	PWY-43	putrescine biosynthesis II
Sb06g019370	SB06G019370.1	agmatine deiminase	AGMATINE-DEIMINASE-RXN	Agmatine deiminase	3.5.3.12	ARGDEG-III-PWY	arginine degradation IV (arginine decarboxylase/agmatine deiminase pathway)
Sb06g024480	SB06G024480.1	homeobox-leucine zipper protein HAT7, putative, expressed	RXN-6601		2.3.2.2	PWY-4041	&gamma;-glutamyl cycle
Sb06g024480	SB06G024480.1	homeobox-leucine zipper protein HAT7, putative, expressed	6PFRUCTPHOS-RXN	6-phosphofructokinase	2.7.1.11	ANAEROFRUCAT-PWY	fructose degradation to pyruvate and lactate (anaerobic)
Sb06g024480	SB06G024480.1	homeobox-leucine zipper protein HAT7, putative, expressed	6PFRUCTPHOS-RXN	6-phosphofructokinase	2.7.1.11	PWY-1042	glycolysis IV (plant cytosol)
Sb06g024480	SB06G024480.1	homeobox-leucine zipper protein HAT7, putative, expressed	6PFRUCTPHOS-RXN	6-phosphofructokinase	2.7.1.11	PWY-3801	sucrose degradation to ethanol and lactate (anaerobic)
Sb06g024480	SB06G024480.1	homeobox-leucine zipper protein HAT7, putative, expressed	6PFRUCTPHOS-RXN	6-phosphofructokinase	2.7.1.11	GLYCOLYSIS	glycolysis I
Sb06g031930	SB06G031930.1	beta-fructofuranosidase, insoluble isoenzyme 1 precursor, putative, expressed	3.2.1.26-RXN	&beta;-fructofuranosidase	3.2.1.26	SUCUTIL-PWY	sucrose degradation I
Sb06g031930	SB06G031930.1	beta-fructofuranosidase, insoluble isoenzyme 1 precursor, putative, expressed	RXN-1841		3.2.1.80	PWY-862	fructan degradation
Sb06g031930	SB06G031930.1	beta-fructofuranosidase, insoluble isoenzyme 1 precursor, putative, expressed	RXN-1461		3.2.1.26	PWY-621	sucrose degradation III
Sb06g031930	SB06G031930.1	beta-fructofuranosidase, insoluble isoenzyme 1 precursor, putative, expressed	RXN-1781		2.4.1.99	PWY-822	fructan biosynthesis
Sb02g009870	SB02G009870.1	granule-bound starch synthase 1b, chloroplast precursor, putative, expressed	GLYCOGENSYN-RXN	Starch (bacterial glycogen) synthase	2.4.1.21	PWY-622	starch biosynthesis
Sb02g009870	SB02G009870.1	granule-bound starch synthase 1b, chloroplast precursor, putative, expressed	RXN-7668	Glycogen (starch) synthase	2.4.1.11	PWY-5067	glycogen biosynthesis II (from UDP-D-Glucose)
Sb01g009360	SB01G009360.1	expressed protein	RIBOKIN-RXN	Ribokinase	2.7.1.15	RIBOKIN-PWY	ribose degradation
Sb03g037270	SB03G037270.1	cellulase	RXN-2043		3.2.1.4	PWY-1001	cellulose biosynthesis
Sb01g014770	SB01G014770.1	glucose-1-phosphate thymidylyltransferase	DTDPGLUCOSEPP-RXN	Glucose-1-phosphate thymidylyltransferase	2.7.7.24	DTDPRHAMSYN-PWY	dTDP-L-rhamnose biosynthesis I
Sb01g014770	SB01G014770.1	serine O-acetyltransferase	SERINE-O-ACETTRAN-RXN	Serine O-acetyltransferase	2.3.1.30	CYSTSYN-PWY	cysteine biosynthesis I
Sb01g003710	SB01G003710.1	12-oxophytodienoate reductase	12-OXOPHYTODIENOATE-REDUCTASE-RXN	12-oxophytodienoate reductase	1.3.1.42	PWY-735	jasmonic acid biosynthesis
Sb05g026330	SB05G026330.1	PROTEIN-KINASE-RXN	2.4.1.82-RXN	Galactinol--sucrose galactosyltransferase	2.4.1.82	PWY-5337	stachyose biosynthesis
Sb09g023700	SB09G023700.1	UDP-glycosyltransferase	RXN-4726		2.4.1.-	PWY-2902	cytokinins-<i>O</i>-glucoside biosynthesis
Sb09g023700	SB09G023700.1	UDP-glycosyltransferase	RXN-4729		2.4.1.-	PWY-2881	cytokinins 7-<i>N</i>-glucoside biosynthesis
Sb09g023700	SB09G023700.1	UDP-glycosyltransferase	RXN-4723		2.4.1.203	PWY-2902	cytokinins-<i>O</i>-glucoside biosynthesis
Sb09g023700	SB09G023700.1	UDP-glycosyltransferase	RXN-4727		2.4.1.-	PWY-2881	cytokinins 7-<i>N</i>-glucoside biosynthesis
Sb09g023700	SB09G023700.1	indole-3-acetate beta-glucosyltransferase, putative	2.4.1.121-RXN	indole-3-acetate &beta;-glucosyltransferase	2.4.1.121	PWY-1741	IAA conjugate biosynthesis I
Sb09g023700	SB09G023700.1	indole-3-acetate beta-glucosyltransferase, putative	2.4.1.121-RXN	indole-3-acetate &beta;-glucosyltransferase	2.4.1.121	PWY-1782	IAA conjugate biosynthesis II
Sb09g023700	SB09G023700.1	UDP-glycosyltransferase	RXN-4736		2.4.1.-	PWY-2881	cytokinins 7-<i>N</i>-glucoside biosynthesis
Sb09g023700	SB09G023700.1	UDP-glycosyltransferase	RXN-4721		2.4.1.-	PWY-2881	cytokinins 7-<i>N</i>-glucoside biosynthesis
Sb09g023700	SB09G023700.1	UDP-glycosyltransferase	RXN-4734		2.4.1.-	PWY-2901	cytokinins 9-<i>N</i>-glucoside biosynthesis
Sb09g023700	SB09G023700.1	UDP-glycosyltransferase	RXN-4724		2.4.1.-	PWY-2881	cytokinins 7-<i>N</i>-glucoside biosynthesis
Sb09g023700	SB09G023700.1	UDP-glycosyltransferase	RXN-4725		2.4.1.-	PWY-2901	cytokinins 9-<i>N</i>-glucoside biosynthesis
Sb09g023700	SB09G023700.1	UDP-glycosyltransferase	RXN-4728		2.4.1.-	PWY-2901	cytokinins 9-<i>N</i>-glucoside biosynthesis
Sb09g023700	SB09G023700.1	UDP-glycosyltransferase	RXN-4735		2.4.1.215	PWY-2902	cytokinins-<i>O</i>-glucoside biosynthesis
Sb09g023700	SB09G023700.1	UDP-glycosyltransferase	RXN-4730		2.4.1.-	PWY-2901	cytokinins 9-<i>N</i>-glucoside biosynthesis
Sb09g023700	SB09G023700.1	UDP-glycosyltransferase	RXN-4733		2.4.1.-	PWY-2881	cytokinins 7-<i>N</i>-glucoside biosynthesis
Sb09g023700	SB09G023700.1	UDP-glycosyltransferase	RXN-4732		2.4.1.-	PWY-2901	cytokinins 9-<i>N</i>-glucoside biosynthesis
Sb09g023700	SB09G023700.1	UDP-glycosyltransferase	RXN-4722		2.4.1.-	PWY-2901	cytokinins 9-<i>N</i>-glucoside biosynthesis
Sb09g023700	SB09G023700.1	UDP-glycosyltransferase	RXN-4737		2.4.1.-	PWY-2902	cytokinins-<i>O</i>-glucoside biosynthesis
Sb09g023700	SB09G023700.1	UDP-glycosyltransferase	RXN-4731		2.4.1.-	PWY-2881	cytokinins 7-<i>N</i>-glucoside biosynthesis
Sb04g008580	SB04G008580.1	methionine-tRNA ligase	METHIONINE--TRNA-LIGASE-RXN	Methionine--tRNA ligase	6.1.1.10	TRNA-CHARGING-PWY	tRNA charging pathway
Sb04g008580	SB04G008580.1	peptidase M48, Ste24p, putative, expressed	CYSTEINE--TRNA-LIGASE-RXN	Cysteine--tRNA ligase	6.1.1.16	TRNA-CHARGING-PWY	tRNA charging pathway
Sb04g008020	SB04G008020.1	protein brittle-1, chloroplast precursor, putative, expressed	HOMOSERKIN-RXN	Homoserine kinase	2.7.1.39	PWY-702	methionine biosynthesis II
Sb04g008020	SB04G008020.1	protein brittle-1, chloroplast precursor, putative, expressed	HOMOSERKIN-RXN	Homoserine kinase	2.7.1.39	HOMOSER-THRESYN-PWY	threonine biosynthesis from homoserine
Sb05g022050	SB05G022050.1	diterpene phytoalexin biosynthetic process	RXN66-169		1.14.14.1	PWY66-221	nicotine degradation III
Sb05g022050	SB05G022050.1	diterpene phytoalexin biosynthetic process	RXN66-181		1.14.14.1	PWY66-241	bupropion degradation
Sb05g022050	SB05G022050.1	diterpene phytoalexin biosynthetic process	RXN66-146		1.14.14.1	PWY66-201	nicotine degradation II
Sb05g022050	SB05G022050.1	diterpene phytoalexin biosynthetic process	RXN66-161		1.14.14.1	PWY66-221	nicotine degradation III
Sb05g022050	SB05G022050.1	diterpene phytoalexin biosynthetic process	RXN66-170		1.14.14.1	PWY66-221	nicotine degradation III
Sb05g022050	SB05G022050.1	diterpene phytoalexin biosynthetic process	RXN66-61		1.14.14.1	PWY66-201	nicotine degradation II
Sb05g022050	SB05G022050.1	diterpene phytoalexin biosynthetic process	RXN66-61		1.14.14.1	PWY66-221	nicotine degradation III
Sb05g022050	SB05G022050.1	diterpene phytoalexin biosynthetic process	RXN66-163		1.14.14.1	PWY66-221	nicotine degradation III
Sb05g022050	SB05G022050.1	diterpene phytoalexin biosynthetic process	RXN-8630		1.14.14.1	PWY-5451	acetone degradation (to methylglyoxal)
Sb01g029660	SB01G029660.1	proline oxidase, mitochondrial precursor, putative, expressed	RXN-821	Proline dehydrogenase	1.5.99.8	PROUT-PWY	proline degradation I
Sb01g029660	SB01G029660.1	proline oxidase, mitochondrial precursor, putative, expressed	RXN-821	Proline dehydrogenase	1.5.99.8	CITRULBIO-PWY	citrulline biosynthesis
Sb01g029660	SB01G029660.1	proline oxidase, mitochondrial precursor, putative, expressed	RXN-7181		1.5.99.8	PWY-4561	proline degradation II
Sb03g044550	SB03G044550.2	methionine-tRNA ligase	METHIONINE--TRNA-LIGASE-RXN	Methionine--tRNA ligase	6.1.1.10	TRNA-CHARGING-PWY	tRNA charging pathway
Sb03g044550	SB03G044550.2	peptidase M48, Ste24p, putative, expressed	CYSTEINE--TRNA-LIGASE-RXN	Cysteine--tRNA ligase	6.1.1.16	TRNA-CHARGING-PWY	tRNA charging pathway
Sb07g023910	SB07G023910.1	malate dehydrogenase 1, chloroplast precursor, putative, expressed	MALATE-DEHYDROGENASE-NADP+-RXN	Malate dehydrogenase (NADP+)	1.1.1.82	PWY-241	C4 photosynthetic carbon assimilation cycle
Sb06g032700	SB06G032700.2	N-methyltransferase	RXN-6464		2.1.1.-	PWY-4021	&beta;-alanine betaine biosynthesis
Sb06g032700	SB06G032700.2	magnesium-chelatase subunit H, putative	RXN1F-20	Magnesium chelatase	6.6.1.1	CHLOROPHYLL-SYN	chlorophyllide <i>a</i> biosynthesis
Sb06g032700	SB06G032700.2	N-methyltransferase	RXN-6461		2.1.1.49	PWY-4021	&beta;-alanine betaine biosynthesis
Sb06g032700	SB06G032700.2	N-methyltransferase	RXN-6462		2.1.1.-	PWY-4021	&beta;-alanine betaine biosynthesis
Sb06g032700	SB06G032700.2	xanthine dehydrogenase	RXN0-901	Xanthine dehydrogenase	1.17.1.4	SALVADEHYPOX-PWY	salvage pathways of adenine, hypoxanthine, and their nucleosides
Sb06g032700	SB06G032700.2	xanthine dehydrogenase	RXN0-901	Xanthine dehydrogenase	1.17.1.4	URSIN-PWY	ureide biosynthesis
Sb06g032700	SB06G032700.2	xanthine dehydrogenase	RXN0-901	Xanthine dehydrogenase	1.17.1.4	PWY-5044	purine degradation
Sb01g031520	SB01G031520.2	N-methyltransferase	RXN-6464		2.1.1.-	PWY-4021	&beta;-alanine betaine biosynthesis
Sb01g031520	SB01G031520.2	N-methyltransferase	RXN-6461		2.1.1.49	PWY-4021	&beta;-alanine betaine biosynthesis
Sb01g031520	SB01G031520.2	N-methyltransferase	RXN-6462		2.1.1.-	PWY-4021	&beta;-alanine betaine biosynthesis
Sb01g031520	SB01G031520.2	magnesium-chelatase subunit H, putative	RXN1F-20	Magnesium chelatase	6.6.1.1	CHLOROPHYLL-SYN	chlorophyllide <i>a</i> biosynthesis
Sb01g031520	SB01G031520.2	xanthine dehydrogenase	RXN0-901	Xanthine dehydrogenase	1.17.1.4	SALVADEHYPOX-PWY	salvage pathways of adenine, hypoxanthine, and their nucleosides
Sb01g031520	SB01G031520.2	xanthine dehydrogenase	RXN0-901	Xanthine dehydrogenase	1.17.1.4	URSIN-PWY	ureide biosynthesis
Sb01g031520	SB01G031520.2	xanthine dehydrogenase	RXN0-901	Xanthine dehydrogenase	1.17.1.4	PWY-5044	purine degradation
Sb04g030450	SB04G030450.1	dihydrolipoyl dehydrogenase	RXN-7719		1.8.1.4	PWY-5046	branched-chain &alpha;-keto acid dehydrogenase complex
Sb04g030450	SB04G030450.1	monodehydroascorbate reductase, chloroplast precursor, putative, expressed	RXN-3522		1.6.5.4	PWY-2261	ascorbate glutathione cycle
Sb07g002780	SB07G002780.1	homeobox-leucine zipper protein HAT7, putative, expressed	RXN-6601		2.3.2.2	PWY-4041	&gamma;-glutamyl cycle
Sb07g002780	SB07G002780.1	homeobox-leucine zipper protein HAT7, putative, expressed	6PFRUCTPHOS-RXN	6-phosphofructokinase	2.7.1.11	ANAEROFRUCAT-PWY	fructose degradation to pyruvate and lactate (anaerobic)
Sb07g002780	SB07G002780.1	homeobox-leucine zipper protein HAT7, putative, expressed	6PFRUCTPHOS-RXN	6-phosphofructokinase	2.7.1.11	PWY-1042	glycolysis IV (plant cytosol)
Sb07g002780	SB07G002780.1	homeobox-leucine zipper protein HAT7, putative, expressed	6PFRUCTPHOS-RXN	6-phosphofructokinase	2.7.1.11	PWY-3801	sucrose degradation to ethanol and lactate (anaerobic)
Sb07g002780	SB07G002780.1	homeobox-leucine zipper protein HAT7, putative, expressed	6PFRUCTPHOS-RXN	6-phosphofructokinase	2.7.1.11	GLYCOLYSIS	glycolysis I
Sb02g026040	SB02G026040.1	UDP-glycosyltransferase	RXN-4728		2.4.1.-	PWY-2901	cytokinins 9-<i>N</i>-glucoside biosynthesis
Sb02g026040	SB02G026040.1	UDP-glycosyltransferase	RXN-4735		2.4.1.215	PWY-2902	cytokinins-<i>O</i>-glucoside biosynthesis
Sb02g026040	SB02G026040.1	UDP-glycosyltransferase	RXN-4730		2.4.1.-	PWY-2901	cytokinins 9-<i>N</i>-glucoside biosynthesis
Sb02g026040	SB02G026040.1	UDP-glycosyltransferase	RXN-4721		2.4.1.-	PWY-2881	cytokinins 7-<i>N</i>-glucoside biosynthesis
Sb02g026040	SB02G026040.1	UDP-glycosyltransferase	RXN-4722		2.4.1.-	PWY-2901	cytokinins 9-<i>N</i>-glucoside biosynthesis
Sb02g026040	SB02G026040.1	UDP-glycosyltransferase	RXN-4736		2.4.1.-	PWY-2881	cytokinins 7-<i>N</i>-glucoside biosynthesis
Sb02g026040	SB02G026040.1	UDP-glycosyltransferase	RXN-4727		2.4.1.-	PWY-2881	cytokinins 7-<i>N</i>-glucoside biosynthesis
Sb02g026040	SB02G026040.1	UDP-glycosyltransferase	RXN-4724		2.4.1.-	PWY-2881	cytokinins 7-<i>N</i>-glucoside biosynthesis
Sb02g026040	SB02G026040.1	UDP-glycosyltransferase	RXN-4737		2.4.1.-	PWY-2902	cytokinins-<i>O</i>-glucoside biosynthesis
Sb02g026040	SB02G026040.1	UDP-glycosyltransferase	RXN-4726		2.4.1.-	PWY-2902	cytokinins-<i>O</i>-glucoside biosynthesis
Sb02g026040	SB02G026040.1	UDP-glycosyltransferase	RXN-4729		2.4.1.-	PWY-2881	cytokinins 7-<i>N</i>-glucoside biosynthesis
Sb02g026040	SB02G026040.1	UDP-glycosyltransferase	RXN-4725		2.4.1.-	PWY-2901	cytokinins 9-<i>N</i>-glucoside biosynthesis
Sb02g026040	SB02G026040.1	UDP-glycosyltransferase	RXN-4734		2.4.1.-	PWY-2901	cytokinins 9-<i>N</i>-glucoside biosynthesis
Sb02g026040	SB02G026040.1	anthocyanidin 3-O-glucosyltransferase, putative	RXN1F-775		2.4.1.115	PWY-5125	anthocyanin biosynthesis (pelargonidin 3-O-glucoside, cyanidin 3-O-glucoside)
Sb02g026040	SB02G026040.1	UDP-glycosyltransferase	RXN-4723		2.4.1.203	PWY-2902	cytokinins-<i>O</i>-glucoside biosynthesis
Sb02g026040	SB02G026040.1	anthocyanidin 3-O-glucosyltransferase, putative	PELUDP-RXN		2.4.1.115	PWY-5125	anthocyanin biosynthesis (pelargonidin 3-O-glucoside, cyanidin 3-O-glucoside)
Sb02g026040	SB02G026040.1	anthocyanidin 3-O-glucosyltransferase, putative	RXN-7815		2.4.1.115	PWY-5153	anthocyanin biosynthesis (delphinidin 3-O-glucoside)
Sb02g026040	SB02G026040.1	UDP-glycosyltransferase	RXN-4733		2.4.1.-	PWY-2881	cytokinins 7-<i>N</i>-glucoside biosynthesis
Sb02g026040	SB02G026040.1	UDP-glycosyltransferase	RXN-4731		2.4.1.-	PWY-2881	cytokinins 7-<i>N</i>-glucoside biosynthesis
Sb02g026040	SB02G026040.1	UDP-glycosyltransferase	RXN-4732		2.4.1.-	PWY-2901	cytokinins 9-<i>N</i>-glucoside biosynthesis
Sb08g006370	SB08G006370.1	flavin monoxygenase-like protein floozy, putative	RXN66-81		1.14.13.8	PWY66-201	nicotine degradation II
Sb08g006370	SB08G006370.1	dihydrolipoyl dehydrogenase	RXN-7719		1.8.1.4	PWY-5046	branched-chain &alpha;-keto acid dehydrogenase complex
Sb10g023830	SB10G023830.1	isocitrate dehydrogenase (NADP+)	ISOCITDEH-RXN	Isocitrate dehydrogenase (NADP+)	1.1.1.42	TCA	TCA cycle
Sb10g023830	SB10G023830.1	isocitrate dehydrogenase (NADP+)	ISOCITDEH-RXN	Isocitrate dehydrogenase (NADP+)	1.1.1.42	ANARESP1-PWY	respiration (anaerobic)
Sb10g023830	SB10G023830.1	isocitrate dehydrogenase (NADP+)	ISOCITDEH-RXN	Isocitrate dehydrogenase (NADP+)	1.1.1.42	P105-PWY	TCA cycle variation I
Sb02g011230	SB02G011230.1	UDP-glucose 4-epimerase	UDPGLUCEPIM-RXN	UDP-glucose 4-epimerase	5.1.3.2	PWY-3821	galactose degradation II
Sb02g011230	SB02G011230.1	UDP-glucose 4-epimerase	UDPGLUCEPIM-RXN	UDP-glucose 4-epimerase	5.1.3.2	P61-PWY	UDP-glucose conversion
Sb02g011230	SB02G011230.1	UDP-glucose 4-epimerase	UDPGLUCEPIM-RXN	UDP-glucose 4-epimerase	5.1.3.2	GALACTMETAB-PWY	UDP-galactose biosynthesis (salvage pathway from galactose using UDP-glucose)
Sb02g011230	SB02G011230.1	thiol protease aleurain precursor, putative, expressed	RXN-1501		3.1.1.4	PWY-735	jasmonic acid biosynthesis
Sb02g011230	SB02G011230.1	UDP-glucose 4-epimerase	UDP-N-ACETYLGLUCOSAMINE-4-EPIMERASE-RXN	UDP-N-acetylglucosamine 4-epimerase	5.1.3.7	UDPNACETYLGALSYN-PWY	UDP-<i>N</i>-acetylgalactosamine biosynthesis
Sb02g011230	SB02G011230.1	thiol protease aleurain precursor, putative, expressed	RXN-710		1.1.1.145	PWY-2582	brassinosteroid biosynthesis II
Sb02g011230	SB02G011230.1	thiol protease aleurain precursor, putative, expressed	PHOSPHOLIPASE-A2-RXN	Phospholipase A2	3.1.1.4	LIPASYN-PWY	phospholipases
Sb02g011230	SB02G011230.1	thiol protease aleurain precursor, putative, expressed	DTDPDEHYRHAMREDUCT-RXN	dTDP-4-dehydrorhamnose reductase	1.1.1.133	DTDPRHAMSYN-PWY	dTDP-L-rhamnose biosynthesis I
Sb02g011230	SB02G011230.1	dTDP-glucose 4,6-dehydratase	DTDPGLUCDEHYDRAT-RXN	dTDP-glucose 4,6-dehydratase	4.2.1.46	DTDPRHAMSYN-PWY	dTDP-L-rhamnose biosynthesis I
Sb08g007660	SB08G007660.1	ATP-binding cassette sub-family B member 10, mitochondrial precursor, putative, expressed	URIDINEKIN-RXN	Uridine kinase	2.7.1.48	P1-PWY	salvage pathways of purine and pyrimidine nucleotides
Sb08g007660	SB08G007660.1	ATP-binding cassette sub-family B member 10, mitochondrial precursor, putative, expressed	URKI-RXN	Uridine kinase	2.7.1.48	PWY0-163	salvage pathways of pyrimidine ribonucleotides
Sb08g007660	SB08G007660.1	ATP-binding cassette sub-family B member 10, mitochondrial precursor, putative, expressed	RXN-5822		3.1.3.2	NAD-BIOSYNTHESIS-II	NAD salvage pathway II
Sb02g041180	SB02G041180.1	NADH-ubiquinone oxidoreductase 51 kDa subunit, mitochondrial precursor, putative, expressed	NADH-DEHYDROG-RXN	NADH dehydrogenase (ubiquinone)	1.6.5.3	PWY-4302	aerobic respiration -- electron donor III
Sb02g041180	SB02G041180.1	NADH-ubiquinone oxidoreductase 51 kDa subunit, mitochondrial precursor, putative, expressed	NADH-DEHYDROG-RXN	NADH dehydrogenase (ubiquinone)	1.6.5.3	PWY-3781	aerobic respiration -- electron donor II
Sb06g013970	SB06G013970.1	2-oxoglutarate decarboxylase	RXN-7774		4.1.1.71	P105-PWY	TCA cycle variation I
Sb06g013970	SB06G013970.1	diterpene phytoalexin precursor biosynthetic process pathway	RXN-7706		1.1.1.1	PWY-5082	methionine degradation III
Sb06g013970	SB06G013970.1	dTDP-glucose 4,6-dehydratase	DTDPGLUCDEHYDRAT-RXN	dTDP-glucose 4,6-dehydratase	4.2.1.46	DTDPRHAMSYN-PWY	dTDP-L-rhamnose biosynthesis I
Sb06g013970	SB06G013970.1	diterpene phytoalexin precursor biosynthetic process pathway	RXN-7694		1.1.1.1	PWY-5078	isoleucine degradation II
Sb06g013970	SB06G013970.1	tropinone reductase, putative	TROPINONE-REDUCTASE-RXN	Tropinone reductase	1.1.1.236	PWY-5318	calystegine biosynthesis
Sb06g013970	SB06G013970.1	diterpene phytoalexin precursor biosynthetic process pathway	RXN-7657		1.1.1.1	PWY-5057	valine degradation II
Sb06g013970	SB06G013970.1	diterpene phytoalexin precursor biosynthetic process pathway	RXN-7693		1.1.1.1	PWY-5076	leucine degradation III
Sb06g013970	SB06G013970.1	hydroxymethylbilane synthase	OHMETHYLBILANESYN-RXN	Hydroxymethylbilane synthase	2.5.1.61	PWY-5188	tetrapyrrole biosynthesis I
Sb06g013970	SB06G013970.1	diterpene phytoalexin precursor biosynthetic process pathway	RXN-6601		2.3.2.2	PWY-4041	&gamma;-glutamyl cycle
Sb06g013970	SB06G013970.1	1-aminocyclopropane-1-carboxylate synthase	4.4.1.14-RXN	1-aminocyclopropane-1-carboxylate synthase	4.4.1.14	ETHYL-PWY	ethylene biosynthesis from methionine
Sb06g013970	SB06G013970.1	1-aminocyclopropane-1-carboxylate synthase	4.4.1.14-RXN	1-aminocyclopropane-1-carboxylate synthase	4.4.1.14	PWY-4361	methionine salvage pathway
Sb06g013970	SB06G013970.1	diterpene phytoalexin precursor biosynthetic process pathway	ALCOHOL-DEHYDROG-RXN		1.1.1.1	P127-PWY	ethanol fermentation to acetate
Sb06g013970	SB06G013970.1	diterpene phytoalexin precursor biosynthetic process pathway	ALCOHOL-DEHYDROG-RXN		1.1.1.1	FERMENTATION-PWY	mixed acid fermentation
Sb06g013970	SB06G013970.1	diterpene phytoalexin precursor biosynthetic process pathway	ALCOHOL-DEHYDROG-RXN		1.1.1.1	PWY-3801	sucrose degradation to ethanol and lactate (anaerobic)
Sb06g013970	SB06G013970.1	diterpene phytoalexin precursor biosynthetic process pathway	ALCOHOL-DEHYDROG-RXN		1.1.1.1	PWY66-21	oxidative ethanol degradation I
Sb06g013970	SB06G013970.1	2-oxoglutarate decarboxylase	2-OXOGLUT-DECARBOX-RXN	2-oxoglutarate decarboxylase	4.1.1.71	MENAQUINONESYN-PWY	menaquinone biosynthesis
Sb06g013970	SB06G013970.1	diterpene phytoalexin precursor biosynthetic process pathway	RXN-7700		1.1.1.1	PWY-5079	phenylalanine degradation III
Sb03g027400	SB03G027400.1	ubiquitin-conjugating enzyme E2 16, putative, expressed	RXN-8635		1.11.1.7	PWY-5461	betanidin degradation
Sb03g000660	SB03G000660.1	pectinesterase-4 precursor, putative, expressed	RXN-2102		3.1.1.11	PWY-1081	homogalacturonan degradation
Sb02g011890	SB02G011890.1	monodehydroascorbate reductase, chloroplast precursor, putative, expressed	RXN-3522		1.6.5.4	PWY-2261	ascorbate glutathione cycle
Sb02g011890	SB02G011890.1	dihydrolipoyl dehydrogenase	RXN-7719		1.8.1.4	PWY-5046	branched-chain &alpha;-keto acid dehydrogenase complex
Sb01g043860	SB01G043860.1	catalytic/ transferase, transferring glycosyl groups, putative	1.2.1.27-RXN	Methylmalonate-semialdehyde dehydrogenase (acylating)	1.2.1.27	VALDEG-PWY	valine degradation I
Sb01g043860	SB01G043860.1	1-pyrroline-5-carboxylate dehydrogenase	RXN-7183		1.5.1.12	PWY-4561	proline degradation II
Sb01g043860	SB01G043860.1	1-pyrroline-5-carboxylate dehydrogenase	HYDROXYPYRROLINEDEH-RXN	1-pyrroline-5-carboxylate dehydrogenase	1.5.1.12	HYDROXYPRODEG-PWY	4-hydroxyproline degradation I
Sb01g043860	SB01G043860.1	limonene cyclase like protein, putative, expressed	4.2.3.16-RXN	(-)-(4S)-limonene synthase	4.2.3.16	PWY-5423	oleoresin monoterpene volatiles biosynthesis
Sb01g043860	SB01G043860.1	limonene cyclase like protein, putative, expressed	4.2.3.16-RXN	(-)-(4S)-limonene synthase	4.2.3.16	PWY-3061	menthol biosynthesis
Sb01g043860	SB01G043860.1	limonene cyclase like protein, putative, expressed	4.2.3.16-RXN	(-)-(4S)-limonene synthase	4.2.3.16	PWY-3041	monoterpene biosynthesis
Sb01g043860	SB01G043860.1	1-pyrroline-5-carboxylate dehydrogenase	PYRROLINECARBDEHYDROG-RXN	1-pyrroline-5-carboxylate dehydrogenase	1.5.1.12	PROUT-PWY	proline degradation I
Sb01g043860	SB01G043860.1	1-pyrroline-5-carboxylate dehydrogenase	PYRROLINECARBDEHYDROG-RXN	1-pyrroline-5-carboxylate dehydrogenase	1.5.1.12	ARGASEDEG-PWY	arginine degradation I (arginase pathway)
Sb04g038640	SB04G038640.2	expressed protein	RXN-710		1.1.1.145	PWY-2582	brassinosteroid biosynthesis II
Sb05g003840	SB05G003840.1	ankyrin-kinase, putative, expressed	GLUTAMINESYN-RXN	Glutamate--ammonia ligase	6.3.1.2	PWY-381	nitrate reduction II (assimilatory)
Sb05g003840	SB05G003840.1	ankyrin-kinase, putative, expressed	GLUTAMINESYN-RXN	Glutamate--ammonia ligase	6.3.1.2	GLNSYN-PWY	glutamine biosynthesis I
Sb05g003840	SB05G003840.1	ankyrin-kinase, putative, expressed	GLUTAMINESYN-RXN	Glutamate--ammonia ligase	6.3.1.2	PWY-3282	ammonia assimilation cycle II
Sb05g003840	SB05G003840.1	ankyrin-kinase, putative, expressed	AMINO-CARBOXYMUCONATE-SEMIALDEHYDE-RXN		4.1.1.45	TRYPTOPHAN-DEGRADATION-1	tryptophan degradation III (eukaryotic)
Sb04g026600	SB04G026600.1	shikimate kinase	SHIKIMATE-KINASE-RXN	shikimate-kinase	2.7.1.71	ARO-PWY	chorismate biosynthesis
Sb03g026050	SB03G026050.1	vacuolar ATP synthase subunit C, putative, expressed	RXN-1501		3.1.1.4	PWY-735	jasmonic acid biosynthesis
Sb03g026050	SB03G026050.1	vacuolar ATP synthase subunit C, putative, expressed	PHOSPHOLIPASE-A2-RXN	Phospholipase A2	3.1.1.4	LIPASYN-PWY	phospholipases
Sb03g041360	SB03G041360.1	MYB305, putative	RXN-8635		1.11.1.7	PWY-5461	betanidin degradation
Sb08g016350	SB08G016350.1	gibberellin 20-oxidase	RXN-7591		1.14.11.-	PWY-5036	gibberellin biosynthesis II (early C-3 hydroxylation)
Sb08g016350	SB08G016350.1	gibberellin 20-oxidase	RXN1F-163		1.14.11.-	PWY-5070	gibberellin biosynthesis I (non C-3, non C-13 hydroxylation)
Sb08g016350	SB08G016350.1	naringenin,2-oxoglutarate 3-dioxygenase, putative	RXN1F-170		1.14.11.15	PWY-5035	gibberellin biosynthesis III (early C-13 hydroxylation)
Sb08g016350	SB08G016350.1	gibberellin 20-oxidase	RXN1F-162		1.14.11.-	PWY-5070	gibberellin biosynthesis I (non C-3, non C-13 hydroxylation)
Sb08g016350	SB08G016350.1	gibberellin 20-oxidase	RXN-7589		1.14.11.-	PWY-5036	gibberellin biosynthesis II (early C-3 hydroxylation)
Sb08g016350	SB08G016350.1	gibberellin 20-oxidase	RXN1F-164		1.14.11.-	PWY-5070	gibberellin biosynthesis I (non C-3, non C-13 hydroxylation)
Sb08g016350	SB08G016350.1	gibberellin 20-oxidase	RXN-7624		1.14.11.-	PWY-5047	gibberellin biosynthesis IV (<i>Gibberella fujikuroi</i>)
Sb08g016350	SB08G016350.1	gibberellin 20-oxidase	RXN1F-99		1.14.11.-	PWY-5070	gibberellin biosynthesis I (non C-3, non C-13 hydroxylation)
Sb08g016350	SB08G016350.1	leucoanthocyanidin dioxygenase, putative	RXN-602	Leucocyanidin oxygenase	1.14.11.-	PWY-5125	anthocyanin biosynthesis (pelargonidin 3-O-glucoside, cyanidin 3-O-glucoside)
Sb08g016350	SB08G016350.1	gibberellin 20-oxidase	RXN-7619		1.14.11.-	PWY-5047	gibberellin biosynthesis IV (<i>Gibberella fujikuroi</i>)
Sb08g016350	SB08G016350.1	flavonol synthase	RXN-527		1.14.11.23	PWY-3101	flavonol biosynthesis
Sb08g016350	SB08G016350.1	gibberellin 20-oxidase	RXN1F-169		1.14.11.-	PWY-5035	gibberellin biosynthesis III (early C-13 hydroxylation)
Sb08g016350	SB08G016350.1	gibberellin 20-oxidase	RXN1F-101		1.14.11.-	PWY-5035	gibberellin biosynthesis III (early C-13 hydroxylation)
Sb08g016350	SB08G016350.1	naringenin,2-oxoglutarate 3-dioxygenase, putative	RXN1F-168		1.14.11.12	PWY-5035	gibberellin biosynthesis III (early C-13 hydroxylation)
Sb08g016350	SB08G016350.1	gibberellin 20-oxidase	RXN1F-167		1.14.11.-	PWY-5035	gibberellin biosynthesis III (early C-13 hydroxylation)
Sb08g016350	SB08G016350.1	gibberellin 20-oxidase	RXN-7590		1.14.11.-	PWY-5036	gibberellin biosynthesis II (early C-3 hydroxylation)
Sb06g028880	SB06G028880.1	multidrug resistance-associated protein 9, putative, expressed	RXN-5822		3.1.3.2	NAD-BIOSYNTHESIS-II	NAD salvage pathway II
Sb09g030430	SB09G030430.1	aspartic proteinase nepenthesin-1 precursor, putative	6PFRUCTPHOS-RXN	6-phosphofructokinase	2.7.1.11	ANAEROFRUCAT-PWY	fructose degradation to pyruvate and lactate (anaerobic)
Sb09g030430	SB09G030430.1	aspartic proteinase nepenthesin-1 precursor, putative	6PFRUCTPHOS-RXN	6-phosphofructokinase	2.7.1.11	PWY-1042	glycolysis IV (plant cytosol)
Sb09g030430	SB09G030430.1	aspartic proteinase nepenthesin-1 precursor, putative	6PFRUCTPHOS-RXN	6-phosphofructokinase	2.7.1.11	PWY-3801	sucrose degradation to ethanol and lactate (anaerobic)
Sb09g030430	SB09G030430.1	aspartic proteinase nepenthesin-1 precursor, putative	6PFRUCTPHOS-RXN	6-phosphofructokinase	2.7.1.11	GLYCOLYSIS	glycolysis I
Sb01g037120	SB01G037120.1	beta-fructofuranosidase	3.2.1.26-RXN	&beta;-fructofuranosidase	3.2.1.26	SUCUTIL-PWY	sucrose degradation I
Sb01g046800	SB01G046800.1	peroxidase 28 precursor, putative, expressed	RXN-8635		1.11.1.7	PWY-5461	betanidin degradation
Sb04g022180	SB04G022180.1	lipase	TRIACYLGLYCEROL-LIPASE-RXN	Triacylglycerol lipase	3.1.1.3	LIPAS-PWY	triacylglycerol degradation
Sb09g006550	SB09G006550.1	lipase	TRIACYLGLYCEROL-LIPASE-RXN	Triacylglycerol lipase	3.1.1.3	LIPAS-PWY	triacylglycerol degradation
Sb05g009430	SB05G009430.1	flavin monoxygenase-like protein floozy, putative	RXN66-81		1.14.13.8	PWY66-201	nicotine degradation II
Sb05g009430	SB05G009430.1	dihydrolipoyl dehydrogenase	RXN-7719		1.8.1.4	PWY-5046	branched-chain &alpha;-keto acid dehydrogenase complex
Sb02g027900	SB02G027900.1	photosystem I	RXN-924			PWY-101	photosynthesis, light reaction
Sb02g006100	SB02G006100.1	carotene 7,8-desaturase	1.14.99.30-RXN	Carotene 7,8-desaturase	1.14.99.30	CAROTENOID-PWY	carotenoid biosynthesis
Sb06g024160	SB06G024160.1	YDG/SRA domain containing protein	1.10.2.2-RXN	Ubiquinol--cytochrome c reductase	1.10.2.2	PWY-3781	aerobic respiration -- electron donor II
Sb06g027200	SB06G027200.1	RNA-binding region RNP-1, putative, expressed	NADH-DEHYDROG-RXN	NADH dehydrogenase (ubiquinone)	1.6.5.3	PWY-4302	aerobic respiration -- electron donor III
Sb06g027200	SB06G027200.1	RNA-binding region RNP-1, putative, expressed	NADH-DEHYDROG-RXN	NADH dehydrogenase (ubiquinone)	1.6.5.3	PWY-3781	aerobic respiration -- electron donor II
Sb04g028690	SB04G028690.4	glutamine synthetase root isozyme 3, putative, expressed	GLUTAMINESYN-RXN	Glutamate--ammonia ligase	6.3.1.2	PWY-381	nitrate reduction II (assimilatory)
Sb04g028690	SB04G028690.4	glutamine synthetase root isozyme 3, putative, expressed	GLUTAMINESYN-RXN	Glutamate--ammonia ligase	6.3.1.2	GLNSYN-PWY	glutamine biosynthesis I
Sb04g028690	SB04G028690.4	glutamine synthetase root isozyme 3, putative, expressed	GLUTAMINESYN-RXN	Glutamate--ammonia ligase	6.3.1.2	PWY-3282	ammonia assimilation cycle II
Sb03g029170	SB03G029170.3	carbonic anhydrase, chloroplast precursor, putative, expressed	CARBODEHYDRAT-RXN	carbonic anhydrase	4.2.1.1	CYANCAT-PWY	cyanate degradation
Sb06g027880	SB06G027880.1	THISYN-PWY	RXN-7719		1.8.1.4	PWY-5046	branched-chain &alpha;-keto acid dehydrogenase complex
Sb06g027880	SB06G027880.1	THISYN-PWY	GLYC3PDEHYDROG-RXN	Glycerol-3-phosphate dehydrogenase	1.1.99.5	AERESPDON-PWY	aerobic respiration -- electron donors reaction list
Sb06g027880	SB06G027880.1	THISYN-PWY	GLYC3PDEHYDROG-RXN	Glycerol-3-phosphate dehydrogenase	1.1.99.5	ANARESPDON-PWY	respiration (anaerobic)-- electron donors reaction list
Sb06g027880	SB06G027880.1	THISYN-PWY	GLYC3PDEHYDROG-RXN	Glycerol-3-phosphate dehydrogenase	1.1.99.5	PWY0-381	glycerol degradation I
Sb06g027880	SB06G027880.1	THISYN-PWY	RXN0-1132		1.8.1.4	PYRUVDEHYD-PWY	pyruvate dehydrogenase complex
Sb06g027880	SB06G027880.1	THISYN-PWY	RXN-6841		1.1.99.5	PWY-4261	glycerol degradation IV
Sb06g027880	SB06G027880.1	THISYN-PWY	RXN-7716		1.8.1.4	PWY-5084	2-keto glutarate dehydrogenase complex
Sb06g027880	SB06G027880.1	THISYN-PWY	RXN-8629		1.8.1.4	GLYCLEAV-PWY	glycine cleavage complex
Sb02g027070	SB02G027070.1	HAT dimerisation protein, putative	SAICARSYN-RXN	Phosphoribosylaminoimidazole-succinocarboxamide synthetase	6.3.2.6	DENOVOPURINE2-PWY	purine nucleotides <i>de novo</i> biosynthesis I
Sb02g027070	SB02G027070.1	HAT dimerisation protein, putative	SAICARSYN-RXN	Phosphoribosylaminoimidazole-succinocarboxamide synthetase	6.3.2.6	PWY-841	purine nucleotides <i>de novo</i> biosynthesis II
Sb07g028990	SB07G028990.1	MYB305, putative	RXN-8635		1.11.1.7	PWY-5461	betanidin degradation
Sb01g011030	SB01G011030.2	lipoxygenase 2.2, chloroplast precursor, putative	RXN-1321		1.13.11.12	PWY-735	jasmonic acid biosynthesis
Sb01g011030	SB01G011030.2	lipoxygenase 2.2, chloroplast precursor, putative	RXN-1321		1.13.11.12	PWY-5410	13-LOX and 13-HPL pathway
Sb01g011030	SB01G011030.2	lipoxygenase 2.2, chloroplast precursor, putative	LIPOXYGENASE-RXN	Lipoxygenase	1.13.11.12	PWY-5409	divinyl ether biosynthesis II (13-LOX)
Sb01g011030	SB01G011030.2	lipoxygenase 2.2, chloroplast precursor, putative	LIPOXYGENASE-RXN	Lipoxygenase	1.13.11.12	PWY-5410	13-LOX and 13-HPL pathway
Sb02g033400	SB02G033400.1	hydrolase/ protein serine/threonine phosphatase, putative, expressed	RXN-5822		3.1.3.2	NAD-BIOSYNTHESIS-II	NAD salvage pathway II
Sb04g010240	SB04G010240.1	branched-chain-amino-acid transaminase	BRANCHED-CHAINAMINOTRANSFERILEU-RXN	Branched-chain amino acid aminotransferase	2.6.1.42	PWY-5078	isoleucine degradation II
Sb04g010240	SB04G010240.1	branched-chain-amino-acid transaminase	BRANCHED-CHAINAMINOTRANSFERILEU-RXN	Branched-chain amino acid aminotransferase	2.6.1.42	ILEUDEG-PWY	isoleucine degradation I
Sb04g010240	SB04G010240.1	branched-chain-amino-acid transaminase	BRANCHED-CHAINAMINOTRANSFERILEU-RXN	Branched-chain amino acid aminotransferase	2.6.1.42	ILEUSYN-PWY	isoleucine biosynthesis from threonine
Sb04g010240	SB04G010240.1	branched-chain-amino-acid transaminase	BRANCHED-CHAINAMINOTRANSFERVAL-RXN	Branched-chain amino acid aminotransferase	2.6.1.42	PWY-3921	pantothenate biosynthesis II
Sb04g010240	SB04G010240.1	branched-chain-amino-acid transaminase	BRANCHED-CHAINAMINOTRANSFERVAL-RXN	Branched-chain amino acid aminotransferase	2.6.1.42	PWY-5057	valine degradation II
Sb04g010240	SB04G010240.1	branched-chain-amino-acid transaminase	BRANCHED-CHAINAMINOTRANSFERVAL-RXN	Branched-chain amino acid aminotransferase	2.6.1.42	PANTO-PWY	pantothenate biosynthesis I
Sb04g010240	SB04G010240.1	branched-chain-amino-acid transaminase	BRANCHED-CHAINAMINOTRANSFERVAL-RXN	Branched-chain amino acid aminotransferase	2.6.1.42	VALDEG-PWY	valine degradation I
Sb04g010240	SB04G010240.1	branched-chain-amino-acid transaminase	BRANCHED-CHAINAMINOTRANSFERVAL-RXN	Branched-chain amino acid aminotransferase	2.6.1.42	VALSYN-PWY	valine biosynthesis
Sb04g010240	SB04G010240.1	branched-chain-amino-acid transaminase	BRANCHED-CHAINAMINOTRANSFERLEU-RXN	Branched-chain amino acid aminotransferase	2.6.1.42	LEUSYN-PWY	leucine biosynthesis
Sb04g010240	SB04G010240.1	branched-chain-amino-acid transaminase	BRANCHED-CHAINAMINOTRANSFERLEU-RXN	Branched-chain amino acid aminotransferase	2.6.1.42	PWY-5076	leucine degradation III
Sb04g010240	SB04G010240.1	branched-chain-amino-acid transaminase	BRANCHED-CHAINAMINOTRANSFERLEU-RXN	Branched-chain amino acid aminotransferase	2.6.1.42	LEU-DEG2-PWY	leucine degradation I
Sb07g028620	SB07G028620.1	PROTEIN-KINASE-RXN	2.4.1.82-RXN	Galactinol--sucrose galactosyltransferase	2.4.1.82	PWY-5337	stachyose biosynthesis
Sb07g005685	SB07G005685.1	FASYN-INITIAL-PWY	RXN-7903		1.14.19.2	PWY-5147	stearoyl-ACP desaturation pathway
Sb04g024920	SB04G024920.1	hydrolase/ protein serine/threonine phosphatase, putative, expressed	RXN-5822		3.1.3.2	NAD-BIOSYNTHESIS-II	NAD salvage pathway II
Sb07g007030	SB07G007030.1	cycloartenol synthase, putative	CYCLOARTENOL-SYNTHASE-RXN	Cycloartenol synthase	5.4.99.8	PWY-2541	sterol biosynthesis
Sb10g023480	SB10G023480.1	adenylosuccinate synthase	ADENYLOSUCCINATE-SYNTHASE-RXN	adenylosuccinate synthetase	6.3.4.4	DENOVOPURINE2-PWY	purine nucleotides <i>de novo</i> biosynthesis I
Sb10g023480	SB10G023480.1	adenylosuccinate synthase	ADENYLOSUCCINATE-SYNTHASE-RXN	adenylosuccinate synthetase	6.3.4.4	PWY-841	purine nucleotides <i>de novo</i> biosynthesis II
Sb10g023480	SB10G023480.1	adenylosuccinate synthase	ADENYLOSUCCINATE-SYNTHASE-RXN	adenylosuccinate synthetase	6.3.4.4	P121-PWY	salvage pathways of purine nucleosides
Sb08g006180	SB08G006180.1	PURSYN-PWY	PHOSPHASERDECARB-RXN	Phosphatidylserine decarboxylase	4.1.1.65	PHOSLIPSYN2-PWY	phospholipid biosynthesis II
Sb08g006180	SB08G006180.1	PURSYN-PWY	PHOSPHASERDECARB-RXN	Phosphatidylserine decarboxylase	4.1.1.65	PHOSLIPSYN-PWY	phospholipid biosynthesis I
Sb08g006180	SB08G006180.1	hydroxymethylbilane synthase	OHMETHYLBILANESYN-RXN	Hydroxymethylbilane synthase	2.5.1.61	PWY-5188	tetrapyrrole biosynthesis I
Sb08g006180	SB08G006180.1	phosphoribosylglycinamide formyltransferase	GARTRANSFORMYL2-RXN		2.1.2.-	DENOVOPURINE2-PWY	purine nucleotides <i>de novo</i> biosynthesis I
Sb08g006180	SB08G006180.1	PURSYN-PWY	FORMYLTHFDEFORMYL-RXN	Formyltetrahydrofolate deformylase	3.5.1.10	1CMET2-PWY	formylTHF biosynthesis I
Sb08g006180	SB08G006180.1	PURSYN-PWY	FORMYLTHFDEFORMYL-RXN	Formyltetrahydrofolate deformylase	3.5.1.10	PWY-2201	folate transformations
Sb08g006180	SB08G006180.1	PURSYN-PWY	GLYRIBONUCSYN-RXN	Phosphoribosylamine--glycine ligase	6.3.4.13	DENOVOPURINE2-PWY	purine nucleotides <i>de novo</i> biosynthesis I
Sb08g006180	SB08G006180.1	PURSYN-PWY	GLYRIBONUCSYN-RXN	Phosphoribosylamine--glycine ligase	6.3.4.13	PWY-841	purine nucleotides <i>de novo</i> biosynthesis II
Sb08g006180	SB08G006180.1	phosphoribosylglycinamide formyltransferase	GART-RXN	Phosphoribosylglycinamide formyltransferase	2.1.2.2	FOLSYN-PWY	tetrahydrofolate biosynthesis I
Sb08g006180	SB08G006180.1	phosphoribosylglycinamide formyltransferase	GART-RXN	Phosphoribosylglycinamide formyltransferase	2.1.2.2	DENOVOPURINE2-PWY	purine nucleotides <i>de novo</i> biosynthesis I
Sb08g006180	SB08G006180.1	phosphoribosylglycinamide formyltransferase	GART-RXN	Phosphoribosylglycinamide formyltransferase	2.1.2.2	PWY-841	purine nucleotides <i>de novo</i> biosynthesis II
Sb01g041130	SB01G041130.1	LOB domain protein 25, putative, expressed	1.1.1.34-RXN	Hydroxymethylglutaryl-CoA reductase (NADPH)	1.1.1.34	PWY-922	mevalonate pathway
Sb07g022660	SB07G022660.1	cytochrome P450 76C1, putative	RXN-8635		1.11.1.7	PWY-5461	betanidin degradation
Sb03g038060	SB03G038060.1	urease	UREASE-RXN	Urease	3.5.1.5	PWY-31	canavanine degradation
Sb03g038060	SB03G038060.1	urease	UREASE-RXN	Urease	3.5.1.5	ARG-GLU-PWY	arginine degradation VII (arginase 3 pathway)
Sb06g017720	SB06G017720.1	12-oxophytodienoate reductase	12-OXOPHYTODIENOATE-REDUCTASE-RXN	12-oxophytodienoate reductase	1.3.1.42	PWY-735	jasmonic acid biosynthesis
Sb01g032300	SB01G032300.1	FASYN-INITIAL-PWY	RXN-7903		1.14.19.2	PWY-5147	stearoyl-ACP desaturation pathway
Sb03g033840	SB03G033840.1	UDP-glycosyltransferase	RXN-4721		2.4.1.-	PWY-2881	cytokinins 7-<i>N</i>-glucoside biosynthesis
Sb03g033840	SB03G033840.1	UDP-glycosyltransferase	RXN-4727		2.4.1.-	PWY-2881	cytokinins 7-<i>N</i>-glucoside biosynthesis
Sb03g033840	SB03G033840.1	UDP-glycosyltransferase	RXN-4725		2.4.1.-	PWY-2901	cytokinins 9-<i>N</i>-glucoside biosynthesis
Sb03g033840	SB03G033840.1	UDP-glycosyltransferase	RXN-4726		2.4.1.-	PWY-2902	cytokinins-<i>O</i>-glucoside biosynthesis
Sb03g033840	SB03G033840.1	UDP-glycosyltransferase	RXN-4737		2.4.1.-	PWY-2902	cytokinins-<i>O</i>-glucoside biosynthesis
Sb03g033840	SB03G033840.1	UDP-glycosyltransferase	RXN-4732		2.4.1.-	PWY-2901	cytokinins 9-<i>N</i>-glucoside biosynthesis
Sb03g033840	SB03G033840.1	UDP-glycosyltransferase	RXN-4723		2.4.1.203	PWY-2902	cytokinins-<i>O</i>-glucoside biosynthesis
Sb03g033840	SB03G033840.1	UDP-glycosyltransferase	RXN-4734		2.4.1.-	PWY-2901	cytokinins 9-<i>N</i>-glucoside biosynthesis
Sb03g033840	SB03G033840.1	UDP-glycosyltransferase	RXN-4735		2.4.1.215	PWY-2902	cytokinins-<i>O</i>-glucoside biosynthesis
Sb03g033840	SB03G033840.1	UDP-glycosyltransferase	RXN-4728		2.4.1.-	PWY-2901	cytokinins 9-<i>N</i>-glucoside biosynthesis
Sb03g033840	SB03G033840.1	UDP-glycosyltransferase	RXN-4733		2.4.1.-	PWY-2881	cytokinins 7-<i>N</i>-glucoside biosynthesis
Sb03g033840	SB03G033840.1	UDP-glycosyltransferase	RXN-4736		2.4.1.-	PWY-2881	cytokinins 7-<i>N</i>-glucoside biosynthesis
Sb03g033840	SB03G033840.1	UDP-glycosyltransferase	RXN-4729		2.4.1.-	PWY-2881	cytokinins 7-<i>N</i>-glucoside biosynthesis
Sb03g033840	SB03G033840.1	UDP-glycosyltransferase	RXN-4722		2.4.1.-	PWY-2901	cytokinins 9-<i>N</i>-glucoside biosynthesis
Sb03g033840	SB03G033840.1	ATPase, coupled to transmembrane movement of substances, putative, expressed	GLYCINE--TRNA-LIGASE-RXN	Glycine--tRNA ligase	6.1.1.14	TRNA-CHARGING-PWY	tRNA charging pathway
Sb03g033840	SB03G033840.1	UDP-glycosyltransferase	RXN-4731		2.4.1.-	PWY-2881	cytokinins 7-<i>N</i>-glucoside biosynthesis
Sb03g033840	SB03G033840.1	UDP-glycosyltransferase	RXN-4730		2.4.1.-	PWY-2901	cytokinins 9-<i>N</i>-glucoside biosynthesis
Sb03g033840	SB03G033840.1	UDP-glycosyltransferase	RXN-4724		2.4.1.-	PWY-2881	cytokinins 7-<i>N</i>-glucoside biosynthesis
Sb01g034870	SB01G034870.2	glutathione peroxidase 4, putative, expressed	GLUTATHIONE-PEROXIDASE-RXN	glutathione peroxidase	1.11.1.9	PWY-4081	glutathione redox reactions I
Sb05g001610	SB05G001610.1	N-methyltransferase	RXN-6464		2.1.1.-	PWY-4021	&beta;-alanine betaine biosynthesis
Sb05g001610	SB05G001610.1	N-methyltransferase	RXN-6461		2.1.1.49	PWY-4021	&beta;-alanine betaine biosynthesis
Sb05g001610	SB05G001610.1	N-methyltransferase	RXN-6462		2.1.1.-	PWY-4021	&beta;-alanine betaine biosynthesis
Sb05g001610	SB05G001610.1	phospholipase C, putative, expressed	3.1.4.11-RXN	1-phosphatidylinositol-4,5-bisphosphate phosphodiesterase	3.1.4.11	LIPASYN-PWY	phospholipases
Sb04g029630	SB04G029630.1	aspartic proteinase nepenthesin-1 precursor, putative	6PFRUCTPHOS-RXN	6-phosphofructokinase	2.7.1.11	ANAEROFRUCAT-PWY	fructose degradation to pyruvate and lactate (anaerobic)
Sb04g029630	SB04G029630.1	aspartic proteinase nepenthesin-1 precursor, putative	6PFRUCTPHOS-RXN	6-phosphofructokinase	2.7.1.11	PWY-1042	glycolysis IV (plant cytosol)
Sb04g029630	SB04G029630.1	aspartic proteinase nepenthesin-1 precursor, putative	6PFRUCTPHOS-RXN	6-phosphofructokinase	2.7.1.11	PWY-3801	sucrose degradation to ethanol and lactate (anaerobic)
Sb04g029630	SB04G029630.1	aspartic proteinase nepenthesin-1 precursor, putative	6PFRUCTPHOS-RXN	6-phosphofructokinase	2.7.1.11	GLYCOLYSIS	glycolysis I
Sb09g020590	SB09G020590.1	12-oxophytodienoate reductase	12-OXOPHYTODIENOATE-REDUCTASE-RXN	12-oxophytodienoate reductase	1.3.1.42	PWY-735	jasmonic acid biosynthesis
Sb04g029570	SB04G029570.1	endosomal P24A protein precursor, putative, expressed	NADH-DEHYDROG-RXN	NADH dehydrogenase (ubiquinone)	1.6.5.3	PWY-4302	aerobic respiration -- electron donor III
Sb04g029570	SB04G029570.1	endosomal P24A protein precursor, putative, expressed	NADH-DEHYDROG-RXN	NADH dehydrogenase (ubiquinone)	1.6.5.3	PWY-3781	aerobic respiration -- electron donor II
Sb07g020000	SB07G020000.1	diterpene phytoalexin precursor biosynthetic process pathway	RXN-7700		1.1.1.1	PWY-5079	phenylalanine degradation III
Sb07g020000	SB07G020000.1	diterpene phytoalexin precursor biosynthetic process pathway	RXN-6601		2.3.2.2	PWY-4041	&gamma;-glutamyl cycle
Sb07g020000	SB07G020000.1	tropinone reductase, putative	TROPINONE-REDUCTASE-RXN	Tropinone reductase	1.1.1.236	PWY-5318	calystegine biosynthesis
Sb07g020000	SB07G020000.1	dTDP-glucose 4,6-dehydratase	DTDPGLUCDEHYDRAT-RXN	dTDP-glucose 4,6-dehydratase	4.2.1.46	DTDPRHAMSYN-PWY	dTDP-L-rhamnose biosynthesis I
Sb07g020000	SB07G020000.1	2-oxoglutarate decarboxylase	RXN-7774		4.1.1.71	P105-PWY	TCA cycle variation I
Sb07g020000	SB07G020000.1	diterpene phytoalexin precursor biosynthetic process pathway	ALCOHOL-DEHYDROG-RXN		1.1.1.1	P127-PWY	ethanol fermentation to acetate
Sb07g020000	SB07G020000.1	diterpene phytoalexin precursor biosynthetic process pathway	ALCOHOL-DEHYDROG-RXN		1.1.1.1	FERMENTATION-PWY	mixed acid fermentation
Sb07g020000	SB07G020000.1	diterpene phytoalexin precursor biosynthetic process pathway	ALCOHOL-DEHYDROG-RXN		1.1.1.1	PWY-3801	sucrose degradation to ethanol and lactate (anaerobic)
Sb07g020000	SB07G020000.1	diterpene phytoalexin precursor biosynthetic process pathway	ALCOHOL-DEHYDROG-RXN		1.1.1.1	PWY66-21	oxidative ethanol degradation I
Sb07g020000	SB07G020000.1	1-aminocyclopropane-1-carboxylate synthase	4.4.1.14-RXN	1-aminocyclopropane-1-carboxylate synthase	4.4.1.14	ETHYL-PWY	ethylene biosynthesis from methionine
Sb07g020000	SB07G020000.1	1-aminocyclopropane-1-carboxylate synthase	4.4.1.14-RXN	1-aminocyclopropane-1-carboxylate synthase	4.4.1.14	PWY-4361	methionine salvage pathway
Sb07g020000	SB07G020000.1	diterpene phytoalexin precursor biosynthetic process pathway	RXN-7706		1.1.1.1	PWY-5082	methionine degradation III
Sb07g020000	SB07G020000.1	2-oxoglutarate decarboxylase	2-OXOGLUT-DECARBOX-RXN	2-oxoglutarate decarboxylase	4.1.1.71	MENAQUINONESYN-PWY	menaquinone biosynthesis
Sb07g020000	SB07G020000.1	hydroxymethylbilane synthase	OHMETHYLBILANESYN-RXN	Hydroxymethylbilane synthase	2.5.1.61	PWY-5188	tetrapyrrole biosynthesis I
Sb07g020000	SB07G020000.1	diterpene phytoalexin precursor biosynthetic process pathway	RXN-7694		1.1.1.1	PWY-5078	isoleucine degradation II
Sb07g020000	SB07G020000.1	diterpene phytoalexin precursor biosynthetic process pathway	RXN-7657		1.1.1.1	PWY-5057	valine degradation II
Sb07g020000	SB07G020000.1	diterpene phytoalexin precursor biosynthetic process pathway	RXN-7693		1.1.1.1	PWY-5076	leucine degradation III
Sb02g040160	SB02G040160.1	MYB305, putative	RXN-8635		1.11.1.7	PWY-5461	betanidin degradation
Sb01g032720	SB01G032720.1	gibberellin 20-oxidase	RXN1F-163		1.14.11.-	PWY-5070	gibberellin biosynthesis I (non C-3, non C-13 hydroxylation)
Sb01g032720	SB01G032720.1	gibberellin 20-oxidase	RXN-7589		1.14.11.-	PWY-5036	gibberellin biosynthesis II (early C-3 hydroxylation)
Sb01g032720	SB01G032720.1	naringenin,2-oxoglutarate 3-dioxygenase, putative	RXN1F-168		1.14.11.12	PWY-5035	gibberellin biosynthesis III (early C-13 hydroxylation)
Sb01g032720	SB01G032720.1	naringenin,2-oxoglutarate 3-dioxygenase, putative	RXN1F-170		1.14.11.15	PWY-5035	gibberellin biosynthesis III (early C-13 hydroxylation)
Sb01g032720	SB01G032720.1	gibberellin 20-oxidase	RXN1F-162		1.14.11.-	PWY-5070	gibberellin biosynthesis I (non C-3, non C-13 hydroxylation)
Sb01g032720	SB01G032720.1	gibberellin 20-oxidase	RXN-7590		1.14.11.-	PWY-5036	gibberellin biosynthesis II (early C-3 hydroxylation)
Sb01g032720	SB01G032720.1	gibberellin 20-oxidase	RXN1F-169		1.14.11.-	PWY-5035	gibberellin biosynthesis III (early C-13 hydroxylation)
Sb01g032720	SB01G032720.1	gibberellin 20-oxidase	RXN1F-167		1.14.11.-	PWY-5035	gibberellin biosynthesis III (early C-13 hydroxylation)
Sb01g032720	SB01G032720.1	gibberellin 20-oxidase	RXN-7624		1.14.11.-	PWY-5047	gibberellin biosynthesis IV (<i>Gibberella fujikuroi</i>)
Sb01g032720	SB01G032720.1	gibberellin 20-oxidase	RXN-7619		1.14.11.-	PWY-5047	gibberellin biosynthesis IV (<i>Gibberella fujikuroi</i>)
Sb01g032720	SB01G032720.1	leucoanthocyanidin dioxygenase, putative	RXN-602	Leucocyanidin oxygenase	1.14.11.-	PWY-5125	anthocyanin biosynthesis (pelargonidin 3-O-glucoside, cyanidin 3-O-glucoside)
Sb01g032720	SB01G032720.1	gibberellin 20-oxidase	RXN-7591		1.14.11.-	PWY-5036	gibberellin biosynthesis II (early C-3 hydroxylation)
Sb01g032720	SB01G032720.1	gibberellin 20-oxidase	RXN1F-101		1.14.11.-	PWY-5035	gibberellin biosynthesis III (early C-13 hydroxylation)
Sb01g032720	SB01G032720.1	gibberellin 20-oxidase	RXN1F-99		1.14.11.-	PWY-5070	gibberellin biosynthesis I (non C-3, non C-13 hydroxylation)
Sb01g032720	SB01G032720.1	flavonol synthase	RXN-527		1.14.11.23	PWY-3101	flavonol biosynthesis
Sb01g032720	SB01G032720.1	gibberellin 20-oxidase	RXN1F-164		1.14.11.-	PWY-5070	gibberellin biosynthesis I (non C-3, non C-13 hydroxylation)
Sb10g012750	SB10G012750.1	pyrophosphate--fructose 6-phosphate 1-phosphotransferase alpha subunit, putative, expressed	2.7.1.90-RXN	Diphosphate--fructose-6-phosphate 1-phosphotransferase	2.7.1.90	PWY-1042	glycolysis IV (plant cytosol)
Sb10g012750	SB10G012750.1	pyrophosphate--fructose 6-phosphate 1-phosphotransferase alpha subunit, putative, expressed	6PFRUCTPHOS-RXN	6-phosphofructokinase	2.7.1.11	ANAEROFRUCAT-PWY	fructose degradation to pyruvate and lactate (anaerobic)
Sb10g012750	SB10G012750.1	pyrophosphate--fructose 6-phosphate 1-phosphotransferase alpha subunit, putative, expressed	6PFRUCTPHOS-RXN	6-phosphofructokinase	2.7.1.11	PWY-1042	glycolysis IV (plant cytosol)
Sb10g012750	SB10G012750.1	pyrophosphate--fructose 6-phosphate 1-phosphotransferase alpha subunit, putative, expressed	6PFRUCTPHOS-RXN	6-phosphofructokinase	2.7.1.11	PWY-3801	sucrose degradation to ethanol and lactate (anaerobic)
Sb10g012750	SB10G012750.1	pyrophosphate--fructose 6-phosphate 1-phosphotransferase alpha subunit, putative, expressed	6PFRUCTPHOS-RXN	6-phosphofructokinase	2.7.1.11	GLYCOLYSIS	glycolysis I
Sb02g004550	SB02G004550.1	pyruvate kinase isozyme A, chloroplast precursor, putative, expressed	PEPDEPHOS-RXN	Pyruvate kinase	2.7.1.40	ANAEROFRUCAT-PWY	fructose degradation to pyruvate and lactate (anaerobic)
Sb02g004550	SB02G004550.1	pyruvate kinase isozyme A, chloroplast precursor, putative, expressed	PEPDEPHOS-RXN	Pyruvate kinase	2.7.1.40	ANARESP1-PWY	respiration (anaerobic)
Sb02g004550	SB02G004550.1	pyruvate kinase isozyme A, chloroplast precursor, putative, expressed	PEPDEPHOS-RXN	Pyruvate kinase	2.7.1.40	FERMENTATION-PWY	mixed acid fermentation
Sb02g004550	SB02G004550.1	pyruvate kinase isozyme A, chloroplast precursor, putative, expressed	PEPDEPHOS-RXN	Pyruvate kinase	2.7.1.40	PWY-1042	glycolysis IV (plant cytosol)
Sb02g004550	SB02G004550.1	pyruvate kinase isozyme A, chloroplast precursor, putative, expressed	PEPDEPHOS-RXN	Pyruvate kinase	2.7.1.40	PWY-3801	sucrose degradation to ethanol and lactate (anaerobic)
Sb02g004550	SB02G004550.1	pyruvate kinase isozyme A, chloroplast precursor, putative, expressed	PEPDEPHOS-RXN	Pyruvate kinase	2.7.1.40	GLYCOLYSIS	glycolysis I
Sb05g005853	SB05G005853.1	CC-NBS-LRR resistance protein MLA13, putative	SHIKIMATE-KINASE-RXN	shikimate-kinase	2.7.1.71	ARO-PWY	chorismate biosynthesis
Sb10g022300	SB10G022300.1	myrosinase precursor, putative, expressed	RXN-5341		3.2.1.21	PWY-3121	linamarin degradation
Sb10g022300	SB10G022300.1	myrosinase precursor, putative, expressed	RXN-8036		3.2.1.21	PWY-5176	coumarin biosynthesis (via 2-coumarate)
Sb10g022300	SB10G022300.1	UDP-glucose 4-epimerase	UDPGLUCEPIM-RXN	UDP-glucose 4-epimerase	5.1.3.2	PWY-3821	galactose degradation II
Sb10g022300	SB10G022300.1	UDP-glucose 4-epimerase	UDPGLUCEPIM-RXN	UDP-glucose 4-epimerase	5.1.3.2	P61-PWY	UDP-glucose conversion
Sb10g022300	SB10G022300.1	UDP-glucose 4-epimerase	UDPGLUCEPIM-RXN	UDP-glucose 4-epimerase	5.1.3.2	GALACTMETAB-PWY	UDP-galactose biosynthesis (salvage pathway from galactose using UDP-glucose)
Sb10g022300	SB10G022300.1	myrosinase precursor, putative, expressed	RXN-7082		3.2.1.21	PWY-4441	DIMBOA-glucoside degradation
Sb10g022300	SB10G022300.1	UDP-glucose 4-epimerase	UDP-N-ACETYLGLUCOSAMINE-4-EPIMERASE-RXN	UDP-N-acetylglucosamine 4-epimerase	5.1.3.7	UDPNACETYLGALSYN-PWY	UDP-<i>N</i>-acetylgalactosamine biosynthesis
Sb10g022300	SB10G022300.1	myrosinase precursor, putative, expressed	RXN-710		1.1.1.145	PWY-2582	brassinosteroid biosynthesis II
Sb10g005430	SB10G005430.1	glucose-6-phosphate isomerase	PGLUCISOM-RXN	Glucose-6-phosphate isomerase	5.3.1.9	PWY-622	starch biosynthesis
Sb10g005430	SB10G005430.1	glucose-6-phosphate isomerase	PGLUCISOM-RXN	Glucose-6-phosphate isomerase	5.3.1.9	GLUCONEO-PWY	gluconeogenesis
Sb10g005430	SB10G005430.1	glucose-6-phosphate isomerase	PGLUCISOM-RXN	Glucose-6-phosphate isomerase	5.3.1.9	PWY-621	sucrose degradation III
Sb10g005430	SB10G005430.1	glucose-6-phosphate isomerase	PGLUCISOM-RXN	Glucose-6-phosphate isomerase	5.3.1.9	PWY-882	ascorbate biosynthesis
Sb10g005430	SB10G005430.1	glucose-6-phosphate isomerase	PGLUCISOM-RXN	Glucose-6-phosphate isomerase	5.3.1.9	GLYCOLYSIS	glycolysis I
Sb10g005430	SB10G005430.1	glucose-6-phosphate isomerase	RXN-6182		5.3.1.9	PWY-3801	sucrose degradation to ethanol and lactate (anaerobic)
Sb06g032450	SB06G032450.1	protoporphyrinogen oxidase	PROTOPORGENOXI-RXN	Protoporphyrinogen oxidase	1.3.3.4	HEME-BIOSYNTHESIS-II	heme biosynthesis II
Sb06g032450	SB06G032450.1	protoporphyrinogen oxidase	PROTOPORGENOXI-RXN	Protoporphyrinogen oxidase	1.3.3.4	CHLOROPHYLL-SYN	chlorophyllide <i>a</i> biosynthesis
Sb06g032450	SB06G032450.1	polyamine oxidase, putative	SPERMIDINE-DEHYDROGENASE-RXN	Spermidine dehydrogenase	1.5.99.6	PWY-3981	&beta;-alanine biosynthesis I
Sb06g032450	SB06G032450.1	polyamine oxidase, putative	RXN-6421		1.5.3.11	PWY-3981	&beta;-alanine biosynthesis I
Sb06g030520	SB06G030520.1	aspartic proteinase nepenthesin-2 precursor, putative, expressed	ETHYL-RXN		1.14.17.4	ETHYL-PWY	ethylene biosynthesis from methionine
Sb04g027860	SB04G027860.1	monocopper oxidase-like protein SKS1 precursor, putative, expressed	NITRITE-REDUCTASE-CYTOCHROME-RXN	Nitrite reductase (cytochrome)	1.7.2.1	DENITRIFICATION-PWY	nitrate reduction I
Sb04g027860	SB04G027860.1	monocopper oxidase-like protein SKS1 precursor, putative, expressed	RIB5PISOM-RXN	Ribose 5-phosphate epimerase	5.3.1.6	GLUCONSUPER-PWY	superpathway of gluconate degradation
Sb04g027860	SB04G027860.1	monocopper oxidase-like protein SKS1 precursor, putative, expressed	RIB5PISOM-RXN	Ribose 5-phosphate epimerase	5.3.1.6	NONOXIPENT-PWY	pentose phosphate pathway (non-oxidative branch)
Sb04g027860	SB04G027860.1	monocopper oxidase-like protein SKS1 precursor, putative, expressed	RIB5PISOM-RXN	Ribose 5-phosphate epimerase	5.3.1.6	CALVIN-PWY	Calvin cycle
Sb03g038410	SB03G038410.1	LOB domain protein 25, putative, expressed	1.1.1.34-RXN	Hydroxymethylglutaryl-CoA reductase (NADPH)	1.1.1.34	PWY-922	mevalonate pathway
Sb01g030270	SB01G030270.1	strictosidine synthase precursor, putative, expressed	STRICTOSIDINE-SYNTHASE-RXN	Strictosidine synthase	4.3.3.2	PWY-5290	secologanin and strictosidine biosynthesis
Sb04g036980	SB04G036980.1	glutathione transferase	GSHTRAN-RXN	Glutathione transferase	2.5.1.18	PWY-4061	glutathione-mediated detoxification
Sb06g034240	SB06G034240.1	THISYN-PWY	RXN-7716		1.8.1.4	PWY-5084	2-keto glutarate dehydrogenase complex
Sb06g034240	SB06G034240.1	THISYN-PWY	RXN-8629		1.8.1.4	GLYCLEAV-PWY	glycine cleavage complex
Sb06g034240	SB06G034240.1	THISYN-PWY	GLYC3PDEHYDROG-RXN	Glycerol-3-phosphate dehydrogenase	1.1.99.5	AERESPDON-PWY	aerobic respiration -- electron donors reaction list
Sb06g034240	SB06G034240.1	THISYN-PWY	GLYC3PDEHYDROG-RXN	Glycerol-3-phosphate dehydrogenase	1.1.99.5	ANARESPDON-PWY	respiration (anaerobic)-- electron donors reaction list
Sb06g034240	SB06G034240.1	THISYN-PWY	GLYC3PDEHYDROG-RXN	Glycerol-3-phosphate dehydrogenase	1.1.99.5	PWY0-381	glycerol degradation I
Sb06g034240	SB06G034240.1	THISYN-PWY	RXN-6841		1.1.99.5	PWY-4261	glycerol degradation IV
Sb06g034240	SB06G034240.1	THISYN-PWY	RXN-7719		1.8.1.4	PWY-5046	branched-chain &alpha;-keto acid dehydrogenase complex
Sb06g034240	SB06G034240.1	THISYN-PWY	RXN0-1132		1.8.1.4	PYRUVDEHYD-PWY	pyruvate dehydrogenase complex
Sb04g008830	SB04G008830.1	expressed protein	CYTOCHROME-C-OXIDASE-RXN	Cytochrome-c oxidase	1.9.3.1	PWY-3781	aerobic respiration -- electron donor II
Sb01g029750	SB01G029750.2	branched-chain-amino-acid aminotransferase, putative, expressed	BRANCHED-CHAINAMINOTRANSFERILEU-RXN	Branched-chain amino acid aminotransferase	2.6.1.42	PWY-5078	isoleucine degradation II
Sb01g029750	SB01G029750.2	branched-chain-amino-acid aminotransferase, putative, expressed	BRANCHED-CHAINAMINOTRANSFERILEU-RXN	Branched-chain amino acid aminotransferase	2.6.1.42	ILEUDEG-PWY	isoleucine degradation I
Sb01g029750	SB01G029750.2	branched-chain-amino-acid aminotransferase, putative, expressed	BRANCHED-CHAINAMINOTRANSFERILEU-RXN	Branched-chain amino acid aminotransferase	2.6.1.42	ILEUSYN-PWY	isoleucine biosynthesis from threonine
Sb01g029750	SB01G029750.2	branched-chain-amino-acid aminotransferase, putative, expressed	BRANCHED-CHAINAMINOTRANSFERVAL-RXN	Branched-chain amino acid aminotransferase	2.6.1.42	PWY-3921	pantothenate biosynthesis II
Sb01g029750	SB01G029750.2	branched-chain-amino-acid aminotransferase, putative, expressed	BRANCHED-CHAINAMINOTRANSFERVAL-RXN	Branched-chain amino acid aminotransferase	2.6.1.42	PWY-5057	valine degradation II
Sb01g029750	SB01G029750.2	branched-chain-amino-acid aminotransferase, putative, expressed	BRANCHED-CHAINAMINOTRANSFERVAL-RXN	Branched-chain amino acid aminotransferase	2.6.1.42	PANTO-PWY	pantothenate biosynthesis I
Sb01g029750	SB01G029750.2	branched-chain-amino-acid aminotransferase, putative, expressed	BRANCHED-CHAINAMINOTRANSFERVAL-RXN	Branched-chain amino acid aminotransferase	2.6.1.42	VALDEG-PWY	valine degradation I
Sb01g029750	SB01G029750.2	branched-chain-amino-acid aminotransferase, putative, expressed	BRANCHED-CHAINAMINOTRANSFERVAL-RXN	Branched-chain amino acid aminotransferase	2.6.1.42	VALSYN-PWY	valine biosynthesis
Sb01g029750	SB01G029750.2	branched-chain-amino-acid aminotransferase, putative, expressed	BRANCHED-CHAINAMINOTRANSFERLEU-RXN	Branched-chain amino acid aminotransferase	2.6.1.42	LEUSYN-PWY	leucine biosynthesis
Sb01g029750	SB01G029750.2	branched-chain-amino-acid aminotransferase, putative, expressed	BRANCHED-CHAINAMINOTRANSFERLEU-RXN	Branched-chain amino acid aminotransferase	2.6.1.42	PWY-5076	leucine degradation III
Sb01g029750	SB01G029750.2	branched-chain-amino-acid aminotransferase, putative, expressed	BRANCHED-CHAINAMINOTRANSFERLEU-RXN	Branched-chain amino acid aminotransferase	2.6.1.42	LEU-DEG2-PWY	leucine degradation I
Sb01g016760	SB01G016760.1	dirigent-like protein pDIR3, putative	6PFRUCTPHOS-RXN	6-phosphofructokinase	2.7.1.11	ANAEROFRUCAT-PWY	fructose degradation to pyruvate and lactate (anaerobic)
Sb01g016760	SB01G016760.1	dirigent-like protein pDIR3, putative	6PFRUCTPHOS-RXN	6-phosphofructokinase	2.7.1.11	PWY-1042	glycolysis IV (plant cytosol)
Sb01g016760	SB01G016760.1	dirigent-like protein pDIR3, putative	6PFRUCTPHOS-RXN	6-phosphofructokinase	2.7.1.11	PWY-3801	sucrose degradation to ethanol and lactate (anaerobic)
Sb01g016760	SB01G016760.1	dirigent-like protein pDIR3, putative	6PFRUCTPHOS-RXN	6-phosphofructokinase	2.7.1.11	GLYCOLYSIS	glycolysis I
Sb06g030920	SB06G030920.1	D-3-phosphoglycerate dehydrogenase, chloroplast precursor, putative, expressed	PGLYCDEHYDROG-RXN	Phosphoglycerate dehydrogenase	1.1.1.95	SERSYN-PWY	serine biosynthesis
Sb06g023780	SB06G023780.1	12-oxophytodienoate reductase	12-OXOPHYTODIENOATE-REDUCTASE-RXN	12-oxophytodienoate reductase	1.3.1.42	PWY-735	jasmonic acid biosynthesis
Sb05g005150	SB05G005150.1	dirigent-like protein pDIR3, putative	6PFRUCTPHOS-RXN	6-phosphofructokinase	2.7.1.11	ANAEROFRUCAT-PWY	fructose degradation to pyruvate and lactate (anaerobic)
Sb05g005150	SB05G005150.1	dirigent-like protein pDIR3, putative	6PFRUCTPHOS-RXN	6-phosphofructokinase	2.7.1.11	PWY-1042	glycolysis IV (plant cytosol)
Sb05g005150	SB05G005150.1	dirigent-like protein pDIR3, putative	6PFRUCTPHOS-RXN	6-phosphofructokinase	2.7.1.11	PWY-3801	sucrose degradation to ethanol and lactate (anaerobic)
Sb05g005150	SB05G005150.1	dirigent-like protein pDIR3, putative	6PFRUCTPHOS-RXN	6-phosphofructokinase	2.7.1.11	GLYCOLYSIS	glycolysis I
Sb10g009360	SB10G009360.1	PENTOSE-P-PWY	3-HYDROXYISOBUTYRATE-DEHYDROGENASE-RXN	3-hydroxyisobutyrate dehydrogenase	1.1.1.31	VALDEG-PWY	valine degradation I
Sb10g009360	SB10G009360.1	PENTOSE-P-PWY	6PGLUCONDEHYDROG-RXN	Phosphogluconate dehydrogenase (decarboxylating)	1.1.1.44	OXIDATIVEPENT-PWY	pentose phosphate pathway (oxidative branch)
Sb10g009360	SB10G009360.1	PENTOSE-P-PWY	6PGLUCONDEHYDROG-RXN	Phosphogluconate dehydrogenase (decarboxylating)	1.1.1.44	GLUCONSUPER-PWY	superpathway of gluconate degradation
Sb10g009360	SB10G009360.1	PENTOSE-P-PWY	F16ALDOLASE-RXN	Fructose-bisphosphate aldolase	4.1.2.13	ANAEROFRUCAT-PWY	fructose degradation to pyruvate and lactate (anaerobic)
Sb10g009360	SB10G009360.1	PENTOSE-P-PWY	F16ALDOLASE-RXN	Fructose-bisphosphate aldolase	4.1.2.13	P185-PWY	xylulose-monophosphate cycle
Sb10g009360	SB10G009360.1	PENTOSE-P-PWY	F16ALDOLASE-RXN	Fructose-bisphosphate aldolase	4.1.2.13	GLUCONEO-PWY	gluconeogenesis
Sb10g009360	SB10G009360.1	PENTOSE-P-PWY	F16ALDOLASE-RXN	Fructose-bisphosphate aldolase	4.1.2.13	PWY-1042	glycolysis IV (plant cytosol)
Sb10g009360	SB10G009360.1	PENTOSE-P-PWY	F16ALDOLASE-RXN	Fructose-bisphosphate aldolase	4.1.2.13	CALVIN-PWY	Calvin cycle
Sb10g009360	SB10G009360.1	PENTOSE-P-PWY	F16ALDOLASE-RXN	Fructose-bisphosphate aldolase	4.1.2.13	PWY-3801	sucrose degradation to ethanol and lactate (anaerobic)
Sb10g009360	SB10G009360.1	PENTOSE-P-PWY	F16ALDOLASE-RXN	Fructose-bisphosphate aldolase	4.1.2.13	GLYCOLYSIS	glycolysis I
Sb01g000650	SB01G000650.1	gibberellin 20-oxidase	RXN1F-162		1.14.11.-	PWY-5070	gibberellin biosynthesis I (non C-3, non C-13 hydroxylation)
Sb01g000650	SB01G000650.1	naringenin,2-oxoglutarate 3-dioxygenase, putative	RXN1F-170		1.14.11.15	PWY-5035	gibberellin biosynthesis III (early C-13 hydroxylation)
Sb01g000650	SB01G000650.1	gibberellin 20-oxidase	RXN-7624		1.14.11.-	PWY-5047	gibberellin biosynthesis IV (<i>Gibberella fujikuroi</i>)
Sb01g000650	SB01G000650.1	gibberellin 20-oxidase	RXN-7591		1.14.11.-	PWY-5036	gibberellin biosynthesis II (early C-3 hydroxylation)
Sb01g000650	SB01G000650.1	gibberellin 20-oxidase	RXN1F-163		1.14.11.-	PWY-5070	gibberellin biosynthesis I (non C-3, non C-13 hydroxylation)
Sb01g000650	SB01G000650.1	gibberellin 20-oxidase	RXN-7590		1.14.11.-	PWY-5036	gibberellin biosynthesis II (early C-3 hydroxylation)
Sb01g000650	SB01G000650.1	gibberellin 20-oxidase	RXN1F-169		1.14.11.-	PWY-5035	gibberellin biosynthesis III (early C-13 hydroxylation)
Sb01g000650	SB01G000650.1	flavonol synthase	RXN-527		1.14.11.23	PWY-3101	flavonol biosynthesis
Sb01g000650	SB01G000650.1	gibberellin 20-oxidase	RXN1F-99		1.14.11.-	PWY-5070	gibberellin biosynthesis I (non C-3, non C-13 hydroxylation)
Sb01g000650	SB01G000650.1	leucoanthocyanidin dioxygenase, putative	RXN-602	Leucocyanidin oxygenase	1.14.11.-	PWY-5125	anthocyanin biosynthesis (pelargonidin 3-O-glucoside, cyanidin 3-O-glucoside)
Sb01g000650	SB01G000650.1	naringenin,2-oxoglutarate 3-dioxygenase, putative	RXN1F-168		1.14.11.12	PWY-5035	gibberellin biosynthesis III (early C-13 hydroxylation)
Sb01g000650	SB01G000650.1	gibberellin 20-oxidase	RXN-7619		1.14.11.-	PWY-5047	gibberellin biosynthesis IV (<i>Gibberella fujikuroi</i>)
Sb01g000650	SB01G000650.1	gibberellin 20-oxidase	RXN-7589		1.14.11.-	PWY-5036	gibberellin biosynthesis II (early C-3 hydroxylation)
Sb01g000650	SB01G000650.1	gibberellin 20-oxidase	RXN1F-167		1.14.11.-	PWY-5035	gibberellin biosynthesis III (early C-13 hydroxylation)
Sb01g000650	SB01G000650.1	gibberellin 20-oxidase	RXN1F-101		1.14.11.-	PWY-5035	gibberellin biosynthesis III (early C-13 hydroxylation)
Sb01g000650	SB01G000650.1	gibberellin 20-oxidase	RXN1F-164		1.14.11.-	PWY-5070	gibberellin biosynthesis I (non C-3, non C-13 hydroxylation)
Sb02g011220	SB02G011220.1	UDP-glycosyltransferase	RXN-4730		2.4.1.-	PWY-2901	cytokinins 9-<i>N</i>-glucoside biosynthesis
Sb02g011220	SB02G011220.1	UDP-glycosyltransferase	RXN-4734		2.4.1.-	PWY-2901	cytokinins 9-<i>N</i>-glucoside biosynthesis
Sb02g011220	SB02G011220.1	UDP-glycosyltransferase	RXN-4723		2.4.1.203	PWY-2902	cytokinins-<i>O</i>-glucoside biosynthesis
Sb02g011220	SB02G011220.1	UDP-glycosyltransferase	RXN-4722		2.4.1.-	PWY-2901	cytokinins 9-<i>N</i>-glucoside biosynthesis
Sb02g011220	SB02G011220.1	UDP-glycosyltransferase	RXN-4721		2.4.1.-	PWY-2881	cytokinins 7-<i>N</i>-glucoside biosynthesis
Sb02g011220	SB02G011220.1	UDP-glycosyltransferase	RXN-4724		2.4.1.-	PWY-2881	cytokinins 7-<i>N</i>-glucoside biosynthesis
Sb02g011220	SB02G011220.1	UDP-glycosyltransferase	RXN-4737		2.4.1.-	PWY-2902	cytokinins-<i>O</i>-glucoside biosynthesis
Sb02g011220	SB02G011220.1	UDP-glycosyltransferase	RXN-4731		2.4.1.-	PWY-2881	cytokinins 7-<i>N</i>-glucoside biosynthesis
Sb02g011220	SB02G011220.1	ATPase, coupled to transmembrane movement of substances, putative, expressed	GLYCINE--TRNA-LIGASE-RXN	Glycine--tRNA ligase	6.1.1.14	TRNA-CHARGING-PWY	tRNA charging pathway
Sb02g011220	SB02G011220.1	UDP-glycosyltransferase	RXN-4727		2.4.1.-	PWY-2881	cytokinins 7-<i>N</i>-glucoside biosynthesis
Sb02g011220	SB02G011220.1	UDP-glycosyltransferase	RXN-4732		2.4.1.-	PWY-2901	cytokinins 9-<i>N</i>-glucoside biosynthesis
Sb02g011220	SB02G011220.1	UDP-glycosyltransferase	RXN-4728		2.4.1.-	PWY-2901	cytokinins 9-<i>N</i>-glucoside biosynthesis
Sb02g011220	SB02G011220.1	UDP-glycosyltransferase	RXN-4729		2.4.1.-	PWY-2881	cytokinins 7-<i>N</i>-glucoside biosynthesis
Sb02g011220	SB02G011220.1	UDP-glycosyltransferase	RXN-4733		2.4.1.-	PWY-2881	cytokinins 7-<i>N</i>-glucoside biosynthesis
Sb02g011220	SB02G011220.1	UDP-glycosyltransferase	RXN-4736		2.4.1.-	PWY-2881	cytokinins 7-<i>N</i>-glucoside biosynthesis
Sb02g011220	SB02G011220.1	UDP-glycosyltransferase	RXN-4725		2.4.1.-	PWY-2901	cytokinins 9-<i>N</i>-glucoside biosynthesis
Sb02g011220	SB02G011220.1	UDP-glycosyltransferase	RXN-4726		2.4.1.-	PWY-2902	cytokinins-<i>O</i>-glucoside biosynthesis
Sb02g011220	SB02G011220.1	UDP-glycosyltransferase	RXN-4735		2.4.1.215	PWY-2902	cytokinins-<i>O</i>-glucoside biosynthesis
Sb08g007650	SB08G007650.1	UDP-glucose 4-epimerase	UDP-N-ACETYLGLUCOSAMINE-4-EPIMERASE-RXN	UDP-N-acetylglucosamine 4-epimerase	5.1.3.7	UDPNACETYLGALSYN-PWY	UDP-<i>N</i>-acetylgalactosamine biosynthesis
Sb08g007650	SB08G007650.1	myrosinase precursor, putative, expressed	RXN-7082		3.2.1.21	PWY-4441	DIMBOA-glucoside degradation
Sb08g007650	SB08G007650.1	myrosinase precursor, putative, expressed	RXN-8036		3.2.1.21	PWY-5176	coumarin biosynthesis (via 2-coumarate)
Sb08g007650	SB08G007650.1	myrosinase precursor, putative, expressed	RXN-5341		3.2.1.21	PWY-3121	linamarin degradation
Sb08g007650	SB08G007650.1	myrosinase precursor, putative, expressed	RXN-710		1.1.1.145	PWY-2582	brassinosteroid biosynthesis II
Sb08g007650	SB08G007650.1	UDP-glucose 4-epimerase	UDPGLUCEPIM-RXN	UDP-glucose 4-epimerase	5.1.3.2	PWY-3821	galactose degradation II
Sb08g007650	SB08G007650.1	UDP-glucose 4-epimerase	UDPGLUCEPIM-RXN	UDP-glucose 4-epimerase	5.1.3.2	P61-PWY	UDP-glucose conversion
Sb08g007650	SB08G007650.1	UDP-glucose 4-epimerase	UDPGLUCEPIM-RXN	UDP-glucose 4-epimerase	5.1.3.2	GALACTMETAB-PWY	UDP-galactose biosynthesis (salvage pathway from galactose using UDP-glucose)
Sb04g005360	SB04G005360.1	GMP synthase (glutamine-hydrolyzing)	GMP-SYN-NH3-RXN	GMP synthetase	6.3.4.1	DENOVOPURINE2-PWY	purine nucleotides <i>de novo</i> biosynthesis I
Sb04g005360	SB04G005360.1	GMP synthase (glutamine-hydrolyzing)	GMP-SYN-NH3-RXN	GMP synthetase	6.3.4.1	PWY-5043	salvage pathways of purine nucleosides II (plant)
Sb04g005360	SB04G005360.1	GMP synthase (glutamine-hydrolyzing)	GMP-SYN-GLUT-RXN	GMP synthetase (glutamine-hydrolysing)	6.3.5.2	DENOVOPURINE2-PWY	purine nucleotides <i>de novo</i> biosynthesis I
Sb04g005360	SB04G005360.1	GMP synthase (glutamine-hydrolyzing)	GMP-SYN-GLUT-RXN	GMP synthetase (glutamine-hydrolysing)	6.3.5.2	PWY-841	purine nucleotides <i>de novo</i> biosynthesis II
Sb04g005360	SB04G005360.1	anthranilate synthase	ANTHRANSYN-RXN	Anthranilate synthase	4.1.3.27	TRPSYN-PWY	tryptophan biosynthesis
Sb07g002870	SB07G002870.1	basic blue protein precursor, putative, expressed	RXN-6601		2.3.2.2	PWY-4041	&gamma;-glutamyl cycle
Sb02g036310	SB02G036310.1	D-xylose-proton symporter, putative, expressed	RXN-6182		5.3.1.9	PWY-3801	sucrose degradation to ethanol and lactate (anaerobic)
Sb02g036310	SB02G036310.1	D-xylose-proton symporter, putative, expressed	6PFRUCTPHOS-RXN	6-phosphofructokinase	2.7.1.11	ANAEROFRUCAT-PWY	fructose degradation to pyruvate and lactate (anaerobic)
Sb02g036310	SB02G036310.1	D-xylose-proton symporter, putative, expressed	6PFRUCTPHOS-RXN	6-phosphofructokinase	2.7.1.11	PWY-1042	glycolysis IV (plant cytosol)
Sb02g036310	SB02G036310.1	D-xylose-proton symporter, putative, expressed	6PFRUCTPHOS-RXN	6-phosphofructokinase	2.7.1.11	PWY-3801	sucrose degradation to ethanol and lactate (anaerobic)
Sb02g036310	SB02G036310.1	D-xylose-proton symporter, putative, expressed	6PFRUCTPHOS-RXN	6-phosphofructokinase	2.7.1.11	GLYCOLYSIS	glycolysis I
Sb02g036310	SB02G036310.1	D-xylose-proton symporter, putative, expressed	RXN-8635		1.11.1.7	PWY-5461	betanidin degradation
Sb02g036310	SB02G036310.1	D-xylose-proton symporter, putative, expressed	PGLUCISOM-RXN	Glucose-6-phosphate isomerase	5.3.1.9	PWY-622	starch biosynthesis
Sb02g036310	SB02G036310.1	D-xylose-proton symporter, putative, expressed	PGLUCISOM-RXN	Glucose-6-phosphate isomerase	5.3.1.9	GLUCONEO-PWY	gluconeogenesis
Sb02g036310	SB02G036310.1	D-xylose-proton symporter, putative, expressed	PGLUCISOM-RXN	Glucose-6-phosphate isomerase	5.3.1.9	PWY-621	sucrose degradation III
Sb02g036310	SB02G036310.1	D-xylose-proton symporter, putative, expressed	PGLUCISOM-RXN	Glucose-6-phosphate isomerase	5.3.1.9	PWY-882	ascorbate biosynthesis
Sb02g036310	SB02G036310.1	D-xylose-proton symporter, putative, expressed	PGLUCISOM-RXN	Glucose-6-phosphate isomerase	5.3.1.9	GLYCOLYSIS	glycolysis I
Sb02g036310	SB02G036310.1	D-xylose-proton symporter, putative, expressed	HOMOSERKIN-RXN	Homoserine kinase	2.7.1.39	PWY-702	methionine biosynthesis II
Sb02g036310	SB02G036310.1	D-xylose-proton symporter, putative, expressed	HOMOSERKIN-RXN	Homoserine kinase	2.7.1.39	HOMOSER-THRESYN-PWY	threonine biosynthesis from homoserine
Sb07g027700	SB07G027700.1	hydroxymethylbilane synthase	OHMETHYLBILANESYN-RXN	Hydroxymethylbilane synthase	2.5.1.61	PWY-5188	tetrapyrrole biosynthesis I
Sb07g027700	SB07G027700.1	diterpene phytoalexin precursor biosynthetic process pathway	ALCOHOL-DEHYDROG-RXN		1.1.1.1	P127-PWY	ethanol fermentation to acetate
Sb07g027700	SB07G027700.1	diterpene phytoalexin precursor biosynthetic process pathway	ALCOHOL-DEHYDROG-RXN		1.1.1.1	FERMENTATION-PWY	mixed acid fermentation
Sb07g027700	SB07G027700.1	diterpene phytoalexin precursor biosynthetic process pathway	ALCOHOL-DEHYDROG-RXN		1.1.1.1	PWY-3801	sucrose degradation to ethanol and lactate (anaerobic)
Sb07g027700	SB07G027700.1	diterpene phytoalexin precursor biosynthetic process pathway	ALCOHOL-DEHYDROG-RXN		1.1.1.1	PWY66-21	oxidative ethanol degradation I
Sb07g027700	SB07G027700.1	diterpene phytoalexin precursor biosynthetic process pathway	RXN-7706		1.1.1.1	PWY-5082	methionine degradation III
Sb07g027700	SB07G027700.1	2-oxoglutarate decarboxylase	RXN-7774		4.1.1.71	P105-PWY	TCA cycle variation I
Sb07g027700	SB07G027700.1	diterpene phytoalexin precursor biosynthetic process pathway	RXN-7657		1.1.1.1	PWY-5057	valine degradation II
Sb07g027700	SB07G027700.1	2-oxoglutarate decarboxylase	2-OXOGLUT-DECARBOX-RXN	2-oxoglutarate decarboxylase	4.1.1.71	MENAQUINONESYN-PWY	menaquinone biosynthesis
Sb07g027700	SB07G027700.1	diterpene phytoalexin precursor biosynthetic process pathway	RXN-7693		1.1.1.1	PWY-5076	leucine degradation III
Sb07g027700	SB07G027700.1	diterpene phytoalexin precursor biosynthetic process pathway	RXN-7694		1.1.1.1	PWY-5078	isoleucine degradation II
Sb07g027700	SB07G027700.1	tropinone reductase, putative	TROPINONE-REDUCTASE-RXN	Tropinone reductase	1.1.1.236	PWY-5318	calystegine biosynthesis
Sb07g027700	SB07G027700.1	1-aminocyclopropane-1-carboxylate synthase	4.4.1.14-RXN	1-aminocyclopropane-1-carboxylate synthase	4.4.1.14	ETHYL-PWY	ethylene biosynthesis from methionine
Sb07g027700	SB07G027700.1	1-aminocyclopropane-1-carboxylate synthase	4.4.1.14-RXN	1-aminocyclopropane-1-carboxylate synthase	4.4.1.14	PWY-4361	methionine salvage pathway
Sb07g027700	SB07G027700.1	diterpene phytoalexin precursor biosynthetic process pathway	RXN-6601		2.3.2.2	PWY-4041	&gamma;-glutamyl cycle
Sb07g027700	SB07G027700.1	diterpene phytoalexin precursor biosynthetic process pathway	RXN-7700		1.1.1.1	PWY-5079	phenylalanine degradation III
Sb07g027700	SB07G027700.1	dTDP-glucose 4,6-dehydratase	DTDPGLUCDEHYDRAT-RXN	dTDP-glucose 4,6-dehydratase	4.2.1.46	DTDPRHAMSYN-PWY	dTDP-L-rhamnose biosynthesis I
Sb10g002770	SB10G002770.1	D-xylose-proton symporter, putative, expressed	6PFRUCTPHOS-RXN	6-phosphofructokinase	2.7.1.11	ANAEROFRUCAT-PWY	fructose degradation to pyruvate and lactate (anaerobic)
Sb10g002770	SB10G002770.1	D-xylose-proton symporter, putative, expressed	6PFRUCTPHOS-RXN	6-phosphofructokinase	2.7.1.11	PWY-1042	glycolysis IV (plant cytosol)
Sb10g002770	SB10G002770.1	D-xylose-proton symporter, putative, expressed	6PFRUCTPHOS-RXN	6-phosphofructokinase	2.7.1.11	PWY-3801	sucrose degradation to ethanol and lactate (anaerobic)
Sb10g002770	SB10G002770.1	D-xylose-proton symporter, putative, expressed	6PFRUCTPHOS-RXN	6-phosphofructokinase	2.7.1.11	GLYCOLYSIS	glycolysis I
Sb10g002770	SB10G002770.1	D-xylose-proton symporter, putative, expressed	HOMOSERKIN-RXN	Homoserine kinase	2.7.1.39	PWY-702	methionine biosynthesis II
Sb10g002770	SB10G002770.1	D-xylose-proton symporter, putative, expressed	HOMOSERKIN-RXN	Homoserine kinase	2.7.1.39	HOMOSER-THRESYN-PWY	threonine biosynthesis from homoserine
Sb10g002770	SB10G002770.1	D-xylose-proton symporter, putative, expressed	PGLUCISOM-RXN	Glucose-6-phosphate isomerase	5.3.1.9	PWY-622	starch biosynthesis
Sb10g002770	SB10G002770.1	D-xylose-proton symporter, putative, expressed	PGLUCISOM-RXN	Glucose-6-phosphate isomerase	5.3.1.9	GLUCONEO-PWY	gluconeogenesis
Sb10g002770	SB10G002770.1	D-xylose-proton symporter, putative, expressed	PGLUCISOM-RXN	Glucose-6-phosphate isomerase	5.3.1.9	PWY-621	sucrose degradation III
Sb10g002770	SB10G002770.1	D-xylose-proton symporter, putative, expressed	PGLUCISOM-RXN	Glucose-6-phosphate isomerase	5.3.1.9	PWY-882	ascorbate biosynthesis
Sb10g002770	SB10G002770.1	D-xylose-proton symporter, putative, expressed	PGLUCISOM-RXN	Glucose-6-phosphate isomerase	5.3.1.9	GLYCOLYSIS	glycolysis I
Sb10g002770	SB10G002770.1	D-xylose-proton symporter, putative, expressed	RXN-6182		5.3.1.9	PWY-3801	sucrose degradation to ethanol and lactate (anaerobic)
Sb10g002770	SB10G002770.1	D-xylose-proton symporter, putative, expressed	RXN-8635		1.11.1.7	PWY-5461	betanidin degradation
Sb04g032260	SB04G032260.2	lipase	TRIACYLGLYCEROL-LIPASE-RXN	Triacylglycerol lipase	3.1.1.3	LIPAS-PWY	triacylglycerol degradation
Sb01g004915	SB01G004915.1	homeobox domain containing protein, expressed	1.10.2.2-RXN	Ubiquinol--cytochrome c reductase	1.10.2.2	PWY-3781	aerobic respiration -- electron donor II
Sb07g002070	SB07G002070.2	iron ion binding	SUCC-FUM-OXRED-RXN	Succinate dehydrogenase	1.3.99.1	P23-PWY	reductive TCA cycle I
Sb07g002070	SB07G002070.2	iron ion binding	SUCC-FUM-OXRED-RXN	Succinate dehydrogenase	1.3.99.1	P105-PWY	TCA cycle variation I
Sb07g002070	SB07G002070.2	iron ion binding	SUCCINATE-DEHYDROGENASE-UBIQUINONE-RXN	Succinate dehydrogenase (ubiquinone)	1.3.5.1	AERESPDON-PWY	aerobic respiration -- electron donors reaction list
Sb07g002070	SB07G002070.2	iron ion binding	SUCCINATE-DEHYDROGENASE-UBIQUINONE-RXN	Succinate dehydrogenase (ubiquinone)	1.3.5.1	TCA	TCA cycle
Sb07g002070	SB07G002070.2	iron ion binding	SUCCINATE-DEHYDROGENASE-UBIQUINONE-RXN	Succinate dehydrogenase (ubiquinone)	1.3.5.1	PWY-4302	aerobic respiration -- electron donor III
Sb07g002070	SB07G002070.2	iron ion binding	SUCCINATE-DEHYDROGENASE-UBIQUINONE-RXN	Succinate dehydrogenase (ubiquinone)	1.3.5.1	PWY-3781	aerobic respiration -- electron donor II
Sb03g008600	SB03G008600.1	cation cation antiporter, putative, expressed	CYTOCHROME-C-OXIDASE-RXN	Cytochrome-c oxidase	1.9.3.1	PWY-3781	aerobic respiration -- electron donor II
Sb09g019930	SB09G019930.2	lipid biosynthetic process	PYRUVATEORTHOPHOSPHATE-DIKINASE-RXN	Pyruvate,phosphate dikinase	2.7.9.1	PWY-241	C4 photosynthetic carbon assimilation cycle
Sb09g019930	SB09G019930.2	pyruvate, water dikinase	PEPSYNTH-RXN	Pyruvate,water dikinase	2.7.9.2	GLUCONEO-PWY	gluconeogenesis
Sb09g019930	SB09G019930.2	pyruvate, water dikinase	PEPSYNTH-RXN	Pyruvate,water dikinase	2.7.9.2	P23-PWY	reductive TCA cycle I
Sb09g019930	SB09G019930.2	pyruvate, water dikinase	PEPSYNTH-RXN	Pyruvate,water dikinase	2.7.9.2	GLYCOLYSIS	glycolysis I
Sb02g034140	SB02G034140.1	UDP-glycosyltransferase	RXN-4731		2.4.1.-	PWY-2881	cytokinins 7-<i>N</i>-glucoside biosynthesis
Sb02g034140	SB02G034140.1	UDP-glycosyltransferase	RXN-4736		2.4.1.-	PWY-2881	cytokinins 7-<i>N</i>-glucoside biosynthesis
Sb02g034140	SB02G034140.1	UDP-glycosyltransferase	RXN-4728		2.4.1.-	PWY-2901	cytokinins 9-<i>N</i>-glucoside biosynthesis
Sb02g034140	SB02G034140.1	UDP-glycosyltransferase	RXN-4723		2.4.1.203	PWY-2902	cytokinins-<i>O</i>-glucoside biosynthesis
Sb02g034140	SB02G034140.1	UDP-glycosyltransferase	RXN-4725		2.4.1.-	PWY-2901	cytokinins 9-<i>N</i>-glucoside biosynthesis
Sb02g034140	SB02G034140.1	UDP-glycosyltransferase	RXN-4727		2.4.1.-	PWY-2881	cytokinins 7-<i>N</i>-glucoside biosynthesis
Sb02g034140	SB02G034140.1	UDP-glycosyltransferase	RXN-4730		2.4.1.-	PWY-2901	cytokinins 9-<i>N</i>-glucoside biosynthesis
Sb02g034140	SB02G034140.1	UDP-glycosyltransferase	RXN-4726		2.4.1.-	PWY-2902	cytokinins-<i>O</i>-glucoside biosynthesis
Sb02g034140	SB02G034140.1	UDP-glycosyltransferase	RXN-4724		2.4.1.-	PWY-2881	cytokinins 7-<i>N</i>-glucoside biosynthesis
Sb02g034140	SB02G034140.1	UDP-glycosyltransferase	RXN-4722		2.4.1.-	PWY-2901	cytokinins 9-<i>N</i>-glucoside biosynthesis
Sb02g034140	SB02G034140.1	UDP-glycosyltransferase	RXN-4729		2.4.1.-	PWY-2881	cytokinins 7-<i>N</i>-glucoside biosynthesis
Sb02g034140	SB02G034140.1	UDP-glycosyltransferase	RXN-4732		2.4.1.-	PWY-2901	cytokinins 9-<i>N</i>-glucoside biosynthesis
Sb02g034140	SB02G034140.1	UDP-glycosyltransferase	RXN-4735		2.4.1.215	PWY-2902	cytokinins-<i>O</i>-glucoside biosynthesis
Sb02g034140	SB02G034140.1	UDP-glycosyltransferase	RXN-4721		2.4.1.-	PWY-2881	cytokinins 7-<i>N</i>-glucoside biosynthesis
Sb02g034140	SB02G034140.1	UDP-glycosyltransferase	RXN-4737		2.4.1.-	PWY-2902	cytokinins-<i>O</i>-glucoside biosynthesis
Sb02g034140	SB02G034140.1	UDP-glycosyltransferase	RXN-4734		2.4.1.-	PWY-2901	cytokinins 9-<i>N</i>-glucoside biosynthesis
Sb02g034140	SB02G034140.1	UDP-glycosyltransferase	RXN-4733		2.4.1.-	PWY-2881	cytokinins 7-<i>N</i>-glucoside biosynthesis
Sb02g034140	SB02G034140.1	ATPase, coupled to transmembrane movement of substances, putative, expressed	GLYCINE--TRNA-LIGASE-RXN	Glycine--tRNA ligase	6.1.1.14	TRNA-CHARGING-PWY	tRNA charging pathway
Sb02g025100	SB02G025100.1	GMP synthase (glutamine-hydrolyzing)	GMP-SYN-GLUT-RXN	GMP synthetase (glutamine-hydrolysing)	6.3.5.2	DENOVOPURINE2-PWY	purine nucleotides <i>de novo</i> biosynthesis I
Sb02g025100	SB02G025100.1	GMP synthase (glutamine-hydrolyzing)	GMP-SYN-GLUT-RXN	GMP synthetase (glutamine-hydrolysing)	6.3.5.2	PWY-841	purine nucleotides <i>de novo</i> biosynthesis II
Sb02g025100	SB02G025100.1	anthranilate synthase	ANTHRANSYN-RXN	Anthranilate synthase	4.1.3.27	TRPSYN-PWY	tryptophan biosynthesis
Sb02g025100	SB02G025100.1	GMP synthase (glutamine-hydrolyzing)	GMP-SYN-NH3-RXN	GMP synthetase	6.3.4.1	DENOVOPURINE2-PWY	purine nucleotides <i>de novo</i> biosynthesis I
Sb02g025100	SB02G025100.1	GMP synthase (glutamine-hydrolyzing)	GMP-SYN-NH3-RXN	GMP synthetase	6.3.4.1	PWY-5043	salvage pathways of purine nucleosides II (plant)
[truncated: 25,592 more rows]

## Sheet: Additional genes description in
gene_name	transcript_name	enzyme_name	reaction_id	reaction_name	ec	pathway_id	pathway_name
Sb01g015190	Sb01g015190.1	L-asparaginase 3 precursor, putative, expressed	6PFRUCTPHOS-RXN	6-phosphofructokinase	2.7.1.11	ANAEROFRUCAT-PWY	fructose degradation to pyruvate and lactate (anaerobic)
Sb01g015190	Sb01g015190.1	L-asparaginase 3 precursor, putative, expressed	6PFRUCTPHOS-RXN	6-phosphofructokinase	2.7.1.11	PWY-1042	glycolysis IV (plant cytosol)
Sb01g015190	Sb01g015190.1	L-asparaginase 3 precursor, putative, expressed	6PFRUCTPHOS-RXN	6-phosphofructokinase	2.7.1.11	PWY-3801	sucrose degradation to ethanol and lactate (anaerobic)
Sb01g015190	Sb01g015190.1	L-asparaginase 3 precursor, putative, expressed	6PFRUCTPHOS-RXN	6-phosphofructokinase	2.7.1.11	GLYCOLYSIS	glycolysis I
Sb01g015190	Sb01g015190.1	L-asparaginase 3 precursor, putative, expressed	ASPARAGHYD-RXN	Asparaginase	3.5.1.1	ASPARAGINE-DEG1-PWY	asparagine degradation I
Sb01g015190	Sb01g015190.1	L-asparaginase 3 precursor, putative, expressed	ASPARAGHYD-RXN	Asparaginase	3.5.1.1	PWY-4001	asparagine degradation II
Sb01g015190	Sb01g015190.1	L-asparaginase 3 precursor, putative, expressed	ASPARAGHYD-RXN	Asparaginase	3.5.1.1	ASPASN-PWY	superpathway of aspartate and asparagine biosynthesis; interconversion of aspartate and asparagine.
Sb05g026330	Sb05g026330.1	PROTEIN-KINASE-RXN	2.4.1.82-RXN	Galactinol--sucrose galactosyltransferase	2.4.1.82	PWY-5337	stachyose biosynthesis
Sb04g028690	Sb04g028690.4	glutamine synthetase root isozyme 3, putative, expressed	GLUTAMINESYN-RXN	Glutamate--ammonia ligase	6.3.1.2	PWY-381	nitrate reduction II (assimilatory)
Sb04g028690	Sb04g028690.4	glutamine synthetase root isozyme 3, putative, expressed	GLUTAMINESYN-RXN	Glutamate--ammonia ligase	6.3.1.2	GLNSYN-PWY	glutamine biosynthesis I
Sb04g028690	Sb04g028690.4	glutamine synthetase root isozyme 3, putative, expressed	GLUTAMINESYN-RXN	Glutamate--ammonia ligase	6.3.1.2	PWY-3282	ammonia assimilation cycle II
Sb0067S002240	Sb0067S002240.1	beta-fructofuranosidase, insoluble isoenzyme 1 precursor, putative, expressed	RXN-1781		2.4.1.99	PWY-822	fructan biosynthesis
Sb0067S002240	Sb0067S002240.1	beta-fructofuranosidase, insoluble isoenzyme 1 precursor, putative, expressed	3.2.1.26-RXN	&beta;-fructofuranosidase	3.2.1.26	SUCUTIL-PWY	sucrose degradation I
Sb0067S002240	Sb0067S002240.1	beta-fructofuranosidase, insoluble isoenzyme 1 precursor, putative, expressed	RXN-1461		3.2.1.26	PWY-621	sucrose degradation III
Sb0067S002240	Sb0067S002240.1	beta-fructofuranosidase, insoluble isoenzyme 1 precursor, putative, expressed	RXN-1841		3.2.1.80	PWY-862	fructan degradation
Sb04g028690	Sb04g028690.3	glutamine synthetase root isozyme 3, putative, expressed	GLUTAMINESYN-RXN	Glutamate--ammonia ligase	6.3.1.2	PWY-381	nitrate reduction II (assimilatory)
Sb04g028690	Sb04g028690.3	glutamine synthetase root isozyme 3, putative, expressed	GLUTAMINESYN-RXN	Glutamate--ammonia ligase	6.3.1.2	GLNSYN-PWY	glutamine biosynthesis I
Sb04g028690	Sb04g028690.3	glutamine synthetase root isozyme 3, putative, expressed	GLUTAMINESYN-RXN	Glutamate--ammonia ligase	6.3.1.2	PWY-3282	ammonia assimilation cycle II
Sb05g003480	Sb05g003480.1	ribulose bisphosphate carboxylase small chain SSU40B, chloroplast precursor, putative, expressed	RIBULOSE-BISPHOSPHATE-CARBOXYLASE-RXN	Ribulose-bisphosphate carboxylase	4.1.1.39	CALVIN-PWY	Calvin cycle
Sb04g008720	Sb04g008720.1	phosphoenolpyruvate carboxylase, housekeeping isozyme, putative, expressed	PEPCARBOX-RXN	Phosphoenolpyruvate carboxylase	4.1.1.31	ANARESP1-PWY	respiration (anaerobic)
Sb04g008720	Sb04g008720.1	phosphoenolpyruvate carboxylase, housekeeping isozyme, putative, expressed	PEPCARBOX-RXN	Phosphoenolpyruvate carboxylase	4.1.1.31	PWY-241	C4 photosynthetic carbon assimilation cycle
Sb04g008720	Sb04g008720.1	phosphoenolpyruvate carboxylase, housekeeping isozyme, putative, expressed	PEPCARBOX-RXN	Phosphoenolpyruvate carboxylase	4.1.1.31	GLUCONEO-PWY	gluconeogenesis
Sb04g008720	Sb04g008720.1	phosphoenolpyruvate carboxylase, housekeeping isozyme, putative, expressed	PEPCARBOX-RXN	Phosphoenolpyruvate carboxylase	4.1.1.31	FERMENTATION-PWY	mixed acid fermentation
Sb04g008720	Sb04g008720.1	phosphoenolpyruvate carboxylase, housekeeping isozyme, putative, expressed	PEPCARBOX-RXN	Phosphoenolpyruvate carboxylase	4.1.1.31	P23-PWY	reductive TCA cycle I
Sb04g021810	Sb04g021810.2	beta-fructofuranosidase, insoluble isoenzyme 1 precursor, putative, expressed	3.2.1.26-RXN	&beta;-fructofuranosidase	3.2.1.26	SUCUTIL-PWY	sucrose degradation I
Sb04g021810	Sb04g021810.2	beta-fructofuranosidase, insoluble isoenzyme 1 precursor, putative, expressed	RXN-1781		2.4.1.99	PWY-822	fructan biosynthesis
Sb04g021810	Sb04g021810.2	beta-fructofuranosidase, insoluble isoenzyme 1 precursor, putative, expressed	RXN-1841		3.2.1.80	PWY-862	fructan degradation
Sb04g021810	Sb04g021810.2	beta-fructofuranosidase, insoluble isoenzyme 1 precursor, putative, expressed	RXN-1461		3.2.1.26	PWY-621	sucrose degradation III
Sb10g021330	Sb10g021330.1	phosphoenolpyruvate carboxylase, housekeeping isozyme, putative, expressed	PEPCARBOX-RXN	Phosphoenolpyruvate carboxylase	4.1.1.31	ANARESP1-PWY	respiration (anaerobic)
Sb10g021330	Sb10g021330.1	phosphoenolpyruvate carboxylase, housekeeping isozyme, putative, expressed	PEPCARBOX-RXN	Phosphoenolpyruvate carboxylase	4.1.1.31	PWY-241	C4 photosynthetic carbon assimilation cycle
Sb10g021330	Sb10g021330.1	phosphoenolpyruvate carboxylase, housekeeping isozyme, putative, expressed	PEPCARBOX-RXN	Phosphoenolpyruvate carboxylase	4.1.1.31	GLUCONEO-PWY	gluconeogenesis
Sb10g021330	Sb10g021330.1	phosphoenolpyruvate carboxylase, housekeeping isozyme, putative, expressed	PEPCARBOX-RXN	Phosphoenolpyruvate carboxylase	4.1.1.31	FERMENTATION-PWY	mixed acid fermentation
Sb10g021330	Sb10g021330.1	phosphoenolpyruvate carboxylase, housekeeping isozyme, putative, expressed	PEPCARBOX-RXN	Phosphoenolpyruvate carboxylase	4.1.1.31	P23-PWY	reductive TCA cycle I
Sb01g007580	Sb01g007580.1	UDP-glucose 6-dehydrogenase	UGD-RXN	UDP-glucose 6-dehydrogenase	1.1.1.22	PWY-3821	galactose degradation II
Sb01g007580	Sb01g007580.1	UDP-glucose 6-dehydrogenase	UGD-RXN	UDP-glucose 6-dehydrogenase	1.1.1.22	PWY-4821	UDP-D-xylose biosynthesis
Sb06g022750	Sb06g022750.1	phenylalanine ammonia-lyase, putative	2PGADEHYDRAT-RXN	Phosphopyruvate hydratase	4.2.1.11	ANAEROFRUCAT-PWY	fructose degradation to pyruvate and lactate (anaerobic)
Sb06g022750	Sb06g022750.1	phenylalanine ammonia-lyase, putative	2PGADEHYDRAT-RXN	Phosphopyruvate hydratase	4.2.1.11	ANARESP1-PWY	respiration (anaerobic)
Sb06g022750	Sb06g022750.1	phenylalanine ammonia-lyase, putative	2PGADEHYDRAT-RXN	Phosphopyruvate hydratase	4.2.1.11	GLUCONEO-PWY	gluconeogenesis
Sb06g022750	Sb06g022750.1	phenylalanine ammonia-lyase, putative	2PGADEHYDRAT-RXN	Phosphopyruvate hydratase	4.2.1.11	PWY-1042	glycolysis IV (plant cytosol)
Sb06g022750	Sb06g022750.1	phenylalanine ammonia-lyase, putative	2PGADEHYDRAT-RXN	Phosphopyruvate hydratase	4.2.1.11	PWY-3801	sucrose degradation to ethanol and lactate (anaerobic)
Sb06g022750	Sb06g022750.1	phenylalanine ammonia-lyase, putative	2PGADEHYDRAT-RXN	Phosphopyruvate hydratase	4.2.1.11	GLYCOLYSIS	glycolysis I
Sb06g022750	Sb06g022750.1	phenylalanine ammonia-lyase, putative	PHENYLALANINE-AMMONIA-LYASE-RXN	Phenylalanine ammonia-lyase	4.3.1.5	PWY1F-467	phenylpropanoid biosynthesis, initial reactions
Sb06g022750	Sb06g022750.1	phenylalanine ammonia-lyase, putative	PHENYLALANINE-AMMONIA-LYASE-RXN	Phenylalanine ammonia-lyase	4.3.1.5	PWY-1121	suberin biosynthesis
Sb06g022750	Sb06g022750.1	phenylalanine ammonia-lyase, putative	PHENYLALANINE-AMMONIA-LYASE-RXN	Phenylalanine ammonia-lyase	4.3.1.5	PWY-981	salicylate biosynthesis
Sb04g028690	Sb04g028690.2	glutamine synthetase root isozyme 3, putative, expressed	GLUTAMINESYN-RXN	Glutamate--ammonia ligase	6.3.1.2	PWY-381	nitrate reduction II (assimilatory)
Sb04g028690	Sb04g028690.2	glutamine synthetase root isozyme 3, putative, expressed	GLUTAMINESYN-RXN	Glutamate--ammonia ligase	6.3.1.2	GLNSYN-PWY	glutamine biosynthesis I
Sb04g028690	Sb04g028690.2	glutamine synthetase root isozyme 3, putative, expressed	GLUTAMINESYN-RXN	Glutamate--ammonia ligase	6.3.1.2	PWY-3282	ammonia assimilation cycle II
Sb01g008910	Sb01g008910.1	beta-fructofuranosidase, insoluble isoenzyme 1 precursor, putative, expressed	3.2.1.26-RXN	&beta;-fructofuranosidase	3.2.1.26	SUCUTIL-PWY	sucrose degradation I
Sb01g008910	Sb01g008910.1	beta-fructofuranosidase, insoluble isoenzyme 1 precursor, putative, expressed	RXN-1781		2.4.1.99	PWY-822	fructan biosynthesis
Sb01g008910	Sb01g008910.1	beta-fructofuranosidase, insoluble isoenzyme 1 precursor, putative, expressed	RXN-1461		3.2.1.26	PWY-621	sucrose degradation III
Sb01g008910	Sb01g008910.1	beta-fructofuranosidase, insoluble isoenzyme 1 precursor, putative, expressed	RXN-1841		3.2.1.80	PWY-862	fructan degradation
Sb01g014020	Sb01g014020.1	phenylalanine ammonia-lyase, putative	2PGADEHYDRAT-RXN	Phosphopyruvate hydratase	4.2.1.11	ANAEROFRUCAT-PWY	fructose degradation to pyruvate and lactate (anaerobic)
Sb01g014020	Sb01g014020.1	phenylalanine ammonia-lyase, putative	2PGADEHYDRAT-RXN	Phosphopyruvate hydratase	4.2.1.11	ANARESP1-PWY	respiration (anaerobic)
Sb01g014020	Sb01g014020.1	phenylalanine ammonia-lyase, putative	2PGADEHYDRAT-RXN	Phosphopyruvate hydratase	4.2.1.11	GLUCONEO-PWY	gluconeogenesis
Sb01g014020	Sb01g014020.1	phenylalanine ammonia-lyase, putative	2PGADEHYDRAT-RXN	Phosphopyruvate hydratase	4.2.1.11	PWY-1042	glycolysis IV (plant cytosol)
Sb01g014020	Sb01g014020.1	phenylalanine ammonia-lyase, putative	2PGADEHYDRAT-RXN	Phosphopyruvate hydratase	4.2.1.11	PWY-3801	sucrose degradation to ethanol and lactate (anaerobic)
Sb01g014020	Sb01g014020.1	phenylalanine ammonia-lyase, putative	2PGADEHYDRAT-RXN	Phosphopyruvate hydratase	4.2.1.11	GLYCOLYSIS	glycolysis I
Sb01g014020	Sb01g014020.1	phenylalanine ammonia-lyase, putative	PHENYLALANINE-AMMONIA-LYASE-RXN	Phenylalanine ammonia-lyase	4.3.1.5	PWY1F-467	phenylpropanoid biosynthesis, initial reactions
Sb01g014020	Sb01g014020.1	phenylalanine ammonia-lyase, putative	PHENYLALANINE-AMMONIA-LYASE-RXN	Phenylalanine ammonia-lyase	4.3.1.5	PWY-1121	suberin biosynthesis
Sb01g014020	Sb01g014020.1	phenylalanine ammonia-lyase, putative	PHENYLALANINE-AMMONIA-LYASE-RXN	Phenylalanine ammonia-lyase	4.3.1.5	PWY-981	salicylate biosynthesis
Sb03g005710	Sb03g005710.1	phenylalanine-tRNA ligase	PHENYLALANINE--TRNA-LIGASE-RXN	Phenylalanine--tRNA ligase	6.1.1.20	TRNA-CHARGING-PWY	tRNA charging pathway
Sb03g005710	Sb03g005710.1	TRNA-CHARGING-PWY	LYSINE--TRNA-LIGASE-RXN	Lysine--tRNA ligase	6.1.1.6	TRNA-CHARGING-PWY	tRNA charging pathway
Sb03g005710	Sb03g005710.1	asparagine-tRNA ligase	ASPARAGINE--TRNA-LIGASE-RXN	Asparagine--tRNA ligase	6.1.1.22	TRNA-CHARGING-PWY	tRNA charging pathway
Sb03g005710	Sb03g005710.1	TRNA-CHARGING-PWY	ASPARTATE--TRNA-LIGASE-RXN	Aspartate--tRNA ligase	6.1.1.12	TRNA-CHARGING-PWY	tRNA charging pathway
Sb04g021810	Sb04g021810.1	beta-fructofuranosidase, insoluble isoenzyme 1 precursor, putative, expressed	RXN-1841		3.2.1.80	PWY-862	fructan degradation
Sb04g021810	Sb04g021810.1	beta-fructofuranosidase, insoluble isoenzyme 1 precursor, putative, expressed	RXN-1461		3.2.1.26	PWY-621	sucrose degradation III
Sb04g021810	Sb04g021810.1	beta-fructofuranosidase, insoluble isoenzyme 1 precursor, putative, expressed	RXN-1781		2.4.1.99	PWY-822	fructan biosynthesis
Sb04g021810	Sb04g021810.1	beta-fructofuranosidase, insoluble isoenzyme 1 precursor, putative, expressed	3.2.1.26-RXN	&beta;-fructofuranosidase	3.2.1.26	SUCUTIL-PWY	sucrose degradation I
Sb01g038460	Sb01g038460.1	asparagine synthetase, putative, expressed	ASNSYNB-RXN	asparagine synthetase (glutamine-hydrolysing)	6.3.5.4	ASPARAGINE-BIOSYNTHESIS	asparagine biosynthesis I
Sb01g038460	Sb01g038460.1	asparagine synthetase, putative, expressed	ASNSYNB-RXN	asparagine synthetase (glutamine-hydrolysing)	6.3.5.4	ASPARAGINESYN-PWY	asparagine biosynthesis III
Sb01g038460	Sb01g038460.1	amidophosphoribosyltransferase	PRPPAMIDOTRANS-RXN	Amidophosphoribosyltransferase	2.4.2.14	DENOVOPURINE2-PWY	purine nucleotides <i>de novo</i> biosynthesis I
Sb01g038460	Sb01g038460.1	amidophosphoribosyltransferase	PRPPAMIDOTRANS-RXN	Amidophosphoribosyltransferase	2.4.2.14	PWY-841	purine nucleotides <i>de novo</i> biosynthesis II
Sb01g038460	Sb01g038460.1	glutamine-fructose-6-phosphate transaminase (isomerizing)	L-GLN-FRUCT-6-P-AMINOTRANS-RXN	Glucosamine--fructose-6-phosphate aminotransferase (isomerizing)	2.6.1.16	UDPNACETYLGALSYN-PWY	UDP-<i>N</i>-acetylgalactosamine biosynthesis
Sb01g038460	Sb01g038460.1	asparagine synthase (glutamine-hydrolyzing)	ASNSYNA-RXN	Aspartate--ammonia ligase	6.3.1.1	ASPARAGINESYN-PWY	asparagine biosynthesis III
Sb07g014960	Sb07g014960.1	phosphoenolpyruvate carboxylase, housekeeping isozyme, putative, expressed	PEPCARBOX-RXN	Phosphoenolpyruvate carboxylase	4.1.1.31	ANARESP1-PWY	respiration (anaerobic)
Sb07g014960	Sb07g014960.1	phosphoenolpyruvate carboxylase, housekeeping isozyme, putative, expressed	PEPCARBOX-RXN	Phosphoenolpyruvate carboxylase	4.1.1.31	PWY-241	C4 photosynthetic carbon assimilation cycle
Sb07g014960	Sb07g014960.1	phosphoenolpyruvate carboxylase, housekeeping isozyme, putative, expressed	PEPCARBOX-RXN	Phosphoenolpyruvate carboxylase	4.1.1.31	GLUCONEO-PWY	gluconeogenesis
Sb07g014960	Sb07g014960.1	phosphoenolpyruvate carboxylase, housekeeping isozyme, putative, expressed	PEPCARBOX-RXN	Phosphoenolpyruvate carboxylase	4.1.1.31	FERMENTATION-PWY	mixed acid fermentation
Sb07g014960	Sb07g014960.1	phosphoenolpyruvate carboxylase, housekeeping isozyme, putative, expressed	PEPCARBOX-RXN	Phosphoenolpyruvate carboxylase	4.1.1.31	P23-PWY	reductive TCA cycle I
Sb04g026560	Sb04g026560.1	phenylalanine ammonia-lyase, putative	PHENYLALANINE-AMMONIA-LYASE-RXN	Phenylalanine ammonia-lyase	4.3.1.5	PWY1F-467	phenylpropanoid biosynthesis, initial reactions
Sb04g026560	Sb04g026560.1	phenylalanine ammonia-lyase, putative	PHENYLALANINE-AMMONIA-LYASE-RXN	Phenylalanine ammonia-lyase	4.3.1.5	PWY-1121	suberin biosynthesis
Sb04g026560	Sb04g026560.1	phenylalanine ammonia-lyase, putative	PHENYLALANINE-AMMONIA-LYASE-RXN	Phenylalanine ammonia-lyase	4.3.1.5	PWY-981	salicylate biosynthesis
Sb04g026560	Sb04g026560.1	phenylalanine ammonia-lyase, putative	2PGADEHYDRAT-RXN	Phosphopyruvate hydratase	4.2.1.11	ANAEROFRUCAT-PWY	fructose degradation to pyruvate and lactate (anaerobic)
Sb04g026560	Sb04g026560.1	phenylalanine ammonia-lyase, putative	2PGADEHYDRAT-RXN	Phosphopyruvate hydratase	4.2.1.11	ANARESP1-PWY	respiration (anaerobic)
Sb04g026560	Sb04g026560.1	phenylalanine ammonia-lyase, putative	2PGADEHYDRAT-RXN	Phosphopyruvate hydratase	4.2.1.11	GLUCONEO-PWY	gluconeogenesis
Sb04g026560	Sb04g026560.1	phenylalanine ammonia-lyase, putative	2PGADEHYDRAT-RXN	Phosphopyruvate hydratase	4.2.1.11	PWY-1042	glycolysis IV (plant cytosol)
Sb04g026560	Sb04g026560.1	phenylalanine ammonia-lyase, putative	2PGADEHYDRAT-RXN	Phosphopyruvate hydratase	4.2.1.11	PWY-3801	sucrose degradation to ethanol and lactate (anaerobic)
Sb04g026560	Sb04g026560.1	phenylalanine ammonia-lyase, putative	2PGADEHYDRAT-RXN	Phosphopyruvate hydratase	4.2.1.11	GLYCOLYSIS	glycolysis I
Sb04g001320	Sb04g001320.1	UTP--glucose-1-phosphate uridylyltransferase, putative, expressed	GLUC1PURIDYLTRANS-RXN	UTP--glucose-1-phosphate uridylyltransferase	2.7.7.9	PWY-5067	glycogen biosynthesis II (from UDP-D-Glucose)
Sb04g001320	Sb04g001320.1	UTP--glucose-1-phosphate uridylyltransferase, putative, expressed	GLUC1PURIDYLTRANS-RXN	UTP--glucose-1-phosphate uridylyltransferase	2.7.7.9	PWY-3821	galactose degradation II
Sb04g001320	Sb04g001320.1	UTP--glucose-1-phosphate uridylyltransferase, putative, expressed	GLUC1PURIDYLTRANS-RXN	UTP--glucose-1-phosphate uridylyltransferase	2.7.7.9	P61-PWY	UDP-glucose conversion
Sb04g001320	Sb04g001320.1	UTP--glucose-1-phosphate uridylyltransferase, putative, expressed	GLUC1PURIDYLTRANS-RXN	UTP--glucose-1-phosphate uridylyltransferase	2.7.7.9	GALACTMETAB-PWY	UDP-galactose biosynthesis (salvage pathway from galactose using UDP-glucose)
Sb04g001320	Sb04g001320.1	UTP--glucose-1-phosphate uridylyltransferase, putative, expressed	GLUC1PURIDYLTRANS-RXN	UTP--glucose-1-phosphate uridylyltransferase	2.7.7.9	PWY-621	sucrose degradation III
Sb04g001320	Sb04g001320.1	UTP--glucose-1-phosphate uridylyltransferase, putative, expressed	GLUC1PURIDYLTRANS-RXN	UTP--glucose-1-phosphate uridylyltransferase	2.7.7.9	PWY-3801	sucrose degradation to ethanol and lactate (anaerobic)
Sb04g001320	Sb04g001320.1	UTP--glucose-1-phosphate uridylyltransferase, putative, expressed	GLUC1PURIDYLTRANS-RXN	UTP--glucose-1-phosphate uridylyltransferase	2.7.7.9	SUCSYN-PWY	sucrose biosynthesis
Sb03g040810	Sb03g040810.1	uricase, putative, expressed	URATE-OXIDASE-RXN	Urate oxidase	1.7.3.3	URSIN-PWY	ureide biosynthesis
Sb03g040810	Sb03g040810.1	uricase, putative, expressed	RXN-7610		1.7.3.3	PWY-5044	purine degradation
Sb04g028690	Sb04g028690.1	glutamine synthetase root isozyme 3, putative, expressed	GLUTAMINESYN-RXN	Glutamate--ammonia ligase	6.3.1.2	PWY-381	nitrate reduction II (assimilatory)
Sb04g028690	Sb04g028690.1	glutamine synthetase root isozyme 3, putative, expressed	GLUTAMINESYN-RXN	Glutamate--ammonia ligase	6.3.1.2	GLNSYN-PWY	glutamine biosynthesis I
Sb04g028690	Sb04g028690.1	glutamine synthetase root isozyme 3, putative, expressed	GLUTAMINESYN-RXN	Glutamate--ammonia ligase	6.3.1.2	PWY-3282	ammonia assimilation cycle II
Sb05g000440	Sb05g000440.1	asparagine synthetase, putative, expressed	ASNSYNB-RXN	asparagine synthetase (glutamine-hydrolysing)	6.3.5.4	ASPARAGINE-BIOSYNTHESIS	asparagine biosynthesis I
Sb05g000440	Sb05g000440.1	asparagine synthetase, putative, expressed	ASNSYNB-RXN	asparagine synthetase (glutamine-hydrolysing)	6.3.5.4	ASPARAGINESYN-PWY	asparagine biosynthesis III
Sb05g000440	Sb05g000440.1	asparagine synthase (glutamine-hydrolyzing)	ASNSYNA-RXN	Aspartate--ammonia ligase	6.3.1.1	ASPARAGINESYN-PWY	asparagine biosynthesis III
Sb05g000440	Sb05g000440.1	glutamine-fructose-6-phosphate transaminase (isomerizing)	L-GLN-FRUCT-6-P-AMINOTRANS-RXN	Glucosamine--fructose-6-phosphate aminotransferase (isomerizing)	2.6.1.16	UDPNACETYLGALSYN-PWY	UDP-<i>N</i>-acetylgalactosamine biosynthesis
Sb05g000440	Sb05g000440.1	amidophosphoribosyltransferase	PRPPAMIDOTRANS-RXN	Amidophosphoribosyltransferase	2.4.2.14	DENOVOPURINE2-PWY	purine nucleotides <i>de novo</i> biosynthesis I
Sb05g000440	Sb05g000440.1	amidophosphoribosyltransferase	PRPPAMIDOTRANS-RXN	Amidophosphoribosyltransferase	2.4.2.14	PWY-841	purine nucleotides <i>de novo</i> biosynthesis II
Sb01g007580	Sb01g007580.2	UDP-glucose 6-dehydrogenase	UGD-RXN	UDP-glucose 6-dehydrogenase	1.1.1.22	PWY-3821	galactose degradation II
Sb01g007580	Sb01g007580.2	UDP-glucose 6-dehydrogenase	UGD-RXN	UDP-glucose 6-dehydrogenase	1.1.1.22	PWY-4821	UDP-D-xylose biosynthesis
Sb07g022670	Sb07g022670.3	glutamate decarboxylase, putative, expressed	SPHINGANINE-1-PHOSPHATE-ALDOLASE-RXN	Sphinganine-1-phosphate aldolase	4.1.2.27	SPHINGOLIPID-SYN-PWY	sphingolipid metabolism
Sb07g022670	Sb07g022670.3	tyrosine transaminase	TYROSINE-AMINOTRANSFERASE-RXN	Tyrosine aminotransferase	2.6.1.5	TYRFUMCAT-PWY	tyrosine degradation I
Sb07g022670	Sb07g022670.3	tyrosine transaminase	PHEAMINOTRANS-RXN	Aromatic amino acid transferase	2.6.1.57	PWY-5079	phenylalanine degradation III
Sb07g022670	Sb07g022670.3	tyrosine transaminase	PHEAMINOTRANS-RXN	Aromatic amino acid transferase	2.6.1.57	PHESYN	phenylalanine biosynthesis I
Sb07g022670	Sb07g022670.3	glutamate decarboxylase, putative, expressed	GLUTDECARBOX-RXN	Glutamate decarboxylase	4.1.1.15	GLUDEG-I-PWY	glutamate degradation III
Sb01g007580	Sb01g007580.3	UDP-glucose 6-dehydrogenase	UGD-RXN	UDP-glucose 6-dehydrogenase	1.1.1.22	PWY-3821	galactose degradation II
Sb01g007580	Sb01g007580.3	UDP-glucose 6-dehydrogenase	UGD-RXN	UDP-glucose 6-dehydrogenase	1.1.1.22	PWY-4821	UDP-D-xylose biosynthesis
Sb01g038460	Sb01g038460.2	asparagine synthetase, putative, expressed	ASNSYNB-RXN	asparagine synthetase (glutamine-hydrolysing)	6.3.5.4	ASPARAGINE-BIOSYNTHESIS	asparagine biosynthesis I
Sb01g038460	Sb01g038460.2	asparagine synthetase, putative, expressed	ASNSYNB-RXN	asparagine synthetase (glutamine-hydrolysing)	6.3.5.4	ASPARAGINESYN-PWY	asparagine biosynthesis III
Sb01g038460	Sb01g038460.2	glutamine-fructose-6-phosphate transaminase (isomerizing)	L-GLN-FRUCT-6-P-AMINOTRANS-RXN	Glucosamine--fructose-6-phosphate aminotransferase (isomerizing)	2.6.1.16	UDPNACETYLGALSYN-PWY	UDP-<i>N</i>-acetylgalactosamine biosynthesis
Sb01g038460	Sb01g038460.2	amidophosphoribosyltransferase	PRPPAMIDOTRANS-RXN	Amidophosphoribosyltransferase	2.4.2.14	DENOVOPURINE2-PWY	purine nucleotides <i>de novo</i> biosynthesis I
Sb01g038460	Sb01g038460.2	amidophosphoribosyltransferase	PRPPAMIDOTRANS-RXN	Amidophosphoribosyltransferase	2.4.2.14	PWY-841	purine nucleotides <i>de novo</i> biosynthesis II
Sb01g038460	Sb01g038460.2	asparagine synthase (glutamine-hydrolyzing)	ASNSYNA-RXN	Aspartate--ammonia ligase	6.3.1.1	ASPARAGINESYN-PWY	asparagine biosynthesis III
Sb01g007230	Sb01g007230.1	peroxidase 35 precursor, putative, expressed	RXN-8635		1.11.1.7	PWY-5461	betanidin degradation
Sb06g018130	Sb06g018130.1	tyrosine transaminase	PHEAMINOTRANS-RXN	Aromatic amino acid transferase	2.6.1.57	PWY-5079	phenylalanine degradation III
Sb06g018130	Sb06g018130.1	tyrosine transaminase	PHEAMINOTRANS-RXN	Aromatic amino acid transferase	2.6.1.57	PHESYN	phenylalanine biosynthesis I
Sb06g018130	Sb06g018130.1	glutamate decarboxylase, putative, expressed	GLUTDECARBOX-RXN	Glutamate decarboxylase	4.1.1.15	GLUDEG-I-PWY	glutamate degradation III
Sb06g018130	Sb06g018130.1	glutamate decarboxylase, putative, expressed	SPHINGANINE-1-PHOSPHATE-ALDOLASE-RXN	Sphinganine-1-phosphate aldolase	4.1.2.27	SPHINGOLIPID-SYN-PWY	sphingolipid metabolism
Sb06g018130	Sb06g018130.1	tyrosine transaminase	TYROSINE-AMINOTRANSFERASE-RXN	Tyrosine aminotransferase	2.6.1.5	TYRFUMCAT-PWY	tyrosine degradation I
Sb04g026530	Sb04g026530.1	phenylalanine ammonia-lyase, putative	PHENYLALANINE-AMMONIA-LYASE-RXN	Phenylalanine ammonia-lyase	4.3.1.5	PWY1F-467	phenylpropanoid biosynthesis, initial reactions
Sb04g026530	Sb04g026530.1	phenylalanine ammonia-lyase, putative	PHENYLALANINE-AMMONIA-LYASE-RXN	Phenylalanine ammonia-lyase	4.3.1.5	PWY-1121	suberin biosynthesis
Sb04g026530	Sb04g026530.1	phenylalanine ammonia-lyase, putative	PHENYLALANINE-AMMONIA-LYASE-RXN	Phenylalanine ammonia-lyase	4.3.1.5	PWY-981	salicylate biosynthesis
Sb04g026530	Sb04g026530.1	phenylalanine ammonia-lyase, putative	2PGADEHYDRAT-RXN	Phosphopyruvate hydratase	4.2.1.11	ANAEROFRUCAT-PWY	fructose degradation to pyruvate and lactate (anaerobic)
Sb04g026530	Sb04g026530.1	phenylalanine ammonia-lyase, putative	2PGADEHYDRAT-RXN	Phosphopyruvate hydratase	4.2.1.11	ANARESP1-PWY	respiration (anaerobic)
Sb04g026530	Sb04g026530.1	phenylalanine ammonia-lyase, putative	2PGADEHYDRAT-RXN	Phosphopyruvate hydratase	4.2.1.11	GLUCONEO-PWY	gluconeogenesis
Sb04g026530	Sb04g026530.1	phenylalanine ammonia-lyase, putative	2PGADEHYDRAT-RXN	Phosphopyruvate hydratase	4.2.1.11	PWY-1042	glycolysis IV (plant cytosol)
Sb04g026530	Sb04g026530.1	phenylalanine ammonia-lyase, putative	2PGADEHYDRAT-RXN	Phosphopyruvate hydratase	4.2.1.11	PWY-3801	sucrose degradation to ethanol and lactate (anaerobic)
Sb04g026530	Sb04g026530.1	phenylalanine ammonia-lyase, putative	2PGADEHYDRAT-RXN	Phosphopyruvate hydratase	4.2.1.11	GLYCOLYSIS	glycolysis I
Sb04g026520	Sb04g026520.1	phenylalanine ammonia-lyase, putative	2PGADEHYDRAT-RXN	Phosphopyruvate hydratase	4.2.1.11	ANAEROFRUCAT-PWY	fructose degradation to pyruvate and lactate (anaerobic)
Sb04g026520	Sb04g026520.1	phenylalanine ammonia-lyase, putative	2PGADEHYDRAT-RXN	Phosphopyruvate hydratase	4.2.1.11	ANARESP1-PWY	respiration (anaerobic)
Sb04g026520	Sb04g026520.1	phenylalanine ammonia-lyase, putative	2PGADEHYDRAT-RXN	Phosphopyruvate hydratase	4.2.1.11	GLUCONEO-PWY	gluconeogenesis
Sb04g026520	Sb04g026520.1	phenylalanine ammonia-lyase, putative	2PGADEHYDRAT-RXN	Phosphopyruvate hydratase	4.2.1.11	PWY-1042	glycolysis IV (plant cytosol)
Sb04g026520	Sb04g026520.1	phenylalanine ammonia-lyase, putative	2PGADEHYDRAT-RXN	Phosphopyruvate hydratase	4.2.1.11	PWY-3801	sucrose degradation to ethanol and lactate (anaerobic)
Sb04g026520	Sb04g026520.1	phenylalanine ammonia-lyase, putative	2PGADEHYDRAT-RXN	Phosphopyruvate hydratase	4.2.1.11	GLYCOLYSIS	glycolysis I
Sb04g026520	Sb04g026520.1	phenylalanine ammonia-lyase, putative	PHENYLALANINE-AMMONIA-LYASE-RXN	Phenylalanine ammonia-lyase	4.3.1.5	PWY1F-467	phenylpropanoid biosynthesis, initial reactions
Sb04g026520	Sb04g026520.1	phenylalanine ammonia-lyase, putative	PHENYLALANINE-AMMONIA-LYASE-RXN	Phenylalanine ammonia-lyase	4.3.1.5	PWY-1121	suberin biosynthesis
Sb04g026520	Sb04g026520.1	phenylalanine ammonia-lyase, putative	PHENYLALANINE-AMMONIA-LYASE-RXN	Phenylalanine ammonia-lyase	4.3.1.5	PWY-981	salicylate biosynthesis
Sb01g008450	Sb01g008450.1	bifunctional 3-phosphoadenosine 5-phosphosulfate synthetase, putative, expressed	SULFATE-ADENYLYLTRANS-RXN	Sulfate adenylyltransferase	2.7.7.4	SO4ASSIM-PWY	sulfate reduction I (assimilatory)
Sb01g008450	Sb01g008450.1	bifunctional 3-phosphoadenosine 5-phosphosulfate synthetase, putative, expressed	SULFATE-ADENYLYLTRANS-RXN	Sulfate adenylyltransferase	2.7.7.4	PWY-5278	sulfite oxidation III
Sb01g008450	Sb01g008450.1	bifunctional 3-phosphoadenosine 5-phosphosulfate synthetase, putative, expressed	SULFATE-ADENYLYLTRANS-RXN	Sulfate adenylyltransferase	2.7.7.4	SULFMETII-PWY	sulfate reduction II (assimilatory)
Sb01g008450	Sb01g008450.1	bifunctional 3-phosphoadenosine 5-phosphosulfate synthetase, putative, expressed	SULFATE-ADENYLYLTRANS-RXN	Sulfate adenylyltransferase	2.7.7.4	PWY-5340	sulfate activation for sulfonation
Sb03g040810	Sb03g040810.2	uricase, putative, expressed	URATE-OXIDASE-RXN	Urate oxidase	1.7.3.3	URSIN-PWY	ureide biosynthesis
Sb03g040810	Sb03g040810.2	uricase, putative, expressed	RXN-7610		1.7.3.3	PWY-5044	purine degradation
Sb01g007580	Sb01g007580.4	UDP-glucose 6-dehydrogenase	UGD-RXN	UDP-glucose 6-dehydrogenase	1.1.1.22	PWY-3821	galactose degradation II
Sb01g007580	Sb01g007580.4	UDP-glucose 6-dehydrogenase	UGD-RXN	UDP-glucose 6-dehydrogenase	1.1.1.22	PWY-4821	UDP-D-xylose biosynthesis
Sb01g041700	Sb01g041700.1	tyrosine transaminase	TYROSINE-AMINOTRANSFERASE-RXN	Tyrosine aminotransferase	2.6.1.5	TYRFUMCAT-PWY	tyrosine degradation I
Sb01g041700	Sb01g041700.1	glutamate decarboxylase, putative, expressed	GLUTDECARBOX-RXN	Glutamate decarboxylase	4.1.1.15	GLUDEG-I-PWY	glutamate degradation III
Sb01g041700	Sb01g041700.1	glutamate decarboxylase, putative, expressed	SPHINGANINE-1-PHOSPHATE-ALDOLASE-RXN	Sphinganine-1-phosphate aldolase	4.1.2.27	SPHINGOLIPID-SYN-PWY	sphingolipid metabolism
Sb01g041700	Sb01g041700.1	tyrosine transaminase	PHEAMINOTRANS-RXN	Aromatic amino acid transferase	2.6.1.57	PWY-5079	phenylalanine degradation III
Sb01g041700	Sb01g041700.1	tyrosine transaminase	PHEAMINOTRANS-RXN	Aromatic amino acid transferase	2.6.1.57	PHESYN	phenylalanine biosynthesis I
Sb07g008570	Sb07g008570.2	aspartate carbamoyltransferase 1, chloroplast precursor, putative, expressed	RXN-9		2.1.3.3	PWY-5	canavanine biosynthesis
Sb07g008570	Sb07g008570.2	aspartate carbamoyltransferase 1, chloroplast precursor, putative, expressed	ORNCARBAMTRANSFER-RXN	Ornithine carbamoyltransferase	2.1.3.3	PWY-4981	proline biosynthesis V (from arginine)
Sb07g008570	Sb07g008570.2	aspartate carbamoyltransferase 1, chloroplast precursor, putative, expressed	ORNCARBAMTRANSFER-RXN	Ornithine carbamoyltransferase	2.1.3.3	ARGSYNBSUB-PWY	arginine biosynthesis II (acetyl cycle)
Sb07g008570	Sb07g008570.2	aspartate carbamoyltransferase 1, chloroplast precursor, putative, expressed	ORNCARBAMTRANSFER-RXN	Ornithine carbamoyltransferase	2.1.3.3	PWY-4984	urea cycle
Sb07g008570	Sb07g008570.2	aspartate carbamoyltransferase 1, chloroplast precursor, putative, expressed	ORNCARBAMTRANSFER-RXN	Ornithine carbamoyltransferase	2.1.3.3	ARGININE-SYN4-PWY	arginine biosynthesis IV
Sb07g008570	Sb07g008570.2	aspartate carbamoyltransferase 1, chloroplast precursor, putative, expressed	ORNCARBAMTRANSFER-RXN	Ornithine carbamoyltransferase	2.1.3.3	CITRULLINE-DEG-PWY	citrulline degradation
Sb07g008570	Sb07g008570.2	aspartate carbamoyltransferase 1, chloroplast precursor, putative, expressed	ORNCARBAMTRANSFER-RXN	Ornithine carbamoyltransferase	2.1.3.3	CITRULBIO-PWY	citrulline biosynthesis
Sb07g008570	Sb07g008570.2	aspartate carbamoyltransferase 1, chloroplast precursor, putative, expressed	ASPCARBTRANS-RXN	Aspartate carbamoyltransferase	2.1.3.2	PWY0-162	de novo biosynthesis of pyrimidine ribonucleotides
Sb07g022670	Sb07g022670.2	tyrosine transaminase	TYROSINE-AMINOTRANSFERASE-RXN	Tyrosine aminotransferase	2.6.1.5	TYRFUMCAT-PWY	tyrosine degradation I
Sb07g022670	Sb07g022670.2	glutamate decarboxylase, putative, expressed	GLUTDECARBOX-RXN	Glutamate decarboxylase	4.1.1.15	GLUDEG-I-PWY	glutamate degradation III
Sb07g022670	Sb07g022670.2	glutamate decarboxylase, putative, expressed	SPHINGANINE-1-PHOSPHATE-ALDOLASE-RXN	Sphinganine-1-phosphate aldolase	4.1.2.27	SPHINGOLIPID-SYN-PWY	sphingolipid metabolism
Sb07g022670	Sb07g022670.2	tyrosine transaminase	PHEAMINOTRANS-RXN	Aromatic amino acid transferase	2.6.1.57	PWY-5079	phenylalanine degradation III
Sb07g022670	Sb07g022670.2	tyrosine transaminase	PHEAMINOTRANS-RXN	Aromatic amino acid transferase	2.6.1.57	PHESYN	phenylalanine biosynthesis I
Sb04g021810	Sb04g021810.3	beta-fructofuranosidase, insoluble isoenzyme 1 precursor, putative, expressed	3.2.1.26-RXN	&beta;-fructofuranosidase	3.2.1.26	SUCUTIL-PWY	sucrose degradation I
Sb04g021810	Sb04g021810.3	beta-fructofuranosidase, insoluble isoenzyme 1 precursor, putative, expressed	RXN-1461		3.2.1.26	PWY-621	sucrose degradation III
Sb04g021810	Sb04g021810.3	beta-fructofuranosidase, insoluble isoenzyme 1 precursor, putative, expressed	RXN-1781		2.4.1.99	PWY-822	fructan biosynthesis
Sb04g021810	Sb04g021810.3	beta-fructofuranosidase, insoluble isoenzyme 1 precursor, putative, expressed	RXN-1841		3.2.1.80	PWY-862	fructan degradation
Sb01g040720	Sb01g040720.1	phosphoenolpyruvate carboxykinase, putative, expressed	PEPCARBOXYKIN-RXN	Phosphoenolpyruvate carboxykinase (ATP)	4.1.1.49	GLUCONEO-PWY	gluconeogenesis
Sb04g026550	Sb04g026550.1	phenylalanine ammonia-lyase, putative	PHENYLALANINE-AMMONIA-LYASE-RXN	Phenylalanine ammonia-lyase	4.3.1.5	PWY1F-467	phenylpropanoid biosynthesis, initial reactions
Sb04g026550	Sb04g026550.1	phenylalanine ammonia-lyase, putative	PHENYLALANINE-AMMONIA-LYASE-RXN	Phenylalanine ammonia-lyase	4.3.1.5	PWY-1121	suberin biosynthesis
Sb04g026550	Sb04g026550.1	phenylalanine ammonia-lyase, putative	PHENYLALANINE-AMMONIA-LYASE-RXN	Phenylalanine ammonia-lyase	4.3.1.5	PWY-981	salicylate biosynthesis
Sb04g026550	Sb04g026550.1	phenylalanine ammonia-lyase, putative	2PGADEHYDRAT-RXN	Phosphopyruvate hydratase	4.2.1.11	ANAEROFRUCAT-PWY	fructose degradation to pyruvate and lactate (anaerobic)
Sb04g026550	Sb04g026550.1	phenylalanine ammonia-lyase, putative	2PGADEHYDRAT-RXN	Phosphopyruvate hydratase	4.2.1.11	ANARESP1-PWY	respiration (anaerobic)
Sb04g026550	Sb04g026550.1	phenylalanine ammonia-lyase, putative	2PGADEHYDRAT-RXN	Phosphopyruvate hydratase	4.2.1.11	GLUCONEO-PWY	gluconeogenesis
Sb04g026550	Sb04g026550.1	phenylalanine ammonia-lyase, putative	2PGADEHYDRAT-RXN	Phosphopyruvate hydratase	4.2.1.11	PWY-1042	glycolysis IV (plant cytosol)
Sb04g026550	Sb04g026550.1	phenylalanine ammonia-lyase, putative	2PGADEHYDRAT-RXN	Phosphopyruvate hydratase	4.2.1.11	PWY-3801	sucrose degradation to ethanol and lactate (anaerobic)
Sb04g026550	Sb04g026550.1	phenylalanine ammonia-lyase, putative	2PGADEHYDRAT-RXN	Phosphopyruvate hydratase	4.2.1.11	GLYCOLYSIS	glycolysis I
Sb04g026510	Sb04g026510.1	phenylalanine ammonia-lyase, putative	PHENYLALANINE-AMMONIA-LYASE-RXN	Phenylalanine ammonia-lyase	4.3.1.5	PWY1F-467	phenylpropanoid biosynthesis, initial reactions
Sb04g026510	Sb04g026510.1	phenylalanine ammonia-lyase, putative	PHENYLALANINE-AMMONIA-LYASE-RXN	Phenylalanine ammonia-lyase	4.3.1.5	PWY-1121	suberin biosynthesis
Sb04g026510	Sb04g026510.1	phenylalanine ammonia-lyase, putative	PHENYLALANINE-AMMONIA-LYASE-RXN	Phenylalanine ammonia-lyase	4.3.1.5	PWY-981	salicylate biosynthesis
Sb04g026510	Sb04g026510.1	phenylalanine ammonia-lyase, putative	2PGADEHYDRAT-RXN	Phosphopyruvate hydratase	4.2.1.11	ANAEROFRUCAT-PWY	fructose degradation to pyruvate and lactate (anaerobic)
Sb04g026510	Sb04g026510.1	phenylalanine ammonia-lyase, putative	2PGADEHYDRAT-RXN	Phosphopyruvate hydratase	4.2.1.11	ANARESP1-PWY	respiration (anaerobic)
Sb04g026510	Sb04g026510.1	phenylalanine ammonia-lyase, putative	2PGADEHYDRAT-RXN	Phosphopyruvate hydratase	4.2.1.11	GLUCONEO-PWY	gluconeogenesis
Sb04g026510	Sb04g026510.1	phenylalanine ammonia-lyase, putative	2PGADEHYDRAT-RXN	Phosphopyruvate hydratase	4.2.1.11	PWY-1042	glycolysis IV (plant cytosol)
Sb04g026510	Sb04g026510.1	phenylalanine ammonia-lyase, putative	2PGADEHYDRAT-RXN	Phosphopyruvate hydratase	4.2.1.11	PWY-3801	sucrose degradation to ethanol and lactate (anaerobic)
Sb04g026510	Sb04g026510.1	phenylalanine ammonia-lyase, putative	2PGADEHYDRAT-RXN	Phosphopyruvate hydratase	4.2.1.11	GLYCOLYSIS	glycolysis I
Sb01g038460	Sb01g038460.3	amidophosphoribosyltransferase	PRPPAMIDOTRANS-RXN	Amidophosphoribosyltransferase	2.4.2.14	DENOVOPURINE2-PWY	purine nucleotides <i>de novo</i> biosynthesis I
Sb01g038460	Sb01g038460.3	amidophosphoribosyltransferase	PRPPAMIDOTRANS-RXN	Amidophosphoribosyltransferase	2.4.2.14	PWY-841	purine nucleotides <i>de novo</i> biosynthesis II
Sb01g038460	Sb01g038460.3	asparagine synthetase, putative, expressed	ASNSYNB-RXN	asparagine synthetase (glutamine-hydrolysing)	6.3.5.4	ASPARAGINE-BIOSYNTHESIS	asparagine biosynthesis I
Sb01g038460	Sb01g038460.3	asparagine synthetase, putative, expressed	ASNSYNB-RXN	asparagine synthetase (glutamine-hydrolysing)	6.3.5.4	ASPARAGINESYN-PWY	asparagine biosynthesis III
Sb01g038460	Sb01g038460.3	asparagine synthase (glutamine-hydrolyzing)	ASNSYNA-RXN	Aspartate--ammonia ligase	6.3.1.1	ASPARAGINESYN-PWY	asparagine biosynthesis III
Sb01g038460	Sb01g038460.3	glutamine-fructose-6-phosphate transaminase (isomerizing)	L-GLN-FRUCT-6-P-AMINOTRANS-RXN	Glucosamine--fructose-6-phosphate aminotransferase (isomerizing)	2.6.1.16	UDPNACETYLGALSYN-PWY	UDP-<i>N</i>-acetylgalactosamine biosynthesis
Sb02g030500	Sb02g030500.1	protein capI, putative, expressed	DTDPDEHYRHAMREDUCT-RXN	dTDP-4-dehydrorhamnose reductase	1.1.1.133	DTDPRHAMSYN-PWY	dTDP-L-rhamnose biosynthesis I
Sb02g030500	Sb02g030500.1	GDP-mannose 4,6-dehydratase	GDPMANDEHYDRA-RXN	GDP-mannose 4,6-dehydratase	4.2.1.47	PWY-66	GDP-L-fucose biosynthesis I (from GDP-D-mannose)
Sb02g030500	Sb02g030500.1	GDP-mannose 4,6-dehydratase	GDPMANDEHYDRA-RXN	GDP-mannose 4,6-dehydratase	4.2.1.47	GDPRHAMSYN-PWY	GDP-D-rhamnose biosynthesis
Sb02g030500	Sb02g030500.1	UDP-glucose 4-epimerase	UDP-N-ACETYLGLUCOSAMINE-4-EPIMERASE-RXN	UDP-N-acetylglucosamine 4-epimerase	5.1.3.7	UDPNACETYLGALSYN-PWY	UDP-<i>N</i>-acetylgalactosamine biosynthesis
Sb02g030500	Sb02g030500.1	protein capI, putative, expressed	RXN-710		1.1.1.145	PWY-2582	brassinosteroid biosynthesis II
Sb02g030500	Sb02g030500.1	protein capI, putative, expressed	UDPGLUCEPIM-RXN	UDP-glucose 4-epimerase	5.1.3.2	PWY-3821	galactose degradation II
Sb02g030500	Sb02g030500.1	protein capI, putative, expressed	UDPGLUCEPIM-RXN	UDP-glucose 4-epimerase	5.1.3.2	P61-PWY	UDP-glucose conversion
Sb02g030500	Sb02g030500.1	protein capI, putative, expressed	UDPGLUCEPIM-RXN	UDP-glucose 4-epimerase	5.1.3.2	GALACTMETAB-PWY	UDP-galactose biosynthesis (salvage pathway from galactose using UDP-glucose)
Sb02g030500	Sb02g030500.1	UDP-arabinose 4-epimerase	UDP-ARABINOSE-4-EPIMERASE-RXN	UDP-arabinose 4-epimerase	5.1.3.5	PWY-63	UDP-L-arabinose biosynthesis I (from UDP-xylose)
Sb02g030500	Sb02g030500.1	dTDP-glucose 4,6-dehydratase	DTDPGLUCDEHYDRAT-RXN	dTDP-glucose 4,6-dehydratase	4.2.1.46	DTDPRHAMSYN-PWY	dTDP-L-rhamnose biosynthesis I
Sb02g021090	Sb02g021090.1	phosphoenolpyruvate carboxylase, housekeeping isozyme, putative, expressed	PEPCARBOX-RXN	Phosphoenolpyruvate carboxylase	4.1.1.31	ANARESP1-PWY	respiration (anaerobic)
Sb02g021090	Sb02g021090.1	phosphoenolpyruvate carboxylase, housekeeping isozyme, putative, expressed	PEPCARBOX-RXN	Phosphoenolpyruvate carboxylase	4.1.1.31	PWY-241	C4 photosynthetic carbon assimilation cycle
Sb02g021090	Sb02g021090.1	phosphoenolpyruvate carboxylase, housekeeping isozyme, putative, expressed	PEPCARBOX-RXN	Phosphoenolpyruvate carboxylase	4.1.1.31	GLUCONEO-PWY	gluconeogenesis
Sb02g021090	Sb02g021090.1	phosphoenolpyruvate carboxylase, housekeeping isozyme, putative, expressed	PEPCARBOX-RXN	Phosphoenolpyruvate carboxylase	4.1.1.31	FERMENTATION-PWY	mixed acid fermentation
Sb02g021090	Sb02g021090.1	phosphoenolpyruvate carboxylase, housekeeping isozyme, putative, expressed	PEPCARBOX-RXN	Phosphoenolpyruvate carboxylase	4.1.1.31	P23-PWY	reductive TCA cycle I
Sb07g008570	Sb07g008570.1	aspartate carbamoyltransferase 1, chloroplast precursor, putative, expressed	RXN-9		2.1.3.3	PWY-5	canavanine biosynthesis
Sb07g008570	Sb07g008570.1	aspartate carbamoyltransferase 1, chloroplast precursor, putative, expressed	ORNCARBAMTRANSFER-RXN	Ornithine carbamoyltransferase	2.1.3.3	PWY-4981	proline biosynthesis V (from arginine)
Sb07g008570	Sb07g008570.1	aspartate carbamoyltransferase 1, chloroplast precursor, putative, expressed	ORNCARBAMTRANSFER-RXN	Ornithine carbamoyltransferase	2.1.3.3	ARGSYNBSUB-PWY	arginine biosynthesis II (acetyl cycle)
Sb07g008570	Sb07g008570.1	aspartate carbamoyltransferase 1, chloroplast precursor, putative, expressed	ORNCARBAMTRANSFER-RXN	Ornithine carbamoyltransferase	2.1.3.3	PWY-4984	urea cycle
Sb07g008570	Sb07g008570.1	aspartate carbamoyltransferase 1, chloroplast precursor, putative, expressed	ORNCARBAMTRANSFER-RXN	Ornithine carbamoyltransferase	2.1.3.3	ARGININE-SYN4-PWY	arginine biosynthesis IV
Sb07g008570	Sb07g008570.1	aspartate carbamoyltransferase 1, chloroplast precursor, putative, expressed	ORNCARBAMTRANSFER-RXN	Ornithine carbamoyltransferase	2.1.3.3	CITRULLINE-DEG-PWY	citrulline degradation
Sb07g008570	Sb07g008570.1	aspartate carbamoyltransferase 1, chloroplast precursor, putative, expressed	ORNCARBAMTRANSFER-RXN	Ornithine carbamoyltransferase	2.1.3.3	CITRULBIO-PWY	citrulline biosynthesis
Sb07g008570	Sb07g008570.1	aspartate carbamoyltransferase 1, chloroplast precursor, putative, expressed	ASPCARBTRANS-RXN	Aspartate carbamoyltransferase	2.1.3.2	PWY0-162	de novo biosynthesis of pyrimidine ribonucleotides
Sb01g014970	Sb01g014970.1	UDP-glucose 6-dehydrogenase	UGD-RXN	UDP-glucose 6-dehydrogenase	1.1.1.22	PWY-3821	galactose degradation II
Sb01g014970	Sb01g014970.1	UDP-glucose 6-dehydrogenase	UGD-RXN	UDP-glucose 6-dehydrogenase	1.1.1.22	PWY-4821	UDP-D-xylose biosynthesis
Sb01g039340	Sb01g039340.1	RHM1, putative, expressed	RXN-710		1.1.1.145	PWY-2582	brassinosteroid biosynthesis II
Sb01g039340	Sb01g039340.1	UDP-glucose 4-epimerase	UDP-N-ACETYLGLUCOSAMINE-4-EPIMERASE-RXN	UDP-N-acetylglucosamine 4-epimerase	5.1.3.7	UDPNACETYLGALSYN-PWY	UDP-<i>N</i>-acetylgalactosamine biosynthesis
Sb01g039340	Sb01g039340.1	dTDP-glucose 4,6-dehydratase	DTDPGLUCDEHYDRAT-RXN	dTDP-glucose 4,6-dehydratase	4.2.1.46	DTDPRHAMSYN-PWY	dTDP-L-rhamnose biosynthesis I
Sb01g039340	Sb01g039340.1	GDP-mannose 4,6-dehydratase	GDPMANDEHYDRA-RXN	GDP-mannose 4,6-dehydratase	4.2.1.47	PWY-66	GDP-L-fucose biosynthesis I (from GDP-D-mannose)
Sb01g039340	Sb01g039340.1	GDP-mannose 4,6-dehydratase	GDPMANDEHYDRA-RXN	GDP-mannose 4,6-dehydratase	4.2.1.47	GDPRHAMSYN-PWY	GDP-D-rhamnose biosynthesis
Sb01g039340	Sb01g039340.1	UDP-glucose 4-epimerase	UDPGLUCEPIM-RXN	UDP-glucose 4-epimerase	5.1.3.2	PWY-3821	galactose degradation II
Sb01g039340	Sb01g039340.1	UDP-glucose 4-epimerase	UDPGLUCEPIM-RXN	UDP-glucose 4-epimerase	5.1.3.2	P61-PWY	UDP-glucose conversion
Sb01g039340	Sb01g039340.1	UDP-glucose 4-epimerase	UDPGLUCEPIM-RXN	UDP-glucose 4-epimerase	5.1.3.2	GALACTMETAB-PWY	UDP-galactose biosynthesis (salvage pathway from galactose using UDP-glucose)
Sb01g039340	Sb01g039340.1	RHM1, putative, expressed	DTDPDEHYRHAMREDUCT-RXN	dTDP-4-dehydrorhamnose reductase	1.1.1.133	DTDPRHAMSYN-PWY	dTDP-L-rhamnose biosynthesis I
Sb01g007580	Sb01g007580.5	UDP-glucose 6-dehydrogenase	UGD-RXN	UDP-glucose 6-dehydrogenase	1.1.1.22	PWY-3821	galactose degradation II
Sb01g007580	Sb01g007580.5	UDP-glucose 6-dehydrogenase	UGD-RXN	UDP-glucose 6-dehydrogenase	1.1.1.22	PWY-4821	UDP-D-xylose biosynthesis
Sb02g032250	Sb02g032250.1	UTP--glucose-1-phosphate uridylyltransferase, putative, expressed	GLUC1PURIDYLTRANS-RXN	UTP--glucose-1-phosphate uridylyltransferase	2.7.7.9	PWY-5067	glycogen biosynthesis II (from UDP-D-Glucose)
Sb02g032250	Sb02g032250.1	UTP--glucose-1-phosphate uridylyltransferase, putative, expressed	GLUC1PURIDYLTRANS-RXN	UTP--glucose-1-phosphate uridylyltransferase	2.7.7.9	PWY-3821	galactose degradation II
Sb02g032250	Sb02g032250.1	UTP--glucose-1-phosphate uridylyltransferase, putative, expressed	GLUC1PURIDYLTRANS-RXN	UTP--glucose-1-phosphate uridylyltransferase	2.7.7.9	P61-PWY	UDP-glucose conversion
Sb02g032250	Sb02g032250.1	UTP--glucose-1-phosphate uridylyltransferase, putative, expressed	GLUC1PURIDYLTRANS-RXN	UTP--glucose-1-phosphate uridylyltransferase	2.7.7.9	GALACTMETAB-PWY	UDP-galactose biosynthesis (salvage pathway from galactose using UDP-glucose)
Sb02g032250	Sb02g032250.1	UTP--glucose-1-phosphate uridylyltransferase, putative, expressed	GLUC1PURIDYLTRANS-RXN	UTP--glucose-1-phosphate uridylyltransferase	2.7.7.9	PWY-621	sucrose degradation III
Sb02g032250	Sb02g032250.1	UTP--glucose-1-phosphate uridylyltransferase, putative, expressed	GLUC1PURIDYLTRANS-RXN	UTP--glucose-1-phosphate uridylyltransferase	2.7.7.9	PWY-3801	sucrose degradation to ethanol and lactate (anaerobic)
Sb02g032250	Sb02g032250.1	UTP--glucose-1-phosphate uridylyltransferase, putative, expressed	GLUC1PURIDYLTRANS-RXN	UTP--glucose-1-phosphate uridylyltransferase	2.7.7.9	SUCSYN-PWY	sucrose biosynthesis
Sb03g039180	Sb03g039180.1	UDP-glucuronic acid decarboxylase 1, putative, expressed	DTDPDEHYRHAMREDUCT-RXN	dTDP-4-dehydrorhamnose reductase	1.1.1.133	DTDPRHAMSYN-PWY	dTDP-L-rhamnose biosynthesis I
Sb03g039180	Sb03g039180.1	dTDP-glucose 4,6-dehydratase	DTDPGLUCDEHYDRAT-RXN	dTDP-glucose 4,6-dehydratase	4.2.1.46	DTDPRHAMSYN-PWY	dTDP-L-rhamnose biosynthesis I
Sb03g039180	Sb03g039180.1	GDP-mannose 4,6-dehydratase	GDPMANDEHYDRA-RXN	GDP-mannose 4,6-dehydratase	4.2.1.47	PWY-66	GDP-L-fucose biosynthesis I (from GDP-D-mannose)
Sb03g039180	Sb03g039180.1	GDP-mannose 4,6-dehydratase	GDPMANDEHYDRA-RXN	GDP-mannose 4,6-dehydratase	4.2.1.47	GDPRHAMSYN-PWY	GDP-D-rhamnose biosynthesis
Sb03g039180	Sb03g039180.1	UDP-glucose 4-epimerase	UDPGLUCEPIM-RXN	UDP-glucose 4-epimerase	5.1.3.2	PWY-3821	galactose degradation II
Sb03g039180	Sb03g039180.1	UDP-glucose 4-epimerase	UDPGLUCEPIM-RXN	UDP-glucose 4-epimerase	5.1.3.2	P61-PWY	UDP-glucose conversion
Sb03g039180	Sb03g039180.1	UDP-glucose 4-epimerase	UDPGLUCEPIM-RXN	UDP-glucose 4-epimerase	5.1.3.2	GALACTMETAB-PWY	UDP-galactose biosynthesis (salvage pathway from galactose using UDP-glucose)
Sb03g039180	Sb03g039180.1	UDP-glucuronic acid decarboxylase 1, putative, expressed	UDP-GLUCURONATE-DECARBOXYLASE-RXN	UDP-glucuronate decarboxylase	4.1.1.35	PWY-4821	UDP-D-xylose biosynthesis
Sb03g039180	Sb03g039180.1	UDP-glucuronic acid decarboxylase 1, putative, expressed	RXN-710		1.1.1.145	PWY-2582	brassinosteroid biosynthesis II
Sb03g039180	Sb03g039180.1	UDP-glucose 4-epimerase	UDP-N-ACETYLGLUCOSAMINE-4-EPIMERASE-RXN	UDP-N-acetylglucosamine 4-epimerase	5.1.3.7	UDPNACETYLGALSYN-PWY	UDP-<i>N</i>-acetylgalactosamine biosynthesis
Sb01g040720	Sb01g040720.2	phosphoenolpyruvate carboxykinase, putative, expressed	PEPCARBOXYKIN-RXN	Phosphoenolpyruvate carboxykinase (ATP)	4.1.1.49	GLUCONEO-PWY	gluconeogenesis
Sb03g035090	Sb03g035090.1	phosphoenolpyruvate carboxylase, housekeeping isozyme, putative, expressed	PEPCARBOX-RXN	Phosphoenolpyruvate carboxylase	4.1.1.31	ANARESP1-PWY	respiration (anaerobic)
Sb03g035090	Sb03g035090.1	phosphoenolpyruvate carboxylase, housekeeping isozyme, putative, expressed	PEPCARBOX-RXN	Phosphoenolpyruvate carboxylase	4.1.1.31	PWY-241	C4 photosynthetic carbon assimilation cycle
Sb03g035090	Sb03g035090.1	phosphoenolpyruvate carboxylase, housekeeping isozyme, putative, expressed	PEPCARBOX-RXN	Phosphoenolpyruvate carboxylase	4.1.1.31	GLUCONEO-PWY	gluconeogenesis
Sb03g035090	Sb03g035090.1	phosphoenolpyruvate carboxylase, housekeeping isozyme, putative, expressed	PEPCARBOX-RXN	Phosphoenolpyruvate carboxylase	4.1.1.31	FERMENTATION-PWY	mixed acid fermentation
Sb03g035090	Sb03g035090.1	phosphoenolpyruvate carboxylase, housekeeping isozyme, putative, expressed	PEPCARBOX-RXN	Phosphoenolpyruvate carboxylase	4.1.1.31	P23-PWY	reductive TCA cycle I
Sb04g021370	Sb04g021370.1	acetyl-coenzyme A synthetase 2, putative, expressed	ACETATE--COA-LIGASE-RXN	acetate--CoA ligase	6.2.1.1	GLUDEG-II-PWY	glutamate degradation VII (to butyrate)
Sb04g021370	Sb04g021370.1	acetyl-coenzyme A synthetase 2, putative, expressed	ACETATE--COA-LIGASE-RXN	acetate--CoA ligase	6.2.1.1	PWY66-21	oxidative ethanol degradation I
[truncated: 101 more rows]

## Sheet: 45_SorghumCyc non-redundant gen
# 1096 unique interactions
[truncated: 1,096 more rows]
