# Supplementary material for: Pathways and Network Based Analysis of Candidate Genes to Reveal Cross-Talk and Specificity in the Sorghum (Sorghum bicolor (L.) Moench) Responses to Drought and It's Co-occurring Stresses
Source: Front Genet. 2018 Nov 20;9:557. doi: 10.3389/fgene.2018.00557 (PMC6255970; doi:10.3389/fgene.2018.00557)
Supplement: Table S7 — Significantly expressed genes that were involved in the pathway cross-talk analysis. [file Table_7.XLSX]

## Sheet: significantly expressed genes i
Table S7. Significantly expressed 88 selected DE genes that encode regulatory proteins that are involved in the signalling pathways based on experiment under drought condition
GeneID	G1C	G2C	G1T	G2T
Sb0010s007790 GPX2	18.4196	9.04509	15.5104	11.0845
Sb01g003880 ALDH	44.9627	34.6699	80.2212	52.5155
Sb01g005670 Indol3ylAO	0.216609	0.172309	0.0317451	0.03363
Sb01g005990 GSTs	435.59	972.159	330.924	569.337
Sb01g007120 SnRK2	53.5515	77.8078	77.5679	105.626
Sb01g008730 ADH	0.33411	0.445422	0.611391	0.571409
Sb01g010070 HK1	18.4669	24.7879	13.5162	18.8874
Sb01g011020 EI2/EIN2	0.387062	1.02759	0.539849	1.20779
Sb01g017050 HSP70	116.274	151.447	140.874	114.247
Sb01g019850 BAM1	19.5872	71.7149	136.195	189.559
Sb01g028330 PYR/PYL/RCAR	6.29985	10.8358	5.68674	8.27081
Sb01g028750 CaNB1	20.3492	21.0036	24.3872	25.5371
Sb01g028870 Myb	45.8522	48.647	27.4889	38.5251
Sb01g029220 UNE10	39.6475	38.9417	38.6829	36.5607
Sb01g030570 MADS-box	3.18841	11.332	1.08206	6.71667
Sb01g031520 XDH	2.24085	2.98588	5.60544	5.72982
Sb01g031870 AOC4	33.4761	35.859	34.3714	36.1089
Sb01g033060 SUS	10.2154	12.5717	5.50579	4.57866
Sb01g033570 STK	58.7558	50.631	107.767	67.1872
Sb01g035380 UGE	203.923	212.928	574.928	475.003
Sb01g036810 AREB/ABF	1.19128	0.848611	0.428553	0.774792
Sb01g037090 GOLS2	155.065	256.165	381.998	393.639
Sb01g038670 SHP	108.583	31.4768	456.845	207.14
Sb01g038750 MAPK5	0.0842695	0.179629	0.0755443	0.148143
Sb01g038760 APX	547.514	972.465	1045.84	1179.19
Sb01g039740 TPA	13.8361	14.0188	20.0792	17.96
Sb01g039890 PP2C	13.7669	21.9532	56.777	84.8353
Sb01g045920 RPE/PPE	11.6057	9.21235	6.84881	8.1092
Sb01g047540 NCED/CCD	273	276.774	361.492	310.019
Sb01g048440 P-ATPase	0.001	0.001	0.001	0.00909716
Sb01g049020 MADS	34.7056	47.0024	23.7629	48.3988
Sb02g003090 GSTs	0.91166	2.78501	5.17077	2.12021
Sb02g005200 Indol3ylAO	13.6972	12.5719	10.6283	10.5137
Sb02g008820 LEA2	4.94409	3.20309	18.0776	12.4708
Sb02g022090 PP2C-68	3.43753	3.66166	22.8572	11.2929
Sb02g022280 WRKY	3.46385	5.41842	2.13458	1.87279
Sb02g025080 AP2	0.0202574	0.128753	0.145839	0.0405813
Sb02g025790 ALDH	67.0409	30.9394	442.801	114.876
Sb02g026570 bZIP	45.2513	38.6231	53.9609	46.986
Sb02g028770 Cas	11.3516	14.0647	14.6078	12.4609
Sb02g030690 STO	181.852	169.859	226.798	267.161
Sb02g037780 NDUFS	47.9626	47.5806	59.2475	50.2819
Sb03g004540 RFS	18.8288	29.4932	21.4773	43.101
Sb03g006060 GGTase 1	19.8687	23.5598	26.623	26.7203
Sb03g006450 DIVARICATA	35.1081	80.8881	52.3059	76.7356
Sb03g026070 PP2C-6	27.5741	28.0114	115.292	56.95
Sb03g029570 MDH	79.8806	116.692	63.8714	81.9057
Sb03g029920 WRKY	7.48487	11.0572	6.26519	5.9272
Sb03g030100 ECLP	213.055	155.602	25.6423	201.708
Sb03g032290 AP1	43.2109	42.7565	67.0509	59.0376
Sb03g032530 Myb	61.4685	68.8388	73.2968	56.598
Sb03g034680 CSC	0.522545	2.22864	1.51234	0.81928
Sb03g035220 AST	21.8126	23.338	21.2041	26.0399
Sb03g039820 P5CS1	50.7277	60.7349	246.999	189.762
Sb03g040355 Pol2CTD	22.3964	22.4136	33.3071	23.0034
Sb04g000320 GDH	7.65795	5.56806	5.45206	5.29932
Sb04g002790 PPAT	33.0722	40.2808	15.7295	42.1344
Sb04g004250 POX1B/POX3	0.0847279	0.001	0.360893	0.27215
Sb04g004690 PGK	74.8034	60.7405	31.8169	38.4438
Sb04g006970 AP2/ERF	1.28872	0.798279	0.744059	0.789329
Sb04g021990 BAS1	9.51111	5.29946	2.78819	2.08559
Sb04g030950 PRK	73.2481	43.3641	28.7081	37.5413
Sb04g036240 MGDG	30.2797	20.0249	11.5587	16.6806
Sb05g001000 PO	0.0360745	0.001	0.001	0.001
Sb05g005470 ALDH	70.9022	56.6088	95.7455	41.2501
Sb05g014470 AHCY	44.1083	80.4171	37.4192	43.5267
Sb05g019540 ARF	6.1426	7.6639	9.41735	7.46818
Sb05g021820 Myb	17.8874	12.1237	16.5938	16.065
Sb05g027870 RuBisCO	605.301	266.387	568.035	367.854
Sb06g018220 ZEP	189.8	153.42	157.728	134.044
Sb06g025710 HsfB2a	15.1349	13.9591	19.0225	20.9569
Sb07g021360 GAPDH	154.714	199.078	239.788	230.179
Sb07g022990 ABA8'OH/CYP707A1	4.48375	5.66175	0.425963	3.93014
Sb07g024160 LEA14a	0.698181	1.85428	0.536888	0.360145
Sb07g028940 HSP90	412.196	428.606	473.751	362.805
Sb08g004840 ALDH3a6	4.66762	2.49406	4.65623	3.06874
Sb08g005190 BPNT1	7.64853	12.3777	8.53921	15.9824
Sb08g005200 PLC2	38.6383	31.5817	29.9864	30.3171
Sb09g002320 PLC2	6.2626	19.6877	6.71447	10.5261
Sb09g003060 LTIP	109.464	45.1359	164.332	526.884
Sb09g022290 P5CS1	8.15848	9.29639	40.4603	24.9429
Sb09g022410 PP2C-9	4.36312	10.098	22.7863	19.8076
Sb09g028710 COR413IM1	3.58003	2.866	15.778	12.1064
Sb09g030600 PP2C-ABI2	5.72554	6.4828	6.5268	6.42897
Sb10g002070 ADC	28.0262	24.9313	23.8765	24.9322
Sb10g023010 MBF	30.3443	58.5259	65.6212	111.714
Sb10g026910 MCSU	20.1108	33.6925	26.9105	20.9376
Sb10g027490 POX1B/POX3	0.48651	0.500134	0.57296	0.252607

## Sheet: Recovered_Sheet1
Table S7. Significantly expressed 21 selected DE genes that encode regulatory proteins that are involved in the signalling pathways based on experiment under drought condition
Genes Protein-families	R1H2O	R2H2O	R3H2O	S1H2O	S2H2O	S3H2O	R1ABA	R2ABA	R3ABA	S1ABA	S2ABA	S3ABA
Sb01g007120 SnRK2	76.8122	72.0036	42.5155	43.5462	70.9319	47.8289	90.5488	94.9968	111.979	45.8161	37.3428	43.1804
Sb01g017050 HSP70	57.8206	48.9718	36.0056	25.6364	58.8191	27.792	92.7193	84.2437	97.0299	35.6603	42.5486	42.0971
Sb01g028330 PYR/PYL/RCAR	23.519	33.1212	21.3524	10.5034	28.72	9.11818	25.4491	27.0607	22.1555	7.4902	6.65897	5.97712
Sb01g028870 Myb	52.4534	53.3723	56.159	44.091	48.1675	38.6224	37.6157	38.7642	42.4736	20.8119	19.1776	21.8286
Sb02g008820 LEA2	0	0	0.235526	0.261943	0	0.0626317	0	0	0	0.243759	0.912122	0.400983
Sb02g022090 PP2C	0.115437	0.863558	0.151914	0.525642	0.879357	0.215465	52.9038	61.1584	44.5924	15.5656	9.26617	12.1733
Sb02g025080 AP2	1.09302	1.7902	4.22739	4.45299	1.70415	2.51794	0.202208	0.470486	0.416856	2.68695	3.02465	3.21702
Sb02g025790 ALDH	40.5716	41.9078	23.3424	26.5629	42.3455	23.5479	207.484	187.499	187.436	50.8471	39.8174	49.3337
Sb02g026570 bZIP	2.09537	3.95644	17.7685	25.0232	2.94655	17.7718	13.8996	13.3352	16.2268	26.9146	20.7984	27.8063
Sb03g029920 WRKY	0.327651	0.522876	1.19772	0.745937	0.415969	1.88562	0.287929	0.248121	0.265124	0.347087	0.185529	0.195756
Sb03g032290 AP1	67.8703	76.1865	44.748	34.5322	73.4808	28.4202	70.6526	63.6294	70.8379	41.5384	37.3498	45.6077
Sb04g006970 AP2/ERF	0.559835	0.737072	6.28686	4.29711	1.23197	2.50787	1.47591	1.11922	0.747465	7.21829	6.08672	6.62266
Sb05g027870 RuBisCO	0.156051	0.233482	256.37	161.428	0.0990675	124.232	0.0342862	0.0709095	0.213096	89.412	181.699	124.704
Sb07g022990 CYP707A1	0.0329979	0.0592338	0.549999	0.279009	0.0837744	0.184759	13.0187	13.5223	9.91187	0.659097	0.616562	0.768806
Sb07g028940 HSP90	25.7642	24.8132	98.7361	76.759	26.9419	94.1464	37.4693	33.2788	41.1977	71.0946	82.7509	75.0035
Sb10g026910 MCSU	10.593	10.7699	9.80486	12.9655	10.9641	13.0712	12.2859	9.95402	11.4638	11.0424	9.18615	11.3629
Sb05g019540 ARF	73.7934	65.0272	73.2194	81.5618	74.7549	76.0664	109.214	101.574	110.224	99.2128	98.6572	106.034
Sb06g018220 ZEP	5.50701	5.65159	194.889	298.142	5.5077	304.219	9.47878	8.51974	11.2554	123.411	130.16	151.765
Sb01g038750 MAPK5	43.0479	46.0484	19.0627	23.99	40.6176	34.4571	29.8613	34.8131	28.5788	20.0628	15.1948	16.0805
Sb01g031520 XDH	41.7961	38.0672	17.5051	25.8535	42.0097	26.6964	39.7707	36.9633	38.4186	29.3014	23.1488	29.7065
Sb04g004690 PGK	288.823	286.734	263.752	235.979	288.497	238.185	245.547	245.859	264.249	305.603	360.644	330.598
